# Supplementary material for: Uranium in cobalt-hydroxide exports from the Democratic Republic of the Congo
Source: Nat Commun. 2026 Jul 30;17:7415. doi: 10.1038/s41467-026-75910-z (PMC13424566; doi:10.1038/s41467-026-75910-z)
Supplement: Supplementary file 3 — Supplementary Data 1 [file 41467_2026_75910_MOESM3_ESM.csv]

project_name	operator	nationality_recent	codes	ore_type	sulfide_frac	feedstock_type	co_grade	2000	2001	2002	2003	2004	2005	2006	2007	2008	2009	2010	2011	2012	2013	2014	2015	2016	2017	2018	2019	2020	2021	2022	2023	2024	2025	2026
Tenke Fungurume (TFM)	China Molybdenum Co Ltd. (CMOC)	China	123&9707&9708&159&4728&4729	Cu / Co oxide	0	Crude hydroxide	0.34	0	0	0	0	0	0	0	0	0	2600	8700	11300	11300	12100	13500	15200	15800	16800	18800	16100	15436	18500	20285	24250	24500	25000	25000
Kisanfu (KFM)	China Molybdenum Co Ltd. (CMOC)	China	815	Cu / Co oxide	0	Crude hydroxide	0.91	0	0	0	0	0	0	0	0	0	0	0	0	0	0	0	0	0	0	0	0	0	0	0	31000	35000	35000	36000
Mutanda Mining	Glencore	Switzerland	643&662&658&4959	Cu / Co oxide + sulphide	0.5	Crude hydroxide	0.5	0	0	0	0	0	0	0	0	0	7900	8900	7800	8400	13700	14500	16500	24600	23900	27300	25100	0	3900	14700	11200	6000	5000	5000
Katanga Mining / KCC	Glencore	Switzerland	525&4961&11602&4960&4963	Cu / Co sulphide + oxide	0.5	Crude hydroxide	0.41	0	0	0	0	0	0	400	1000	1200	2500	3400	2600	2100	2600	2200	2900	0	0	11100	17100	23900	23800	25500	27600	26800	27500	28000
BOSS Mining	Eurasian Resources Group (ERG)	Kazakhstan	469&463&467&468&2589	Cu / Co sulphide + slags	1	Co / Cu concentrate + carbonate	1.4	0	0	1000	3000	4000	5000	5000	1000	5000	4600	7800	10000	8300	9100	8700	6300	4500	3300	3300	200	0	0	0	0	0	1200	1800
RTR Metalkol	Eurasian Resources Group (ERG)	Kazakhstan	652	Cu / Co tailings	0	Crude hydroxide	0.32	0	0	0	0	0	0	0	0	0	0	0	0	0	0	0	0	0	0	0	8400	15500	17400	20600	19800	19500	19700	20100
Comika (Kamoya)	Norinco (Wanbao Mining) + Managem	China	11517&11516	Cu / CO sulphide	1	Co / Cu concentrate + hydroxide	0.45	0	0	0	0	0	0	0	0	0	0	0	0	0	0	0	0	500	3200	3200	3200	2900	4200	4700	4200	3500	3700	4100
Lamikal (Pumpi)	Norinco (Wanbao Mining) + Managem	China	1447	Cu / CO sulphide	1	Crude hydroxide	null	0	0	0	0	0	0	0	0	0	0	0	0	0	0	0	0	0	0	0	0	0	2900	4800	5000	4300	4500	4800
Somidez (Soc. Miniere de Deziwa)	China Nonferrous Metal Mining (Group) Co - CNMC	China	660	Cu / Co oxide + sulphide	0.5	Crude hydroxide	0.07	0	0	0	0	0	0	0	0	0	0	0	0	0	0	0	0	0	0	0	0	4200	7800	8100	6800	6200	6500	6500
Huachin / Kambove	China Nonferrous Metal Mining (Group) Co - CNMC	China	13832&13230&13229	Cu / Co oxide + sulphide	0.5	Crude hydroxide	0.213	0	0	0	0	0	0	0	0	0	0	0	0	0	0	0	0	0	0	0	0	200	300	1700	1500	1600	1800	1700
Chengtun Congo Res. (CCR - Kalongwe)	Chengtun Mining Group	China	14050	Cu / CO sulphide	1	Crude hydroxide	0.34	0	0	0	0	0	0	0	0	0	0	0	0	0	0	0	0	0	0	0	0	3100	3900	4700	3600	3800	3900	4000
Chengtun Congo Minerals (CCM)	Chengtun Mining Group	China	12198	Cu / CO sulphide	1	Crude hydroxide	null	0	0	0	0	0	0	0	0	0	0	0	0	0	0	0	0	0	0	0	0	0	0	0	3300	3300	3500	3600
Sicomines / SCM	China Railway Group / Sinohydro	China	9681&9682	Cu / Co sulphide + oxide	0.5	Crude hydroxide	0.189	0	0	0	0	0	0	0	0	0	0	0	0	0	0	0	0	800	900	500	700	850	1300	2420	4200	3400	3500	3800
Comilu (Luisha) / MKM	China Railway Group / Sinohydro	China	526&11367	Cu / Co sulphide + oxide	0.5	Crude hydroxide	0.54	0	0	0	0	0	0	0	0	0	0	0	0	0	0	0	0	0	0	0	0	1700	1900	1800	1600	1900	2000	2100
CDM	Zheijiang Huayou Cobalt	China	ZRG00854&14900	Cu / Co sulphide + oxide	0.5	Crude hydroxide + Co / Cu conc.	1.1	4000	4000	4000	2500	3800	5000	5000	4000	3500	400	2500	500	1300	1800	2400	1400	1500	1500	1500	1500	4400	3200	2400	2500	2100	2000	2000
Mikas / PE527	Zheijiang Huayou Cobalt	China	527&13120&9714	Cu / Co sulphide + oxide	0.5	Crude hydroxide	null	0	0	0	0	0	0	0	0	0	0	0	0	0	0	0	0	0	0	2800	2100	1600	1200	4400	2300	2000	2100	2500
Metal Mines / MTM	Nanjing Hanrui Cobalt	China	5152	Cu / Co sulphide + oxide	0.5	Co / Cu concentrate + hydroxide	null	0	0	0	0	0	0	0	0	0	0	0	0	0	0	1100	1700	2000	2900	5900	4200	3500	3700	3200	900	1200	2000	2000
Hanrui Metal Congo / HMC	Nanjing Hanrui Cobalt	China	14708	Cu / Co oxide, sulphide, slag	0.5	Crude hydroxide	null	0	0	0	0	0	0	0	0	0	0	0	0	0	0	0	0	0	0	0	0	0	0	1800	2700	3000	3000	3500
Etoile / Usoke	Chemaf (Shalina Resources)	India	1538&577	Cu / Co oxide	0	Crude hydroxide	0.312	0	0	0	0	0	0	2000	2600	2400	2800	2700	2400	2200	2200	1500	2300	1900	3700	7200	8100	6200	5300	3100	2500	3200	3500	4000
Mutoshi	Chemaf (Shalina Resources)	India	2604&2756	Cu / Co oxide	0	Crude hydroxide	0.304	0	0	0	0	0	0	0	0	0	0	0	0	0	0	0	0	0	0	0	0	0	0	0	0	0	2100	3000
Ruashi	Ruashi Mining (Jinchuan)	China	11751&578	Cu / Co oxide	0	Crude Co hydroxide	0.246	0	0	0	0	0	0	100	400	600	3100	3600	3800	3600	3200	3400	4300	3400	4600	4300	5100	4160	3380	4900	2300	2900	3200	3000
Musonoi	Ruashi Mining (Jinchuan)	China	13083	Cu / Co oxide	0	Crude Co hydroxide	0.387	0	0	0	0	0	0	0	0	0	0	0	0	0	0	0	0	0	0	0	0	0	0	0	0	0	1800	2500
STL / Big Hill	Gecamines	DRC	481	Cu / Co tailings + slags	0	Cu / Co alloy (alliage)	null	1500	1800	1900	3100	2900	2300	4300	5500	5500	4600	4200	4500	3200	4300	5200	4200	3600	2600	0	0	3600	4400	4200	3600	2600	2200	1200
TCC	Tengyuan Co & Cu Resources	China	13258&13393&13392	Cu / CO sulphide	1	Crude hydroxide	null	0	0	0	0	0	0	0	0	0	0	0	0	0	0	0	0	0	0	0	0	900	1500	1800	2100	2200	2500	2500
Commus	Zijin Mining	China	12092&12093	Cu / CO sulphide	1	Crude hydroxide	0.05	0	0	0	0	0	0	0	0	0	0	0	0	0	0	0	0	0	0	0	0	1000	1400	2510	1800	2000	2000	2400
Shituru / SMCO	Pengxin International Mining	China	4725	Cu / CO sulphide	1	Crude hydroxide	0.68	0	0	0	0	0	0	0	0	0	0	0	0	0	0	0	0	0	0	0	0	1100	1400	1480	1600	800	1400	1600
KIMIN	Kisanfu Mining	India	661	Cu / CO sulphide	1	Crude hydroxide	null	0	0	0	0	0	0	0	0	0	0	0	0	0	0	0	0	0	0	0	0	500	1200	2700	900	1000	1800	2400
Luisha	Compagnie Miniere de Luisha (COMILU)	China	526&11367	Cu / CO sulphide	1	Crude hydroxide	0.401	0	0	0	0	0	0	0	0	0	0	0	0	0	0	0	0	0	0	0	0	200	800	900	600	800	1000	1000
Somika	Somika SARL	India	12263&12264&13157&13158&13159&13160	Cu / CO sulphide	1	Crude hydroxide	null	0	0	0	0	0	0	0	0	0	0	0	0	0	0	0	0	0	0	0	0	200	250	800	600	500	900	900
Kinsevere	MMG (China Minmetals Corp.)	China	528	Cu / CO sulphide	1	Crude hydroxide	0.06	0	0	0	0	0	0	0	0	0	0	0	0	0	0	0	0	0	0	0	0	0	0	0	400	2200	3500	4400
various	Other DRC			Cu / Co oxide (hets), slags	0	ores / concentrates	null	3400	3200	2100	1200	700	600	600	600	300	400	800	700	900	500	100	200	100	100	100	0	800	1100	1600	1200	1000	1400	1600
