# Supplementary material for: Uranium in cobalt-hydroxide exports from the Democratic Republic of the Congo
Source: Nat Commun. 2026 Jul 30;17:7415. doi: 10.1038/s41467-026-75910-z (PMC13424566; doi:10.1038/s41467-026-75910-z)
Supplement: Supplementary file 4 — Supplementary Data 2 [file 41467_2026_75910_MOESM4_ESM.csv]

feedstock_type	2013	2014	2015	2016	2017	2018	2019	2020	2021	2022	2023	2024	2025
crude_hydroxide	31833.91003460207	35294.117647058825	44982.69896193771	52595.15570934251	71280.27682	94117.64706	99653.97923875431	89273.35640138405	109342.5605536332	140484.42906574393	169550.1730103806	167474.04844290653	179930.79584775085
concentrates	20761.24567	24913.49481	24913.49481	15916.95502	11764.70588	13148.78893	6920.415225	5536.33218	3460.207612	2768.16609	2768.16609	0	2076.124567
cu_co_alloy	4844.290657	5536.33218	4844.290657	4844.290657	1384.083045	0	0	3460.207612	4844.290657	4152.249135	3460.207612	2768.16609	0
cobalt_metal	1384.083045	2076.124567	2768.16609	0	0	0	0	0	0	0	0	0	0
