# Supplementary material for: Uranium in cobalt-hydroxide exports from the Democratic Republic of the Congo
Source: Nat Commun. 2026 Jul 30;17:7415. doi: 10.1038/s41467-026-75910-z (PMC13424566; doi:10.1038/s41467-026-75910-z)
Supplement: Supplementary file 5 — Supplementary Data 3 [file 41467_2026_75910_MOESM5_ESM.csv]

Date	HS Code	HS Code Description	Quantity	Unit	Net Weight Kg	Total Value USD	Origin Country	Importer	Supplier	currency	declarant	fob value fc	importer address	mode of transport	supplier address	total value cdf	Importer + Importer Address	Mine	Year
11/9/19	28092000	Phosphoric and polyphosphoric acids	30.0	LTR	30	2342.51	Belgium	BANQUE CENTRAL DU CONGO	giesecke devrient currency	EUR	CUSTOMS AND TRADING AGENCY (CTA)	559.5	BANQUE CENTRAL DU CONGO BLD COLONEL TSHATSHI No 563 C/GOMBE DGE B.C.C	Air	TECHNOLOGY GMBH - CTCS851 PRINZREGENTENSTRASSE 159 MUENCHEN 81677 DE	3874507	BANQUE CENTRAL DU CONGO BANQUE CENTRAL DU CONGO BLD COLONEL TSHATSHI No 563 C/GOMBE DGE B.C.C		2019
7/1/23	28092000	Phosphoric acid and polyphosphoric acids	3600.0	LTR	3600	13568.43	Belgium	BOISSONS RAFRAICHISSANTES SIMBA	sacofrina	EUR	000003 - CONNEXAFRICA RDC SARL	10792.8	no1200/AV NDJAMENA. Q/INDUSTRIEL./ KATANGA DGE LUBUMBASHI RDC BRASIMBA	Road	WORLD TRADE CENTER II29,	27269992	BOISSONS RAFRAICHISSANTES SIMBA no1200/AV NDJAMENA. Q/INDUSTRIEL./ KATANGA DGE LUBUMBASHI RDC BRASIMBA		2023
7/1/23	28092000	Phosphoric acid and polyphosphoric acids	4800.0	LTR	4800	18012.79	Belgium	BOISSONS RAFRAICHISSANTES SIMBA	sacofrina	EUR	000003 - CONNEXAFRICA RDC SARL	14328.0	no1200/AV NDJAMENA. Q/INDUSTRIEL./ KATANGA DGE LUBUMBASHI RDC BRASIMBA	Road	WORLD TRADE CENTER II29,	36202322	BOISSONS RAFRAICHISSANTES SIMBA no1200/AV NDJAMENA. Q/INDUSTRIEL./ KATANGA DGE LUBUMBASHI RDC BRASIMBA		2023
8/5/23	28092000	Phosphoric acid and polyphosphoric acids	1200.0	LTR	1200	3496.83	Belgium	BOISSONS RAFRAICHISSANTES SIMBA	sacofrina	EUR	000003 - CONNEXAFRICA RDC SARL	2746.8	no1200/AV NDJAMENA. Q/INDUSTRIEL./ KATANGA DGE LUBUMBASHI RDC BRASIMBA	Road	WORLD TRADE CENTER II29,	7748857	BOISSONS RAFRAICHISSANTES SIMBA no1200/AV NDJAMENA. Q/INDUSTRIEL./ KATANGA DGE LUBUMBASHI RDC BRASIMBA		2023
7/3/24	28092000	Phosphoric acid and polyphosphoric acids	2400.0	LTR	2400	3731.86	Belgium	BOISSONS RAFRAICHISSANTES SIMBA	sacofrina	EUR	000003 - CONNEXAFRICA RDC SARL	3276.0	no1200/AV NDJAMENA. Q/INDUSTRIEL./ KATANGA DGE LUBUMBASHI RDC BRASIMBA	Road	WORLD TRADE CENTER II29,	10358642	BOISSONS RAFRAICHISSANTES SIMBA no1200/AV NDJAMENA. Q/INDUSTRIEL./ KATANGA DGE LUBUMBASHI RDC BRASIMBA		2024
9/9/24	28092000	Phosphoric acid and polyphosphoric acids	6000.0	LTR	3012	6245.29	Belgium	BOISSONS RAFRAICHISSANTES SIMBA	sacofrina sa	EUR	000004 - AFRICA GLOBAL LOGISTICS (AGL)4002,	5255.26	no1200/AV NDJAMENA. Q/INDUSTRIEL./ KATANGA DGE LUBUMBASHI RDC BRASIMBA	Road	WORLD TRADE CENTER II	17804280	BOISSONS RAFRAICHISSANTES SIMBA no1200/AV NDJAMENA. Q/INDUSTRIEL./ KATANGA DGE LUBUMBASHI RDC BRASIMBA		2024
14/05/2024	28092000	Phosphoric acid and polyphosphoric acids	3000.0	LTR	2730	2700.33	Belgium	BOISSONS RAFRAICHISSANTES SIMBA	sacofrina sa	EUR	000004 - GROUPE BOLLORE( ex AGETRAF)	2427.0	no1200/AV NDJAMENA. Q/INDUSTRIEL./ KATANGA DGE LUBUMBASHI RDC BRASIMBA	Road	WORLD TRADE CENTER II	7573576	BOISSONS RAFRAICHISSANTES SIMBA no1200/AV NDJAMENA. Q/INDUSTRIEL./ KATANGA DGE LUBUMBASHI RDC BRASIMBA		2024
18/05/2023	28092000	Phosphoric acid and polyphosphoric acids	7200.0	LTR	7200	22111.14	Belgium	BOISSONS RAFRAICHISSANTES SIMBA	sacofrina	EUR	000174 - BRASSERIES SIMBA Scarl	17020.38	no1200/AV NDJAMENA. Q/INDUSTRIEL./ KATANGA DGE LUBUMBASHI RDC BRASIMBA	Multimode	BELGIQUE	48997537	BOISSONS RAFRAICHISSANTES SIMBA no1200/AV NDJAMENA. Q/INDUSTRIEL./ KATANGA DGE LUBUMBASHI RDC BRASIMBA		2023
22/06/2023	28092000	Phosphoric acid and polyphosphoric acids	2400.0	LTR	2400	6182.63	Belgium	BOISSONS RAFRAICHISSANTES SIMBA	sacofrina	EUR	000003 - CONNEXAFRICA RDC SARL	4968.0	no1200/AV NDJAMENA. Q/INDUSTRIEL./ KATANGA DGE LUBUMBASHI RDC BRASIMBA	Road	WORLD TRADE CENTER II29,	14340556	BOISSONS RAFRAICHISSANTES SIMBA no1200/AV NDJAMENA. Q/INDUSTRIEL./ KATANGA DGE LUBUMBASHI RDC BRASIMBA		2023
27/03/2023	28092000	Phosphoric acid and polyphosphoric acids	4800.0	LTR	4800	8592.09	Belgium	BOISSONS RAFRAICHISSANTES SIMBA	sacofrina	EUR	000174 - BRASSERIES SIMBA Scarl	5013.0	no1200/AV NDJAMENA. Q/INDUSTRIEL./ KATANGA DGE LUBUMBASHI RDC BRASIMBA	Multimode	FRANCE	17861442	BOISSONS RAFRAICHISSANTES SIMBA no1200/AV NDJAMENA. Q/INDUSTRIEL./ KATANGA DGE LUBUMBASHI RDC BRASIMBA		2023
28/05/2024	28092000	Phosphoric acid and polyphosphoric acids	3600.0	LTR	3600	5699.93	Belgium	BOISSONS RAFRAICHISSANTES SIMBA	sacofrina	EUR	000003 - CONNEXAFRICA RDC SARL	4734.0	no1200/AV NDJAMENA. Q/INDUSTRIEL./ KATANGA DGE LUBUMBASHI RDC BRASIMBA	Road	WORLD TRADE CENTER II 29,	15986502	BOISSONS RAFRAICHISSANTES SIMBA no1200/AV NDJAMENA. Q/INDUSTRIEL./ KATANGA DGE LUBUMBASHI RDC BRASIMBA		2024
5/7/22	28092000	Phosphoric And Polyphosphoric Acids	16800.0	LTR	16800	49608.96	Belgium	BRASSERIES DU CONGO	sacofrina sa	EUR	000003 - CONNEXAFRICA RDC SARL	44550.0	AV. DES BRASSERIES No7666/KINGABWA/ LIMETE DGE BRACONGO	Sea	29 ROUTE DE PRE-BOIS 1	99977259	BRASSERIES DU CONGO AV. DES BRASSERIES No7666/KINGABWA/ LIMETE DGE BRACONGO		2022
14/06/2022	28092000	Phosphoric and polyphosphoric acids	7200.0	LTR	7188	22352.02	Belgium	BRASSERIES DU CONGO	sacofrina sa	USD	000002 - G.T.M.	21445.0	AV. DES BRASSERIES No7666/KINGABWA/ LIMETE DGE BRACONGO	Sea	A29 ROUTE DE PRE-BOIS	44059613	BRASSERIES DU CONGO AV. DES BRASSERIES No7666/KINGABWA/ LIMETE DGE BRACONGO		2022
21/05/2022	28092000	Phosphoric and polyphosphoric acids	4800.0	LTR	5465	11193.32	Belgium	BRASSERIES DU CONGO	sacofrina sa	USD	000002 - G.T.M.	10482.0	AV. DES BRASSERIES No7666/KINGABWA/ LIMETE DGE BRACONGO	Sea	29 ROUTE DE PRE-BOISC	23187908	BRASSERIES DU CONGO AV. DES BRASSERIES No7666/KINGABWA/ LIMETE DGE BRACONGO		2022
21/10/2022	28092000	Phosphoric and polyphosphoric acids	21600.0	LTR	21600	65186.98	Belgium	BRASSERIES DU CONGO	sacofrina sa	EUR	000003 - CONNEXAFRICA RDC SARL	63649.0	AV. DES BRASSERIES No7666/KINGABWA/ LIMETE DGE BRACONGO	Sea	ROUTE DE PRE-BOIS 29/C	133022960	BRASSERIES DU CONGO AV. DES BRASSERIES No7666/KINGABWA/ LIMETE DGE BRACONGO		2022
25/01/2023	28092000	Phosphoric acid and polyphosphoric acids	21600.0	LTR	21600	73720.46	Belgium	BRASSERIES DU CONGO	sacofrina sa	EUR	000003 - CONNEXAFRICA RDC SARL	63649.0	AV. DES BRASSERIES No7666/KINGABWA/ LIMETE DGE BRACONGO	Sea	ROUTE DE PRE-BOIS 29/C	148164235	BRASSERIES DU CONGO AV. DES BRASSERIES No7666/KINGABWA/ LIMETE DGE BRACONGO		2023
25/09/2023	28092000	Phosphoric acid and polyphosphoric acids	4.0	LTR	4	72.06	China	BRASSERIES DU CONGO	sacofrina	USD	000003 - CONNEXAFRICA RDC SARL	63.0	AV. DES BRASSERIES No7666/KINGABWA/ LIMETE DGE BRACONGO	Air	WORLD TRADE CENTER ,29 R	178681	BRASSERIES DU CONGO AV. DES BRASSERIES No7666/KINGABWA/ LIMETE DGE BRACONGO		2023
26/11/2024	28092000	Phosphoric acid and polyphosphoric acids	21600.0	LTR	21600	32507.67	Belgium	BRASSERIES DU CONGO	sacofrina sa	USD	000002 - G.T.M.3116, AVENUE GOOD YEAR, 17EM	28996.0	AV. DES BRASSERIES No7666/KINGABWA/ LIMETE DGE BRACONGO	Sea	ACOFRINA SAROUTE DE PRE-BOIS 29/C	92514302	BRASSERIES DU CONGO AV. DES BRASSERIES No7666/KINGABWA/ LIMETE DGE BRACONGO		2024
29/04/2024	28092000	Phosphoric acid and polyphosphoric acids	21600.0	LTR	21600	33214.91	Belgium	BRASSERIES DU CONGO	sacofrina sa	USD	000003 - CONNEXAFRICA RDC SARL	30142.83	AV. DES BRASSERIES No7666/KINGABWA/ LIMETE DGE BRACONGO	Sea	ROUTE DE PRE-BOIS 29/C	92354425	BRASSERIES DU CONGO AV. DES BRASSERIES No7666/KINGABWA/ LIMETE DGE BRACONGO		2024
30/05/2023	28092000	Phosphoric acid and polyphosphoric acids	21600.0	LTR	21600	53157.91	Belgium	BRASSERIES DU CONGO	sacofrina sa	EUR	000004 - GROUPE BOLLORE( ex AGETRAF)	44341.0	AV. DES BRASSERIES No7666/KINGABWA/ LIMETE DGE BRACONGO	Sea	ROUTE DE PRE BOIS 29G	117796133	BRASSERIES DU CONGO AV. DES BRASSERIES No7666/KINGABWA/ LIMETE DGE BRACONGO		2023
5/4/19	28092000	Phosphoric and polyphosphoric acids	1440.0	LTR	3600	9548.19	Belgium	BRASSERIES LIMONADERIES ET MALTERIE	ibecor n v	EUR	BOLLORE AFRICA LOGISTICS(ex AGETRAF	4676.43	BRASSERIES LIMONADERIES ET MALTERIE AV/DRAPEAU No1 C/ BARUMBU DGE BRALIMA	Road	INTERNATIONAL BEVERAGESCORPORATION CHAUSSEE DE LA HULPE 177 BTE 4 1170 BRUXELLES BELGIUM	15648695	BRASSERIES LIMONADERIES ET MALTERIE BRASSERIES LIMONADERIES ET MALTERIE AV/DRAPEAU No1 C/ BARUMBU DGE BRALIMA		2019
4/2/21	28092000	Phosphoric and polyphosphoric acids	2400.0	LTR	2400	4975.36	Belgium	BRASSERIES LIMONADERIES ET MALTERIE	ibecor	EUR	BOLLORE AFRICA LOGISTICS(ex AGETRAF	3478.3	BRASSERIES LIMONADERIES ET MALTERIE AV/DRAPEAU No1 C/ BARUMBU DGE BRALIMA	Multimode	INTERNATIONAL BEVERAGES CORPORATION CHAUSSEE DE LA HULPE 177.BTE 4 1170 BRUXELLES BELGIUM	9843985	BRASSERIES LIMONADERIES ET MALTERIE BRASSERIES LIMONADERIES ET MALTERIE AV/DRAPEAU No1 C/ BARUMBU DGE BRALIMA		2021
10/12/21	28092000	Phosphoric And Polyphosphoric Acids	96.0	LTR	4800	13679.97	Belgium	BRASSERIES LIMONADERIES ET MALTERIE	ibecor n v	EUR	000004 - GROUPE BOLLORE( ex AGETRAF)	7345.0	BRASSERIES LIMONADERIES ET MALTERIE AV/DRAPEAU No1 C/ BARUMBU DGE BRALIMA	Road	INTERNATIONAL BEVERAGES CORPORATION CHAUSSEE DE LA HULPE 177, BTE 4 1170 BRUXELLES BELGIUM	27300766	BRASSERIES LIMONADERIES ET MALTERIE BRASSERIES LIMONADERIES ET MALTERIE AV/DRAPEAU No1 C/ BARUMBU DGE BRALIMA		2021
12/4/21	28092000	Phosphoric and polyphosphoric acids	2400.0	LTR	2400	17535.23	Belgium	BRASSERIES LIMONADERIES ET MALTERIE	ibecor n v	EUR	CONNEXAFRICA RDC SARL	3424.35	BRASSERIES LIMONADERIES ET MALTERIE AV/DRAPEAU No1 C/ BARUMBU DGE BRALIMA	Air	INTERNATIONAL BEVERAGES CORPORATION CHAUSSEE DE LA HULPE 177,BTE,1 1170 BRUXELLES BELGIUM	34786050	BRASSERIES LIMONADERIES ET MALTERIE BRASSERIES LIMONADERIES ET MALTERIE AV/DRAPEAU No1 C/ BARUMBU DGE BRALIMA		2021
5/7/22	28092000	Phosphoric And Polyphosphoric Acids	3600.0	LTR	3600	8435.53	Belgium	BRASSERIES LIMONADERIES ET MALTERIE	ibecor n v	EUR	000004 - GROUPE BOLLORE( ex AGETRAF)	7182.4	BRASSERIES LIMONADERIES ET MALTERIE AV/DRAPEAU No1 C/ BARUMBU DGE BRALIMA	Sea	INTERNATIONAL BEVERAGES	17000176	BRASSERIES LIMONADERIES ET MALTERIE BRASSERIES LIMONADERIES ET MALTERIE AV/DRAPEAU No1 C/ BARUMBU DGE BRALIMA		2022
7/3/22	28092000	Phosphoric And Polyphosphoric Acids	3600.0	LTR	3600	29090.32	Belgium	BRASSERIES LIMONADERIES ET MALTERIE	ibecor n v	EUR	000003 - CONNEXAFRICA RDC SARL	9572.1	BRASSERIES LIMONADERIES ET MALTERIE AV/DRAPEAU No1 C/ BARUMBU DGE BRALIMA	Air	INTERNATIONAL BEVERAGES	58944877	BRASSERIES LIMONADERIES ET MALTERIE BRASSERIES LIMONADERIES ET MALTERIE AV/DRAPEAU No1 C/ BARUMBU DGE BRALIMA		2022
11/4/22	28092000	Phosphoric And Polyphosphoric Acids	1200.0	LTR	1200	5991.87	Belgium	BRASSERIES LIMONADERIES ET MALTERIE	ibecor international beverages corp	EUR	000004 - GROUPE BOLLORE( ex AGETRAF)	2359.99	BRASSERIES LIMONADERIES ET MALTERIE AV/DRAPEAU No1 C/ BARUMBU DGE BRALIMA	Sea		11936285	BRASSERIES LIMONADERIES ET MALTERIE BRASSERIES LIMONADERIES ET MALTERIE AV/DRAPEAU No1 C/ BARUMBU DGE BRALIMA		2022
8/2/23	28092000	Phosphoric acid and polyphosphoric acids	3600.0	LTR	3600	14268.88	Belgium	BRASSERIES LIMONADERIES ET MALTERIE	ibecor n v	EUR	000004 - GROUPE BOLLORE( ex AGETRAF)	13019.75	BRASSERIES LIMONADERIES ET MALTERIE AV/DRAPEAU No1 C/ BARUMBU DGE BRALIMA	Sea	:INTERNATIONAL BEVERAGE	29500571	BRASSERIES LIMONADERIES ET MALTERIE BRASSERIES LIMONADERIES ET MALTERIE AV/DRAPEAU No1 C/ BARUMBU DGE BRALIMA		2023
9/5/23	28092000	Phosphoric acid and polyphosphoric acids	6000.0	LTR	6000	21031.95	Belgium	BRASSERIES LIMONADERIES ET MALTERIE	ibecor nv	EUR	000004 - GROUPE BOLLORE( ex AGETRAF)	15707.6	BRASSERIES LIMONADERIES ET MALTERIE AV/DRAPEAU No1 C/ BARUMBU DGE BRALIMA	Sea	INTERNATIONAL BEVERAGES C	46606101	BRASSERIES LIMONADERIES ET MALTERIE BRASSERIES LIMONADERIES ET MALTERIE AV/DRAPEAU No1 C/ BARUMBU DGE BRALIMA		2023
4/10/24	28092000	Phosphoric acid and polyphosphoric acids	1200.0	LTR	3600	11600.64	Belgium	BRASSERIES LIMONADERIES ET MALTERIE	unknown	EUR	000004 - AFRICA GLOBAL LOGISTICS (AGL)4002,	6343.16	BRASSERIES LIMONADERIES ET MALTERIE AV/DRAPEAU No1 C/ BARUMBU DGE BRALIMA	Road		33070196	BRASSERIES LIMONADERIES ET MALTERIE BRASSERIES LIMONADERIES ET MALTERIE AV/DRAPEAU No1 C/ BARUMBU DGE BRALIMA		2024
4/10/24	28092000	Phosphoric acid and polyphosphoric acids	1200.0	LTR	2400	7780.9	Belgium	BRASSERIES LIMONADERIES ET MALTERIE	unknown	EUR	000004 - AFRICA GLOBAL LOGISTICS (AGL)4002,	4306.33	BRASSERIES LIMONADERIES ET MALTERIE AV/DRAPEAU No1 C/ BARUMBU DGE BRALIMA	Road		22181171	BRASSERIES LIMONADERIES ET MALTERIE BRASSERIES LIMONADERIES ET MALTERIE AV/DRAPEAU No1 C/ BARUMBU DGE BRALIMA		2024
12/3/24	28092000	Phosphoric acid and polyphosphoric acids	3600.0	LTR	3600	7948.77	Belgium	BRASSERIES LIMONADERIES ET MALTERIE	ibecor nv	EUR	000004 - GROUPE BOLLORE( ex AGETRAF)	6666.1	BRASSERIES LIMONADERIES ET MALTERIE AV/DRAPEAU No1 C/ BARUMBU DGE BRALIMA	Sea	INTERNATIONAL BEVERAGES C	22063653	BRASSERIES LIMONADERIES ET MALTERIE BRASSERIES LIMONADERIES ET MALTERIE AV/DRAPEAU No1 C/ BARUMBU DGE BRALIMA		2024
12/11/24	28092000	Phosphoric acid and polyphosphoric acids	3600.0	LTR	3549	7026.99	Belgium	BRASSERIES LIMONADERIES ET MALTERIE	ibecor nv brussel chaussee de la	EUR	000004 - AFRICA GLOBAL LOGISTICS (AGL)4002,	6398.71	BRASSERIES LIMONADERIES ET MALTERIE AV/DRAPEAU No1 C/ BARUMBU DGE BRALIMA	Sea	BECOR NV BRUSSEL CHAUSSEE DE LAHU	19998281	BRASSERIES LIMONADERIES ET MALTERIE BRASSERIES LIMONADERIES ET MALTERIE AV/DRAPEAU No1 C/ BARUMBU DGE BRALIMA		2024
15/08/2022	28092000	Phosphoric and polyphosphoric acids	72.0	LTR	2800	17034.81	Belgium	BRASSERIES LIMONADERIES ET MALTERIE	ibecor nv	EUR	000004 - GROUPE BOLLORE( ex AGETRAF)	13585.6	BRASSERIES LIMONADERIES ET MALTERIE AV/DRAPEAU No1 C/ BARUMBU DGE BRALIMA	Road	INTERNATIONAL BEVERAGES C	34544831	BRASSERIES LIMONADERIES ET MALTERIE BRASSERIES LIMONADERIES ET MALTERIE AV/DRAPEAU No1 C/ BARUMBU DGE BRALIMA		2022
15/08/2022	28092000	Phosphoric and polyphosphoric acids	48.0	LTR	4800	14189.69	Belgium	BRASSERIES LIMONADERIES ET MALTERIE	ibecor nv	EUR	000004 - GROUPE BOLLORE( ex AGETRAF)	9776.0	BRASSERIES LIMONADERIES ET MALTERIE AV/DRAPEAU No1 C/ BARUMBU DGE BRALIMA	Road	INTERNATIONAL BEVERAGES C	28775212	BRASSERIES LIMONADERIES ET MALTERIE BRASSERIES LIMONADERIES ET MALTERIE AV/DRAPEAU No1 C/ BARUMBU DGE BRALIMA		2022
15/08/2024	28092000	Phosphoric acid and polyphosphoric acids	24.0	LTR	6300	16741.89	Belgium	BRASSERIES LIMONADERIES ET MALTERIE	ibecor nvi	EUR	000004 - GROUPE BOLLORE( ex AGETRAF)	11466.0	BRASSERIES LIMONADERIES ET MALTERIE AV/DRAPEAU No1 C/ BARUMBU DGE BRALIMA	Other	NTERNATIONAL BEVERAGES C	47450190	BRASSERIES LIMONADERIES ET MALTERIE BRASSERIES LIMONADERIES ET MALTERIE AV/DRAPEAU No1 C/ BARUMBU DGE BRALIMA		2024
17/04/2021	28092000	Phosphoric and polyphosphoric acids	1.0	LTR	2	157.68	Germany	BRASSERIES LIMONADERIES ET MALTERIE	ibecor n v	EUR	BOLLORE AFRICA LOGISTICS(ex AGETRAF	67.36	BRASSERIES LIMONADERIES ET MALTERIE AV/DRAPEAU No1 C/ BARUMBU DGE BRALIMA	Air	INTERNATIONAL BEVERAGES CHAUSSEE DE LA HULPE 177 BELGIQUE	313035	BRASSERIES LIMONADERIES ET MALTERIE BRASSERIES LIMONADERIES ET MALTERIE AV/DRAPEAU No1 C/ BARUMBU DGE BRALIMA		2021
17/04/2023	28092000	Phosphoric acid and polyphosphoric acids	24.0	LTR	7200	33627.09	Belgium	BRASSERIES LIMONADERIES ET MALTERIE	ibecor nv	EUR	000004 - GROUPE BOLLORE( ex AGETRAF)	26064.0	BRASSERIES LIMONADERIES ET MALTERIE AV/DRAPEAU No1 C/ BARUMBU DGE BRALIMA	Road	INTERNATIONAL BEVERAGES C	69848485	BRASSERIES LIMONADERIES ET MALTERIE BRASSERIES LIMONADERIES ET MALTERIE AV/DRAPEAU No1 C/ BARUMBU DGE BRALIMA		2023
18/06/2021	28092000	Phosphoric and polyphosphoric acids	96.0	LTR	4800	10948.2	Belgium	BRASSERIES LIMONADERIES ET MALTERIE	ibecor n v	EUR	BOLLORE AFRICA LOGISTICS(ex AGETRAF	5989.0	BRASSERIES LIMONADERIES ET MALTERIE AV/DRAPEAU No1 C/ BARUMBU DGE BRALIMA	Road	INTERNATIONAL BEVERAGESCORPORATION CHAUSSEE DE LA HULPE 177 BTE 4 1170 BRUXELLES BELGIUM	21790765	BRASSERIES LIMONADERIES ET MALTERIE BRASSERIES LIMONADERIES ET MALTERIE AV/DRAPEAU No1 C/ BARUMBU DGE BRALIMA		2021
19/09/2024	28092000	Phosphoric acid and polyphosphoric acids	3600.0	LTR	3600	7546.24	Belgium	BRASSERIES LIMONADERIES ET MALTERIE	ibecor nv	EUR	000004 - AFRICA GLOBAL LOGISTICS (AGL)4002,	6523.1	BRASSERIES LIMONADERIES ET MALTERIE AV/DRAPEAU No1 C/ BARUMBU DGE BRALIMA	Sea	BRUSSELE CHAUSSEE DE LAH	21513074	BRASSERIES LIMONADERIES ET MALTERIE BRASSERIES LIMONADERIES ET MALTERIE AV/DRAPEAU No1 C/ BARUMBU DGE BRALIMA		2024
20/10/2022	28092000	Phosphoric and polyphosphoric acids	128.0	LTR	4480	18507.87	Belgium	BRASSERIES LIMONADERIES ET MALTERIE	ibecor nv	EUR	000004 - GROUPE BOLLORE( ex AGETRAF)	16392.8	BRASSERIES LIMONADERIES ET MALTERIE AV/DRAPEAU No1 C/ BARUMBU DGE BRALIMA	Road	INTERNATIONAL BEVERAGES C	37767847	BRASSERIES LIMONADERIES ET MALTERIE BRASSERIES LIMONADERIES ET MALTERIE AV/DRAPEAU No1 C/ BARUMBU DGE BRALIMA		2022
24/05/2024	28092000	Phosphoric acid and polyphosphoric acids	1200.0	LTR	3600	11567.93	Belgium	BRASSERIES LIMONADERIES ET MALTERIE	ibecor n v	EUR	000004 - GROUPE BOLLORE( ex AGETRAF)	7522.0	BRASSERIES LIMONADERIES ET MALTERIE AV/DRAPEAU No1 C/ BARUMBU DGE BRALIMA	Road	INTERNATIONAL BEVERAGES	32444369	BRASSERIES LIMONADERIES ET MALTERIE BRASSERIES LIMONADERIES ET MALTERIE AV/DRAPEAU No1 C/ BARUMBU DGE BRALIMA		2024
24/07/2023	28092000	Phosphoric acid and polyphosphoric acids	6000.0	LTR	6000	18978.58	Belgium	BRASSERIES LIMONADERIES ET MALTERIE	ibecor nv	EUR	000004 - GROUPE BOLLORE( ex AGETRAF)	15679.1	BRASSERIES LIMONADERIES ET MALTERIE AV/DRAPEAU No1 C/ BARUMBU DGE BRALIMA	Sea	INTERNATIONAL BEVERAGES C	44734478	BRASSERIES LIMONADERIES ET MALTERIE BRASSERIES LIMONADERIES ET MALTERIE AV/DRAPEAU No1 C/ BARUMBU DGE BRALIMA		2023
26/05/2021	28092000	Phosphoric and polyphosphoric acids	1200.0	LTR	1200	2303.37	Belgium	BRASSERIES LIMONADERIES ET MALTERIE	ibecor n v	EUR	BOLLORE AFRICA LOGISTICS(ex AGETRAF	1838.35	BRASSERIES LIMONADERIES ET MALTERIE AV/DRAPEAU No1 C/ BARUMBU DGE BRALIMA	Sea	INTERNATIONAL BEVERAGES CHAUSSEE DE LA HULPE 177 BELGIQUE	4583598	BRASSERIES LIMONADERIES ET MALTERIE BRASSERIES LIMONADERIES ET MALTERIE AV/DRAPEAU No1 C/ BARUMBU DGE BRALIMA		2021
26/10/2022	28092000	Phosphoric and polyphosphoric acids	3600.0	LTR	3600	10793.5	Belgium	BRASSERIES LIMONADERIES ET MALTERIE	ibecor n v	EUR	000003 - CONNEXAFRICA RDC SARL	10424.4	BRASSERIES LIMONADERIES ET MALTERIE AV/DRAPEAU No1 C/ BARUMBU DGE BRALIMA	Sea	INTERNATIONAL BEVERAGES	22025617	BRASSERIES LIMONADERIES ET MALTERIE BRASSERIES LIMONADERIES ET MALTERIE AV/DRAPEAU No1 C/ BARUMBU DGE BRALIMA		2022
27/04/2021	28092000	Phosphoric and polyphosphoric acids	96.0	LTR	4800	11329.43	Belgium	BRASSERIES LIMONADERIES ET MALTERIE	ibecor n v	EUR	BOLLORE AFRICA LOGISTICS(ex AGETRAF	5867.12	BRASSERIES LIMONADERIES ET MALTERIE AV/DRAPEAU No1 C/ BARUMBU DGE BRALIMA	Road	INTERNATIONAL BEVERAGESCORPORATION CHAUSSEE DE LA HULPE 177 BTE 4 1170 BRUXELLES BELGIUM	22514694	BRASSERIES LIMONADERIES ET MALTERIE BRASSERIES LIMONADERIES ET MALTERIE AV/DRAPEAU No1 C/ BARUMBU DGE BRALIMA		2021
31/07/2019	28092000	Phosphoric and polyphosphoric acids	12000.0	LTR	12000	17461.5	Belgium	BRASSERIES LIMONADERIES ET MALTERIE	nv ibecor sa	EUR	BOLLORE AFRICA LOGISTICS(ex AGETRAF	13955.6	BRASSERIES LIMONADERIES ET MALTERIE AV/DRAPEAU No1 C/ BARUMBU DGE BRALIMA	Sea	AV CHAUSSEE DE LA HULPE 177 BTE4	28811185	BRASSERIES LIMONADERIES ET MALTERIE BRASSERIES LIMONADERIES ET MALTERIE AV/DRAPEAU No1 C/ BARUMBU DGE BRALIMA		2019
4/4/19	28092000	Phosphoric and polyphosphoric acids	15600.0	LTR	15600	33260.55	Belgium	BRASSERIES SIMBA	remant logistics	EUR	BRASSERIES SIMBA Scarl	23120.29	no1200/AV NDJAMENA. Q/INDUSTRIEL./ KATANGA DGE LUBUMBASHI RDC BRASIMBA	Road	COMME AGENTS 8C5736	54497470	BRASSERIES SIMBA no1200/AV NDJAMENA. Q/INDUSTRIEL./ KATANGA DGE LUBUMBASHI RDC BRASIMBA		2019
8/4/20	28092000	Phosphoric and polyphosphoric acids	1.0	LTR	1170	2078.34	Belgium	BRASSERIES SIMBA	globe export ltd	EUR	BOLLORE AFRICA LOGISTICS(ex AGETRAF	1774.85	no1200/AV NDJAMENA. Q/INDUSTRIEL./ KATANGA DGE LUBUMBASHI RDC BRASIMBA	Road	10 TH FLOOR S2 IRISH TOWN P.O BOX 857 GX11 1AA GIBRALTAR	3555348	BRASSERIES SIMBA no1200/AV NDJAMENA. Q/INDUSTRIEL./ KATANGA DGE LUBUMBASHI RDC BRASIMBA		2020
10/8/20	28092000	Phosphoric and polyphosphoric acids	8400.0	LTR	8400	16711.07	Belgium	BRASSERIES SIMBA	globe export ltd	EUR	BRASSERIES SIMBA Scarl	10128.98	no1200/AV NDJAMENA. Q/INDUSTRIEL./ KATANGA DGE LUBUMBASHI RDC BRASIMBA	Road	10 TH FLOOR S2 IRISH TOWN P.O BOX 857 GX11 1AA GIBRALTAR	32369398	BRASSERIES SIMBA no1200/AV NDJAMENA. Q/INDUSTRIEL./ KATANGA DGE LUBUMBASHI RDC BRASIMBA		2020
8/9/21	28092000	Phosphoric And Polyphosphoric Acids	4800.0	LTR	5040	8484.04	Belgium	BRASSERIES SIMBA	natt p c sacofrina sa	EUR	000004 - GROUPE BOLLORE( ex AGETRAF)	6627.0	no1200/AV NDJAMENA. Q/INDUSTRIEL./ KATANGA DGE LUBUMBASHI RDC BRASIMBA	Road	WORLD TRADE C	16715258	BRASSERIES SIMBA no1200/AV NDJAMENA. Q/INDUSTRIEL./ KATANGA DGE LUBUMBASHI RDC BRASIMBA		2021
10/6/21	28092000	Phosphoric and polyphosphoric acids	1.0	LTR	5000	7156.57	Belgium	BRASSERIES SIMBA	natt p c sacofrina sa	EUR	BOLLORE AFRICA LOGISTICS(ex AGETRAF	5405.0	no1200/AV NDJAMENA. Q/INDUSTRIEL./ KATANGA DGE LUBUMBASHI RDC BRASIMBA	Road	WORLD TRADE CENTER II 29 ROUTE DE PRE BOIS CASE POSTALE 731 CH 1215 GENEVE -	14240342	BRASSERIES SIMBA no1200/AV NDJAMENA. Q/INDUSTRIEL./ KATANGA DGE LUBUMBASHI RDC BRASIMBA		2021
1/2/22	28092000	Phosphoric And Polyphosphoric Acids	4800.0	LTR	4800	10576.76	Belgium	BRASSERIES SIMBA	sacofrina	EUR	000174 - BRASSERIES SIMBA Scarl	5296.0	no1200/AV NDJAMENA. Q/INDUSTRIEL./ KATANGA DGE LUBUMBASHI RDC BRASIMBA	Road	BELGIQUE / FRANCE	21480712	BRASSERIES SIMBA no1200/AV NDJAMENA. Q/INDUSTRIEL./ KATANGA DGE LUBUMBASHI RDC BRASIMBA		2022
5/8/22	28092000	Phosphoric and polyphosphoric acids	6000.0	LTR	6000	11496.47	Belgium	BRASSERIES SIMBA	sacofrina	EUR	000174 - BRASSERIES SIMBA Scarl	8497.36	no1200/AV NDJAMENA. Q/INDUSTRIEL./ KATANGA DGE LUBUMBASHI RDC BRASIMBA	Multimode	BELGIQUE	23313642	BRASSERIES SIMBA no1200/AV NDJAMENA. Q/INDUSTRIEL./ KATANGA DGE LUBUMBASHI RDC BRASIMBA		2022
9/5/22	28092000	Phosphoric and polyphosphoric acids	1200.0	LTR	1200	9822.79	Belgium	BRASSERIES SIMBA	sacofrina sa	EUR	000174 - BRASSERIES SIMBA Scarl	1994.2	no1200/AV NDJAMENA. Q/INDUSTRIEL./ KATANGA DGE LUBUMBASHI RDC BRASIMBA	Air	29, ROUTE DE PRE - BOI	20348735	BRASSERIES SIMBA no1200/AV NDJAMENA. Q/INDUSTRIEL./ KATANGA DGE LUBUMBASHI RDC BRASIMBA		2022
14/06/2022	28092000	Phosphoric and polyphosphoric acids	1200.0	LTR	1250	2895.31	Belgium	BRASSERIES SIMBA	sacofrina	EUR	000003 - CONNEXAFRICA RDC SARL	2488.0	no1200/AV NDJAMENA. Q/INDUSTRIEL./ KATANGA DGE LUBUMBASHI RDC BRASIMBA	Road	WORLD TRADE CENTER II29,	5707145	BRASSERIES SIMBA no1200/AV NDJAMENA. Q/INDUSTRIEL./ KATANGA DGE LUBUMBASHI RDC BRASIMBA		2022
14/09/2020	28092000	Phosphoric and polyphosphoric acids	1200.0	LTR	1200	2746.95	Belgium	BRASSERIES SIMBA	globe export ltd	EUR	CONNEXAFRICA RDC SARL	2160.0	no1200/AV NDJAMENA. Q/INDUSTRIEL./ KATANGA DGE LUBUMBASHI RDC BRASIMBA	Road	10 TH FLOOR S2 IRISH TOWN P.O BOX 857 GX11 1AA GIBRALTAR	5388760	BRASSERIES SIMBA no1200/AV NDJAMENA. Q/INDUSTRIEL./ KATANGA DGE LUBUMBASHI RDC BRASIMBA		2020
16/12/2020	28092000	Phosphoric and polyphosphoric acids	4900.0	LTR	4900	7187.73	Belgium	BRASSERIES SIMBA	sacofrina	EUR	CONNEXAFRICA RDC SARL	5352.0	no1200/AV NDJAMENA. Q/INDUSTRIEL./ KATANGA DGE LUBUMBASHI RDC BRASIMBA	Road	29 ROTE DE PRES BOIS GENEVE SUISSE	14149613	BRASSERIES SIMBA no1200/AV NDJAMENA. Q/INDUSTRIEL./ KATANGA DGE LUBUMBASHI RDC BRASIMBA		2020
19/11/2021	28092000	Phosphoric And Polyphosphoric Acids	2400.0	LTR	2400	4751.87	Belgium	BRASSERIES SIMBA	sacofrina	EUR	000174 - BRASSERIES SIMBA Scarl	2724.51	no1200/AV NDJAMENA. Q/INDUSTRIEL./ KATANGA DGE LUBUMBASHI RDC BRASIMBA	Multimode	AUSTRALIE	9449607	BRASSERIES SIMBA no1200/AV NDJAMENA. Q/INDUSTRIEL./ KATANGA DGE LUBUMBASHI RDC BRASIMBA		2021
20/03/2022	28092000	Phosphoric And Polyphosphoric Acids	2400.0	LTR	2400	3940.13	Belgium	BRASSERIES SIMBA	sacofrina	EUR	000003 - CONNEXAFRICA RDC SARL	3497.0	no1200/AV NDJAMENA. Q/INDUSTRIEL./ KATANGA DGE LUBUMBASHI RDC BRASIMBA	Road	WORLD TRADE CENTER II 29,	7983771	BRASSERIES SIMBA no1200/AV NDJAMENA. Q/INDUSTRIEL./ KATANGA DGE LUBUMBASHI RDC BRASIMBA		2022
20/11/2019	28092000	Phosphoric and polyphosphoric acids	3600.0	LTR	3600	9125.07	Belgium	BRASSERIES SIMBA	globe export ltd	EUR	BRASSERIES SIMBA Scarl	5238.56	no1200/AV NDJAMENA. Q/INDUSTRIEL./ KATANGA DGE LUBUMBASHI RDC BRASIMBA	Road	10 TH FLOOR S2 IRISH TOWN P.O BOX 857 GX11 1AA GIBRALTAR	15137063	BRASSERIES SIMBA no1200/AV NDJAMENA. Q/INDUSTRIEL./ KATANGA DGE LUBUMBASHI RDC BRASIMBA		2019
24/06/2022	28092000	Phosphoric and polyphosphoric acids	16800.0	LTR	16800	28551.21	Belgium	BRASSERIES SIMBA	sacofrina	EUR	000174 - BRASSERIES SIMBA Scarl	20997.0	no1200/AV NDJAMENA. Q/INDUSTRIEL./ KATANGA DGE LUBUMBASHI RDC BRASIMBA	Road	BELGIQUE	56279269	BRASSERIES SIMBA no1200/AV NDJAMENA. Q/INDUSTRIEL./ KATANGA DGE LUBUMBASHI RDC BRASIMBA		2022
25/01/2021	28092000	Phosphoric and polyphosphoric acids	2.0	LTR	1791	3148.11	France	BRASSERIES SIMBA	sacofrina sa	EUR	BOLLORE AFRICA LOGISTICS(ex AGETRAF	2428.91	no1200/AV NDJAMENA. Q/INDUSTRIEL./ KATANGA DGE LUBUMBASHI RDC BRASIMBA	Road	29 ROUTE DE PRE-BOIS CASE POSTALE 731 CH-1215 GENEVE	6227172	BRASSERIES SIMBA no1200/AV NDJAMENA. Q/INDUSTRIEL./ KATANGA DGE LUBUMBASHI RDC BRASIMBA		2021
25/01/2021	28092000	Phosphoric and polyphosphoric acids	2.0	LTR	910	3900.91	France	BRASSERIES SIMBA	sacofrina sa	EUR	BOLLORE AFRICA LOGISTICS(ex AGETRAF	3078.5	no1200/AV NDJAMENA. Q/INDUSTRIEL./ KATANGA DGE LUBUMBASHI RDC BRASIMBA	Road	29 ROUTE DE PRE-BOIS CASE POSTALE 731 CH-1215 GENEVE	7716259	BRASSERIES SIMBA no1200/AV NDJAMENA. Q/INDUSTRIEL./ KATANGA DGE LUBUMBASHI RDC BRASIMBA		2021
25/01/2022	28092000	Phosphoric And Polyphosphoric Acids	6300.0	LTR	6300	11566.85	Belgium	BRASSERIES SIMBA	sacofrina	EUR	000003 - CONNEXAFRICA RDC SARL	9120.0	no1200/AV NDJAMENA. Q/INDUSTRIEL./ KATANGA DGE LUBUMBASHI RDC BRASIMBA	Road	WORLD TRADE CENTER II 29,	23085861	BRASSERIES SIMBA no1200/AV NDJAMENA. Q/INDUSTRIEL./ KATANGA DGE LUBUMBASHI RDC BRASIMBA		2022
25/05/2020	28092000	Phosphoric and polyphosphoric acids	9600.0	LTR	9600	18178.85	Belgium	BRASSERIES SIMBA	globe export ltd	EUR	BRASSERIES SIMBA Scarl	12848.01	no1200/AV NDJAMENA. Q/INDUSTRIEL./ KATANGA DGE LUBUMBASHI RDC BRASIMBA	Road	10 TH FLOOR S2 IRISH TOWN P.O BOX 857 GX11 1AA GIBRALTAR	32901654	BRASSERIES SIMBA no1200/AV NDJAMENA. Q/INDUSTRIEL./ KATANGA DGE LUBUMBASHI RDC BRASIMBA		2020
25/06/2019	28092000	Phosphoric and polyphosphoric acids	6000.0	LTR	6000	15660.14	Belgium	BRASSERIES SIMBA	remant logistics	EUR	BRASSERIES SIMBA Scarl	9376.0	no1200/AV NDJAMENA. Q/INDUSTRIEL./ KATANGA DGE LUBUMBASHI RDC BRASIMBA	Multimode	COMME AGENTS 8C5736	25765524	BRASSERIES SIMBA no1200/AV NDJAMENA. Q/INDUSTRIEL./ KATANGA DGE LUBUMBASHI RDC BRASIMBA		2019
26/09/2022	28092000	Phosphoric and polyphosphoric acids	10880.0	LTR	10880	31280.4	Belgium	BRASSERIES SIMBA	sacofrina	EUR	000174 - BRASSERIES SIMBA Scarl	27123.69	no1200/AV NDJAMENA. Q/INDUSTRIEL./ KATANGA DGE LUBUMBASHI RDC BRASIMBA	Multimode	BELGIQUE	62243245	BRASSERIES SIMBA no1200/AV NDJAMENA. Q/INDUSTRIEL./ KATANGA DGE LUBUMBASHI RDC BRASIMBA		2022
26/09/2022	28092000	Phosphoric and polyphosphoric acids	3.0	LTR	4800	15858.5	France	BRASSERIES SIMBA	sacofrina sa	EUR	000004 - GROUPE BOLLORE( ex AGETRAF)	14196.35	no1200/AV NDJAMENA. Q/INDUSTRIEL./ KATANGA DGE LUBUMBASHI RDC BRASIMBA	Road	WORLD TRADE CENTER II	31556012	BRASSERIES SIMBA no1200/AV NDJAMENA. Q/INDUSTRIEL./ KATANGA DGE LUBUMBASHI RDC BRASIMBA		2022
27/01/2021	28092000	Phosphoric and polyphosphoric acids	15600.0	LTR	15600	33705.76	Belgium	BRASSERIES SIMBA	sacofrina	EUR	BRASSERIES SIMBA Scarl	16109.0	no1200/AV NDJAMENA. Q/INDUSTRIEL./ KATANGA DGE LUBUMBASHI RDC BRASIMBA	Road	29 ROTE DE PRES BOIS GENEVE SUISSE	66670095	BRASSERIES SIMBA no1200/AV NDJAMENA. Q/INDUSTRIEL./ KATANGA DGE LUBUMBASHI RDC BRASIMBA		2021
27/11/2019	28092000	Phosphoric and polyphosphoric acids	1.0	LTR	1100	2640.22	Belgium	BRASSERIES SIMBA	natt marseille	EUR	BOLLORE AFRICA LOGISTICS(ex AGETRAF	2222.95	no1200/AV NDJAMENA. Q/INDUSTRIEL./ KATANGA DGE LUBUMBASHI RDC BRASIMBA	Road	B P 40003 13321 MARSEILLE FRANCE	4388633	BRASSERIES SIMBA no1200/AV NDJAMENA. Q/INDUSTRIEL./ KATANGA DGE LUBUMBASHI RDC BRASIMBA		2019
28/02/2019	28092000	Phosphoric and polyphosphoric acids	10000.0	LTR	10000	48370.31	Belgium	BRASSERIES SIMBA	remant logistics	EUR	BRASSERIES SIMBA Scarl	35800.0	no1200/AV NDJAMENA. Q/INDUSTRIEL./ KATANGA DGE LUBUMBASHI RDC BRASIMBA	Road	COMME AGENTS 8C5736	79166652	BRASSERIES SIMBA no1200/AV NDJAMENA. Q/INDUSTRIEL./ KATANGA DGE LUBUMBASHI RDC BRASIMBA		2019
16/10/2023	28092000	Phosphoric acid and polyphosphoric acids	32000.0	LTR	33000	53432.84	South Africa	CHEMICAL OF AFRICA SPRL	protea mining chemicals	USD	000165 - AFRICAN LOGISTICS S.A.R.L	39435.0	AV USOKE No144 C/LUBUMBASHI DGE CHEMAF	Road	OMNIA GROUP	132101394	CHEMICAL OF AFRICA SPRL AV USOKE No144 C/LUBUMBASHI DGE CHEMAF	Etoile / Usoke	2023
17/10/2023	28092000	Phosphoric acid and polyphosphoric acids	4589.15	LTR	33520	54811.36	South Africa	CHEMICAL OF AFRICA SPRL	protea miningafrique du sud	USD	000165 - AFRICAN LOGISTICS S.A.R.L	40056.4	AV USOKE No144 C/LUBUMBASHI DGE CHEMAF	Road		135509507	CHEMICAL OF AFRICA SPRL AV USOKE No144 C/LUBUMBASHI DGE CHEMAF	Etoile / Usoke	2023
18/10/2023	28092000	Phosphoric acid and polyphosphoric acids	45756.24	LTR	33420	54723.21	South Africa	CHEMICAL OF AFRICA SPRL	protea miningafrique du sud	USD	000165 - AFRICAN LOGISTICS S.A.R.L	39937.0	AV USOKE No144 C/LUBUMBASHI DGE CHEMAF	Road		135291568	CHEMICAL OF AFRICA SPRL AV USOKE No144 C/LUBUMBASHI DGE CHEMAF	Etoile / Usoke	2023
19/10/2023	28092000	Phosphoric acid and polyphosphoric acids	27744.0	LTR	34680	57048.9	South Africa	CHEMICAL OF AFRICA SPRL	protea mining chemicals	USD	000165 - AFRICAN LOGISTICS S.A.R.L	41442.6	AV USOKE No144 C/LUBUMBASHI DGE CHEMAF	Road	OMNIA GROUP	141041354	CHEMICAL OF AFRICA SPRL AV USOKE No144 C/LUBUMBASHI DGE CHEMAF	Etoile / Usoke	2023
23/10/2023	28092000	Phosphoric acid and polyphosphoric acids	33460.0	LTR	33460	55282.78	South Africa	CHEMICAL OF AFRICA SPRL	protea mining chemicals	USD	000165 - AFRICAN LOGISTICS S.A.R.L	39984.7	AV USOKE No144 C/LUBUMBASHI DGE CHEMAF	Road	RSA	136674983	CHEMICAL OF AFRICA SPRL AV USOKE No144 C/LUBUMBASHI DGE CHEMAF	Etoile / Usoke	2023
1/6/19	28092000	Phosphoric and polyphosphoric acids	35700.0	LTR	35700	59171.68	South Africa	COMPAGNIE DE TRAITEMENT DES REJETS	kemcore zambia ltd	USD	TRADE SERVICE SPRL	48880.08	AV.DU 30 JUIN No9 C/GOMBE DGE METALKOL	Road	PLOT NO,759 INDEPENDECE AVENUE LUSAKA LUSAKA PROVINCE	97144022	COMPAGNIE DE TRAITEMENT DES REJETS AV.DU 30 JUIN No9 C/GOMBE DGE METALKOL	RTR Metalkol	2019
3/6/19	28092000	Phosphoric and polyphosphoric acids	35700.0	LTR	35700	59408.41	South Africa	COMPAGNIE DE TRAITEMENT DES REJETS	kemcore	USD	TRADE SERVICE SPRL	48880.08	AV.DU 30 JUIN No9 C/GOMBE DGE METALKOL	Road	133 CONAUGHT RD CENTRAL ALLIANCE COMM BUILDING UNIT 703 HONG KONG	97291778	COMPAGNIE DE TRAITEMENT DES REJETS AV.DU 30 JUIN No9 C/GOMBE DGE METALKOL	RTR Metalkol	2019
3/9/19	28092000	Phosphoric and polyphosphoric acids	32000.0	LTR	32000	49590.0	China	COMPAGNIE DE TRAITEMENT DES REJETS	verbena trading sa	USD	TRADE SERVICE SPRL	40480.0	AV.DU 30 JUIN No9 C/GOMBE DGE METALKOL	Road	BAARESTRANSSE 11	82019961	COMPAGNIE DE TRAITEMENT DES REJETS AV.DU 30 JUIN No9 C/GOMBE DGE METALKOL	RTR Metalkol	2019
3/9/19	28092000	Phosphoric and polyphosphoric acids	34000.0	LTR	34000	55640.96	China	COMPAGNIE DE TRAITEMENT DES REJETS	kemcore	USD	TRADE SERVICE SPRL	54210.96	AV.DU 30 JUIN No9 C/GOMBE DGE METALKOL	Road	133 CONAUGHT RD CENTRAL ALLIANCE COMM BUILDING UNIT 703 HONG KONG	92028017	COMPAGNIE DE TRAITEMENT DES REJETS AV.DU 30 JUIN No9 C/GOMBE DGE METALKOL	RTR Metalkol	2019
3/10/19	28092000	Phosphoric and polyphosphoric acids	32000.0	LTR	32000	49618.13	China	COMPAGNIE DE TRAITEMENT DES REJETS	verbena trading sa	USD	TRADE SERVICE SPRL	40480.0	AV.DU 30 JUIN No9 C/GOMBE DGE METALKOL	Road	BAARESTRANSSE 11	82003288	COMPAGNIE DE TRAITEMENT DES REJETS AV.DU 30 JUIN No9 C/GOMBE DGE METALKOL	RTR Metalkol	2019
4/5/19	28092000	Phosphoric and polyphosphoric acids	34000.0	LTR	34000	70582.0	South Africa	COMPAGNIE DE TRAITEMENT DES REJETS	kemcore	USD	TRADE SERVICE SPRL	60690.0	AV.DU 30 JUIN No9 C/GOMBE DGE METALKOL	Road	133 CONAUGHT RD CENTRAL ALLIANCE COMM BUILDING UNIT 703 HONG KONG	115751424	COMPAGNIE DE TRAITEMENT DES REJETS AV.DU 30 JUIN No9 C/GOMBE DGE METALKOL	RTR Metalkol	2019
4/12/19	28092000	Phosphoric and polyphosphoric acids	1.0	LTR	30904	43509.88	South Africa	COMPAGNIE DE TRAITEMENT DES REJETS	pure trade africa pty ltd	USD	TRADE SERVICE SPRL	33839.88	AV.DU 30 JUIN No9 C/GOMBE DGE METALKOL	Road	3RD FLOOR 53 RICHEFOND CIRCLE RIDGESIDE OFFICE PARK UMHLANGA RIDGE 4319 ZA	72399770	COMPAGNIE DE TRAITEMENT DES REJETS AV.DU 30 JUIN No9 C/GOMBE DGE METALKOL	RTR Metalkol	2019
5/4/19	28092000	Phosphoric and polyphosphoric acids	30300.0	LTR	30300	62895.97	South Africa	COMPAGNIE DE TRAITEMENT DES REJETS	kemcore south africa pty ltd	USD	TRADE SERVICE SPRL	54085.5	AV.DU 30 JUIN No9 C/GOMBE DGE METALKOL	Road	UNIT 8 MULBERRY HILL OFFICE PARK	103081261	COMPAGNIE DE TRAITEMENT DES REJETS AV.DU 30 JUIN No9 C/GOMBE DGE METALKOL	RTR Metalkol	2019
5/6/19	28092000	Phosphoric and polyphosphoric acids	35700.0	LTR	35700	59441.68	South Africa	COMPAGNIE DE TRAITEMENT DES REJETS	kemcore	USD	TRADE SERVICE SPRL	48880.08	AV.DU 30 JUIN No9 C/GOMBE DGE METALKOL	Road	133 CONAUGHT RD CENTRAL ALLIANCE COMM BUILDING UNIT 703 HONG KONG	97574427	COMPAGNIE DE TRAITEMENT DES REJETS AV.DU 30 JUIN No9 C/GOMBE DGE METALKOL	RTR Metalkol	2019
5/6/19	28092000	Phosphoric and polyphosphoric acids	35700.0	LTR	35700	59261.68	South Africa	COMPAGNIE DE TRAITEMENT DES REJETS	kemcore	USD	TRADE SERVICE SPRL	48880.08	AV.DU 30 JUIN No9 C/GOMBE DGE METALKOL	Road	133 CONAUGHT RD CENTRAL ALLIANCE COMM BUILDING UNIT 703 HONG KONG	97278955	COMPAGNIE DE TRAITEMENT DES REJETS AV.DU 30 JUIN No9 C/GOMBE DGE METALKOL	RTR Metalkol	2019
9/4/19	28092000	Phosphoric and polyphosphoric acids	32400.0	LTR	32400	67203.63	South Africa	COMPAGNIE DE TRAITEMENT DES REJETS	kemcore	USD	TRADE SERVICE SPRL	57834.0	AV.DU 30 JUIN No9 C/GOMBE DGE METALKOL	Road	133 CONAUGHT RD CENTRAL ALLIANCE COMM BUILDING UNIT 703 HONG KONG	110182526	COMPAGNIE DE TRAITEMENT DES REJETS AV.DU 30 JUIN No9 C/GOMBE DGE METALKOL	RTR Metalkol	2019
9/4/19	28092000	Phosphoric and polyphosphoric acids	12000.0	LTR	12000	24902.83	South Africa	COMPAGNIE DE TRAITEMENT DES REJETS	kemcore	USD	TRADE SERVICE SPRL	21420.0	AV.DU 30 JUIN No9 C/GOMBE DGE METALKOL	Road	133 CONAUGHT RD CENTRAL ALLIANCE COMM BUILDING UNIT 703 HONG KONG	40828996	COMPAGNIE DE TRAITEMENT DES REJETS AV.DU 30 JUIN No9 C/GOMBE DGE METALKOL	RTR Metalkol	2019
10/8/19	28092000	Phosphoric and polyphosphoric acids	34000.0	LTR	34000	47988.0	China	COMPAGNIE DE TRAITEMENT DES REJETS	kemcore	USD	TRADE SERVICE SPRL	37400.0	AV.DU 30 JUIN No9 C/GOMBE DGE METALKOL	Road	133 CONAUGHT RD CENTRAL ALLIANCE COMM BUILDING UNIT 703 HONG KONG	79228538	COMPAGNIE DE TRAITEMENT DES REJETS AV.DU 30 JUIN No9 C/GOMBE DGE METALKOL	RTR Metalkol	2019
10/12/19	28092000	Phosphoric and polyphosphoric acids	34111.41	LTR	30731	43320.45	South Africa	COMPAGNIE DE TRAITEMENT DES REJETS	pure trade ltd	USD	TRADE SERVICE SPRL	33650.45	AV.DU 30 JUIN No9 C/GOMBE DGE METALKOL	Road	4TH FLOOR LA CROISETTE GRAND BAIE MAURITIUS	72167789	COMPAGNIE DE TRAITEMENT DES REJETS AV.DU 30 JUIN No9 C/GOMBE DGE METALKOL	RTR Metalkol	2019
10/12/19	28092000	Phosphoric and polyphosphoric acids	34300.11	LTR	30901	43506.6	South Africa	COMPAGNIE DE TRAITEMENT DES REJETS	pure trade ltd	USD	TRADE SERVICE SPRL	33836.6	AV.DU 30 JUIN No9 C/GOMBE DGE METALKOL	Road	4TH FLOOR LA CROISETTE GRAND BAIE MAURITIUS	72477897	COMPAGNIE DE TRAITEMENT DES REJETS AV.DU 30 JUIN No9 C/GOMBE DGE METALKOL	RTR Metalkol	2019
11/12/19	28092000	Phosphoric and polyphosphoric acids	22824.93	LTR	20563	32186.49	South Africa	COMPAGNIE DE TRAITEMENT DES REJETS	pure trade ltd	USD	TRADE SERVICE SPRL	22516.49	AV.DU 30 JUIN No9 C/GOMBE DGE METALKOL	Road	4TH FLOOR LA CROISETTE GRAND BAIE MAURITIUS	53651850	COMPAGNIE DE TRAITEMENT DES REJETS AV.DU 30 JUIN No9 C/GOMBE DGE METALKOL	RTR Metalkol	2019
11/12/19	28092000	Phosphoric and polyphosphoric acids	20829.15	LTR	18765	30217.68	South Africa	COMPAGNIE DE TRAITEMENT DES REJETS	pure trade ltd	USD	TRADE SERVICE SPRL	20547.68	AV.DU 30 JUIN No9 C/GOMBE DGE METALKOL	Road	4TH FLOOR LA CROISETTE GRAND BAIE MAURITIUS	50370029	COMPAGNIE DE TRAITEMENT DES REJETS AV.DU 30 JUIN No9 C/GOMBE DGE METALKOL	RTR Metalkol	2019
11/12/19	28092000	Phosphoric and polyphosphoric acids	34080.33	LTR	30703	43289.79	South Africa	COMPAGNIE DE TRAITEMENT DES REJETS	pure trade ltd	USD	TRADE SERVICE SPRL	33619.79	AV.DU 30 JUIN No9 C/GOMBE DGE METALKOL	Road	4TH FLOOR LA CROISETTE GRAND BAIE MAURITIUS	72160006	COMPAGNIE DE TRAITEMENT DES REJETS AV.DU 30 JUIN No9 C/GOMBE DGE METALKOL	RTR Metalkol	2019
11/12/19	28092000	Phosphoric and polyphosphoric acids	34239.06	LTR	30846	43446.37	South Africa	COMPAGNIE DE TRAITEMENT DES REJETS	pure trade ltd	USD	TRADE SERVICE SPRL	33776.37	AV.DU 30 JUIN No9 C/GOMBE DGE METALKOL	Road	4TH FLOOR LA CROISETTE GRAND BAIE MAURITIUS	72421010	COMPAGNIE DE TRAITEMENT DES REJETS AV.DU 30 JUIN No9 C/GOMBE DGE METALKOL	RTR Metalkol	2019
12/12/19	28092000	Phosphoric and polyphosphoric acids	33660.0	LTR	30600	43177.0	South Africa	COMPAGNIE DE TRAITEMENT DES REJETS	pure trade ltd	USD	TRADE SERVICE SPRL	33507.0	AV.DU 30 JUIN No9 C/GOMBE DGE METALKOL	Road	4TH FLOOR LA CROISETTE GRAND BAIE MAURITIUS	71973568	COMPAGNIE DE TRAITEMENT DES REJETS AV.DU 30 JUIN No9 C/GOMBE DGE METALKOL	RTR Metalkol	2019
2/3/20	28092000	Phosphoric and polyphosphoric acids	33966.0	LTR	30600	44199.8	South Africa	COMPAGNIE DE TRAITEMENT DES REJETS	pure trade africa pty ltd	USD	TRADE SERVICE SPRL	36169.2	AV.DU 30 JUIN No9 C/GOMBE DGE METALKOL	Road	3RD FLOOR 53 RICHEFOND CIRCLE RIDGESIDE OFFICE PARK UMHLANGA RIDGE 4319 ZA	74918401	COMPAGNIE DE TRAITEMENT DES REJETS AV.DU 30 JUIN No9 C/GOMBE DGE METALKOL	RTR Metalkol	2020
2/11/20	28092000	Phosphoric and polyphosphoric acids	14354.52	LTR	12932	17430.88	South Africa	COMPAGNIE DE TRAITEMENT DES REJETS	verbena trading inc	USD	TRADE SERVICE SPRL	14225.2	AV.DU 30 JUIN No9 C/GOMBE DGE METALKOL	Road	RSA	34248192	COMPAGNIE DE TRAITEMENT DES REJETS AV.DU 30 JUIN No9 C/GOMBE DGE METALKOL	RTR Metalkol	2020
2/11/20	28092000	Phosphoric and polyphosphoric acids	14304.57	LTR	12887	17572.08	South Africa	COMPAGNIE DE TRAITEMENT DES REJETS	verbena trading inc	USD	TRADE SERVICE SPRL	14175.7	AV.DU 30 JUIN No9 C/GOMBE DGE METALKOL	Road	RSA	34525621	COMPAGNIE DE TRAITEMENT DES REJETS AV.DU 30 JUIN No9 C/GOMBE DGE METALKOL	RTR Metalkol	2020
3/5/20	28092000	Phosphoric and polyphosphoric acids	32540.0	LTR	32540	34752.72	South Africa	COMPAGNIE DE TRAITEMENT DES REJETS	pure trade ltd	USD	TRADE SERVICE SPRL	22354.98	AV.DU 30 JUIN No9 C/GOMBE DGE METALKOL	Road	4TH FLOOR LA CROISETTE GRAND BAIE MAURITIUS	60047352	COMPAGNIE DE TRAITEMENT DES REJETS AV.DU 30 JUIN No9 C/GOMBE DGE METALKOL	RTR Metalkol	2020
3/5/20	28092000	Phosphoric and polyphosphoric acids	32280.0	LTR	32280	34475.04	South Africa	COMPAGNIE DE TRAITEMENT DES REJETS	pure trade ltd	USD	TRADE SERVICE SPRL	22176.36	AV.DU 30 JUIN No9 C/GOMBE DGE METALKOL	Road	4TH FLOOR LA CROISETTE GRAND BAIE MAURITIUS	59567563	COMPAGNIE DE TRAITEMENT DES REJETS AV.DU 30 JUIN No9 C/GOMBE DGE METALKOL	RTR Metalkol	2020
3/5/20	28092000	Phosphoric and polyphosphoric acids	32580.0	LTR	32580	34795.44	South Africa	COMPAGNIE DE TRAITEMENT DES REJETS	pure trade ltd	USD	TRADE SERVICE SPRL	22382.46	AV.DU 30 JUIN No9 C/GOMBE DGE METALKOL	Road	4TH FLOOR LA CROISETTE GRAND BAIE MAURITIUS	60121165	COMPAGNIE DE TRAITEMENT DES REJETS AV.DU 30 JUIN No9 C/GOMBE DGE METALKOL	RTR Metalkol	2020
3/5/20	28092000	Phosphoric and polyphosphoric acids	33060.0	LTR	33060	35308.08	South Africa	COMPAGNIE DE TRAITEMENT DES REJETS	pure trade ltd	USD	TRADE SERVICE SPRL	22712.22	AV.DU 30 JUIN No9 C/GOMBE DGE METALKOL	Road	4TH FLOOR LA CROISETTE GRAND BAIE MAURITIUS	61006929	COMPAGNIE DE TRAITEMENT DES REJETS AV.DU 30 JUIN No9 C/GOMBE DGE METALKOL	RTR Metalkol	2020
3/5/20	28092000	Phosphoric and polyphosphoric acids	32160.0	LTR	32160	34346.72	South Africa	COMPAGNIE DE TRAITEMENT DES REJETS	pure trade ltd	USD	TRADE SERVICE SPRL	22093.92	AV.DU 30 JUIN No9 C/GOMBE DGE METALKOL	Road	4TH FLOOR LA CROISETTE GRAND BAIE MAURITIUS	59345847	COMPAGNIE DE TRAITEMENT DES REJETS AV.DU 30 JUIN No9 C/GOMBE DGE METALKOL	RTR Metalkol	2020
3/5/20	28092000	Phosphoric and polyphosphoric acids	31960.0	LTR	31960	34133.28	South Africa	COMPAGNIE DE TRAITEMENT DES REJETS	pure trade ltd	USD	TRADE SERVICE SPRL	21956.52	AV.DU 30 JUIN No9 C/GOMBE DGE METALKOL	Road	4TH FLOOR LA CROISETTE GRAND BAIE MAURITIUS	58977054	COMPAGNIE DE TRAITEMENT DES REJETS AV.DU 30 JUIN No9 C/GOMBE DGE METALKOL	RTR Metalkol	2020
3/5/20	28092000	Phosphoric and polyphosphoric acids	33400.0	LTR	33400	35671.2	South Africa	COMPAGNIE DE TRAITEMENT DES REJETS	pure trade africa pty ltd	USD	TRADE SERVICE SPRL	22945.8	AV.DU 30 JUIN No9 C/GOMBE DGE METALKOL	Road	3RD FLOOR 53 RICHEFOND CIRCLE RIDGESIDE OFFICE PARK UMHLANGA RIDGE 4319 ZA	61634344	COMPAGNIE DE TRAITEMENT DES REJETS AV.DU 30 JUIN No9 C/GOMBE DGE METALKOL	RTR Metalkol	2020
3/7/20	28092000	Phosphoric and polyphosphoric acids	38650.0	LTR	34650	44563.9	China	COMPAGNIE DE TRAITEMENT DES REJETS	pure trade africa pty ltd	USD	TRADE SERVICE SPRL	36243.9	AV.DU 30 JUIN No9 C/GOMBE DGE METALKOL	Road	3RD FLOOR 53 RICHEFOND CIRCLE RIDGESIDE OFFICE PARK UMHLANGA RIDGE 4319 ZA	85102374	COMPAGNIE DE TRAITEMENT DES REJETS AV.DU 30 JUIN No9 C/GOMBE DGE METALKOL	RTR Metalkol	2020
3/7/20	28092000	Phosphoric and polyphosphoric acids	34798.5	LTR	31350	38872.1	China	COMPAGNIE DE TRAITEMENT DES REJETS	pure trade africa pty ltd	USD	TRADE SERVICE SPRL	32792.1	AV.DU 30 JUIN No9 C/GOMBE DGE METALKOL	Road	3RD FLOOR 53 RICHEFOND CIRCLE RIDGESIDE OFFICE PARK UMHLANGA RIDGE 4319 ZA	74232911	COMPAGNIE DE TRAITEMENT DES REJETS AV.DU 30 JUIN No9 C/GOMBE DGE METALKOL	RTR Metalkol	2020
3/7/20	28092000	Phosphoric and polyphosphoric acids	3663.0	LTR	3300	5691.8	China	COMPAGNIE DE TRAITEMENT DES REJETS	pure trade africa pty ltd	USD	TRADE SERVICE SPRL	3451.8	AV.DU 30 JUIN No9 C/GOMBE DGE METALKOL	Road	3RD FLOOR 53 RICHEFOND CIRCLE RIDGESIDE OFFICE PARK UMHLANGA RIDGE 4319 ZA	10869464	COMPAGNIE DE TRAITEMENT DES REJETS AV.DU 30 JUIN No9 C/GOMBE DGE METALKOL	RTR Metalkol	2020
3/7/20	28092000	Phosphoric and polyphosphoric acids	29019.0	LTR	29019	38709.0	China	COMPAGNIE DE TRAITEMENT DES REJETS	vin metal synergies mauritius ltd c 0 juristax ltd	USD	TRADE SERVICE SPRL	31977.0	AV.DU 30 JUIN No9 C/GOMBE DGE METALKOL	Road	EBENE HOUSE HOTEL AVENU,33 CYERCITY EBENE 72201 MAURITIUS	73921443	COMPAGNIE DE TRAITEMENT DES REJETS AV.DU 30 JUIN No9 C/GOMBE DGE METALKOL	RTR Metalkol	2020
3/7/20	28092000	Phosphoric and polyphosphoric acids	38650.0	LTR	34650	44563.9	China	COMPAGNIE DE TRAITEMENT DES REJETS	pure trade africa pty ltd	USD	TRADE SERVICE SPRL	36243.9	AV.DU 30 JUIN No9 C/GOMBE DGE METALKOL	Road	3RD FLOOR 53 RICHEFOND CIRCLE RIDGESIDE OFFICE PARK UMHLANGA RIDGE 4319 ZA	85102374	COMPAGNIE DE TRAITEMENT DES REJETS AV.DU 30 JUIN No9 C/GOMBE DGE METALKOL	RTR Metalkol	2020
3/7/20	28092000	Phosphoric and polyphosphoric acids	38650.0	LTR	34650	44563.9	China	COMPAGNIE DE TRAITEMENT DES REJETS	pure trade africa pty ltd	USD	TRADE SERVICE SPRL	36243.9	AV.DU 30 JUIN No9 C/GOMBE DGE METALKOL	Road	3RD FLOOR 53 RICHEFOND CIRCLE RIDGESIDE OFFICE PARK UMHLANGA RIDGE 4319 ZA	85102374	COMPAGNIE DE TRAITEMENT DES REJETS AV.DU 30 JUIN No9 C/GOMBE DGE METALKOL	RTR Metalkol	2020
3/7/20	28092000	Phosphoric and polyphosphoric acids	34140.0	LTR	34140	45540.0	China	COMPAGNIE DE TRAITEMENT DES REJETS	vin metal synergies mauritius ltd c 0 juristax ltd	USD	TRADE SERVICE SPRL	37620.0	AV.DU 30 JUIN No9 C/GOMBE DGE METALKOL	Road	EBENE HOUSE HOTEL AVENU,33 CYERCITY EBENE 72201 MAURITIUS	86966404	COMPAGNIE DE TRAITEMENT DES REJETS AV.DU 30 JUIN No9 C/GOMBE DGE METALKOL	RTR Metalkol	2020
3/7/20	28092000	Phosphoric and polyphosphoric acids	36630.0	LTR	33000	42138.0	China	COMPAGNIE DE TRAITEMENT DES REJETS	pure trade africa pty ltd	USD	TRADE SERVICE SPRL	34518.0	AV.DU 30 JUIN No9 C/GOMBE DGE METALKOL	Road	3RD FLOOR 53 RICHEFOND CIRCLE RIDGESIDE OFFICE PARK UMHLANGA RIDGE 4319 ZA	80469703	COMPAGNIE DE TRAITEMENT DES REJETS AV.DU 30 JUIN No9 C/GOMBE DGE METALKOL	RTR Metalkol	2020
3/7/20	28092000	Phosphoric and polyphosphoric acids	30726.0	LTR	30726	40986.0	China	COMPAGNIE DE TRAITEMENT DES REJETS	vin metal synergies mauritius ltd c 0 juristax ltd	USD	TRADE SERVICE SPRL	33858.0	AV.DU 30 JUIN No9 C/GOMBE DGE METALKOL	Road	EBENE HOUSE HOTEL AVENU,33 CYERCITY EBENE 72201 MAURITIUS	78269764	COMPAGNIE DE TRAITEMENT DES REJETS AV.DU 30 JUIN No9 C/GOMBE DGE METALKOL	RTR Metalkol	2020
3/11/20	28092000	Phosphoric and polyphosphoric acids	29102.0	LTR	29102	41954.06	South Africa	COMPAGNIE DE TRAITEMENT DES REJETS	pure trade africa pty ltd	USD	TRADE SERVICE SPRL	33088.97	AV.DU 30 JUIN No9 C/GOMBE DGE METALKOL	Road	3RD FLOOR 53 RICHEFOND CIRCLE RIDGESIDE OFFICE PARK UMHLANGA RIDGE 4319 ZA	82437983	COMPAGNIE DE TRAITEMENT DES REJETS AV.DU 30 JUIN No9 C/GOMBE DGE METALKOL	RTR Metalkol	2020
3/11/20	28092000	Phosphoric and polyphosphoric acids	29198.0	LTR	29198	42091.54	South Africa	COMPAGNIE DE TRAITEMENT DES REJETS	pure trade africa pty ltd	USD	TRADE SERVICE SPRL	33198.13	AV.DU 30 JUIN No9 C/GOMBE DGE METALKOL	Road	3RD FLOOR 53 RICHEFOND CIRCLE RIDGESIDE OFFICE PARK UMHLANGA RIDGE 4319 ZA	82708124	COMPAGNIE DE TRAITEMENT DES REJETS AV.DU 30 JUIN No9 C/GOMBE DGE METALKOL	RTR Metalkol	2020
3/11/20	28092000	Phosphoric and polyphosphoric acids	29051.0	LTR	29051	41881.03	South Africa	COMPAGNIE DE TRAITEMENT DES REJETS	pure trade africa pty ltd	USD	TRADE SERVICE SPRL	33030.99	AV.DU 30 JUIN No9 C/GOMBE DGE METALKOL	Road	3RD FLOOR 53 RICHEFOND CIRCLE RIDGESIDE OFFICE PARK UMHLANGA RIDGE 4319 ZA	82294481	COMPAGNIE DE TRAITEMENT DES REJETS AV.DU 30 JUIN No9 C/GOMBE DGE METALKOL	RTR Metalkol	2020
3/11/20	28092000	Phosphoric and polyphosphoric acids	32398.0	LTR	29188	42079.22	South Africa	COMPAGNIE DE TRAITEMENT DES REJETS	pure trade ltd	USD	TRADE SERVICE SPRL	33186.76	AV.DU 30 JUIN No9 C/GOMBE DGE METALKOL	Road	4TH FLOOR LA CROISETTE GRAND BAIE MAURITIUS	82683917	COMPAGNIE DE TRAITEMENT DES REJETS AV.DU 30 JUIN No9 C/GOMBE DGE METALKOL	RTR Metalkol	2020
3/11/20	28092000	Phosphoric and polyphosphoric acids	28957.0	LTR	28957	41746.42	South Africa	COMPAGNIE DE TRAITEMENT DES REJETS	pure trade africa pty ltd	USD	TRADE SERVICE SPRL	32924.11	AV.DU 30 JUIN No9 C/GOMBE DGE METALKOL	Road	3RD FLOOR 53 RICHEFOND CIRCLE RIDGESIDE OFFICE PARK UMHLANGA RIDGE 4319 ZA	82029979	COMPAGNIE DE TRAITEMENT DES REJETS AV.DU 30 JUIN No9 C/GOMBE DGE METALKOL	RTR Metalkol	2020
3/11/20	28092000	Phosphoric and polyphosphoric acids	28980.0	LTR	28980	41779.36	South Africa	COMPAGNIE DE TRAITEMENT DES REJETS	pure trade africa pty ltd	USD	TRADE SERVICE SPRL	32950.26	AV.DU 30 JUIN No9 C/GOMBE DGE METALKOL	Road	3RD FLOOR 53 RICHEFOND CIRCLE RIDGESIDE OFFICE PARK UMHLANGA RIDGE 4319 ZA	82094704	COMPAGNIE DE TRAITEMENT DES REJETS AV.DU 30 JUIN No9 C/GOMBE DGE METALKOL	RTR Metalkol	2020
3/11/20	28092000	Phosphoric and polyphosphoric acids	29021.0	LTR	29021	41838.07	South Africa	COMPAGNIE DE TRAITEMENT DES REJETS	pure trade africa pty ltd	USD	TRADE SERVICE SPRL	32996.88	AV.DU 30 JUIN No9 C/GOMBE DGE METALKOL	Road	3RD FLOOR 53 RICHEFOND CIRCLE RIDGESIDE OFFICE PARK UMHLANGA RIDGE 4319 ZA	82210067	COMPAGNIE DE TRAITEMENT DES REJETS AV.DU 30 JUIN No9 C/GOMBE DGE METALKOL	RTR Metalkol	2020
3/11/20	28092000	Phosphoric and polyphosphoric acids	29151.0	LTR	29151	42024.23	South Africa	COMPAGNIE DE TRAITEMENT DES REJETS	pure trade africa pty ltd	USD	TRADE SERVICE SPRL	33144.69	AV.DU 30 JUIN No9 C/GOMBE DGE METALKOL	Road	3RD FLOOR 53 RICHEFOND CIRCLE RIDGESIDE OFFICE PARK UMHLANGA RIDGE 4319 ZA	82575863	COMPAGNIE DE TRAITEMENT DES REJETS AV.DU 30 JUIN No9 C/GOMBE DGE METALKOL	RTR Metalkol	2020
3/11/20	28092000	Phosphoric and polyphosphoric acids	32449.74	LTR	29234	42145.06	South Africa	COMPAGNIE DE TRAITEMENT DES REJETS	pure trade ltd	USD	TRADE SERVICE SPRL	33239.06	AV.DU 30 JUIN No9 C/GOMBE DGE METALKOL	Road	4TH FLOOR LA CROISETTE GRAND BAIE MAURITIUS	82813289	COMPAGNIE DE TRAITEMENT DES REJETS AV.DU 30 JUIN No9 C/GOMBE DGE METALKOL	RTR Metalkol	2020
3/11/20	28092000	Phosphoric and polyphosphoric acids	29134.0	LTR	29134	42001.89	South Africa	COMPAGNIE DE TRAITEMENT DES REJETS	pure trade africa pty ltd	USD	TRADE SERVICE SPRL	33125.36	AV.DU 30 JUIN No9 C/GOMBE DGE METALKOL	Road	3RD FLOOR 53 RICHEFOND CIRCLE RIDGESIDE OFFICE PARK UMHLANGA RIDGE 4319 ZA	82531966	COMPAGNIE DE TRAITEMENT DES REJETS AV.DU 30 JUIN No9 C/GOMBE DGE METALKOL	RTR Metalkol	2020
4/3/20	28092000	Phosphoric and polyphosphoric acids	33966.0	LTR	30600	44199.8	South Africa	COMPAGNIE DE TRAITEMENT DES REJETS	pure trade africa pty ltd	USD	TRADE SERVICE SPRL	36169.2	AV.DU 30 JUIN No9 C/GOMBE DGE METALKOL	Road	3RD FLOOR 53 RICHEFOND CIRCLE RIDGESIDE OFFICE PARK UMHLANGA RIDGE 4319 ZA	74923899	COMPAGNIE DE TRAITEMENT DES REJETS AV.DU 30 JUIN No9 C/GOMBE DGE METALKOL	RTR Metalkol	2020
4/6/20	28092000	Phosphoric and polyphosphoric acids	34.0	LTR	34650	50278.55	China	COMPAGNIE DE TRAITEMENT DES REJETS	pure trade africa pty ltd	USD	TRADE SERVICE SPRL	36243.9	AV.DU 30 JUIN No9 C/GOMBE DGE METALKOL	Road	3RD FLOOR 53 RICHEFOND CIRCLE RIDGESIDE OFFICE PARK UMHLANGA RIDGE 4319 ZA	91914715	COMPAGNIE DE TRAITEMENT DES REJETS AV.DU 30 JUIN No9 C/GOMBE DGE METALKOL	RTR Metalkol	2020
4/6/20	28092000	Phosphoric and polyphosphoric acids	26.0	LTR	26400	26690.0	China	COMPAGNIE DE TRAITEMENT DES REJETS	kemcore	USD	TRADE SERVICE SPRL	23496.0	AV.DU 30 JUIN No9 C/GOMBE DGE METALKOL	Road	133 CONAUGHT RD CENTRAL ALLIANCE COMM BUILDING UNIT 703 HONG KONG	48792253	COMPAGNIE DE TRAITEMENT DES REJETS AV.DU 30 JUIN No9 C/GOMBE DGE METALKOL	RTR Metalkol	2020
5/11/20	28092000	Phosphoric and polyphosphoric acids	36159.0	LTR	32576	43955.97	South Africa	COMPAGNIE DE TRAITEMENT DES REJETS	verbena trading inc	USD	TRADE SERVICE SPRL	35833.6	AV.DU 30 JUIN No9 C/GOMBE DGE METALKOL	Road	RSA	86358298	COMPAGNIE DE TRAITEMENT DES REJETS AV.DU 30 JUIN No9 C/GOMBE DGE METALKOL	RTR Metalkol	2020
5/11/20	28092000	Phosphoric and polyphosphoric acids	36069.0	LTR	32495	43847.53	South Africa	COMPAGNIE DE TRAITEMENT DES REJETS	verbena trading inc	USD	TRADE SERVICE SPRL	35744.6	AV.DU 30 JUIN No9 C/GOMBE DGE METALKOL	Road	RSA	86145251	COMPAGNIE DE TRAITEMENT DES REJETS AV.DU 30 JUIN No9 C/GOMBE DGE METALKOL	RTR Metalkol	2020
5/11/20	28092000	Phosphoric and polyphosphoric acids	14431.0	LTR	13001	17525.34	South Africa	COMPAGNIE DE TRAITEMENT DES REJETS	verbena trading inc	USD	TRADE SERVICE SPRL	14301.1	AV.DU 30 JUIN No9 C/GOMBE DGE METALKOL	Road	RSA	34431240	COMPAGNIE DE TRAITEMENT DES REJETS AV.DU 30 JUIN No9 C/GOMBE DGE METALKOL	RTR Metalkol	2020
5/11/20	28092000	Phosphoric and polyphosphoric acids	36107.0	LTR	32529	43892.99	South Africa	COMPAGNIE DE TRAITEMENT DES REJETS	verbena trading inc	USD	TRADE SERVICE SPRL	35781.9	AV.DU 30 JUIN No9 C/GOMBE DGE METALKOL	Road	RSA	86234564	COMPAGNIE DE TRAITEMENT DES REJETS AV.DU 30 JUIN No9 C/GOMBE DGE METALKOL	RTR Metalkol	2020
6/2/20	28092000	Phosphoric and polyphosphoric acids	33.0	LTR	33000	48472.0	China	COMPAGNIE DE TRAITEMENT DES REJETS	kemcore south africa pty ltd	USD	TRADE SERVICE SPRL	42372.0	AV.DU 30 JUIN No9 C/GOMBE DGE METALKOL	Road	UNIT 8,MULBERRY HILL OFFICE PARK BROADACRES DRIVE DAINFEN JOHANNESBURG SOUTH AFRICA	81629940	COMPAGNIE DE TRAITEMENT DES REJETS AV.DU 30 JUIN No9 C/GOMBE DGE METALKOL	RTR Metalkol	2020
6/6/20	28092000	Phosphoric and polyphosphoric acids	34650.0	LTR	34650	42878.9	China	COMPAGNIE DE TRAITEMENT DES REJETS	pure trade ltd	USD	TRADE SERVICE SPRL	36243.9	AV.DU 30 JUIN No9 C/GOMBE DGE METALKOL	Road	SUITE 4 C1-401 FLOOR GRAND BAIE MAURITIUS	78677760	COMPAGNIE DE TRAITEMENT DES REJETS AV.DU 30 JUIN No9 C/GOMBE DGE METALKOL	RTR Metalkol	2020
7/4/20	28092000	Phosphoric and polyphosphoric acids	28991.0	LTR	28991	43819.13	South Africa	COMPAGNIE DE TRAITEMENT DES REJETS	unknown	USD	TRADE SERVICE SPRL	36876.55	AV.DU 30 JUIN No9 C/GOMBE DGE METALKOL	Road		74959845	COMPAGNIE DE TRAITEMENT DES REJETS AV.DU 30 JUIN No9 C/GOMBE DGE METALKOL	RTR Metalkol	2020
7/4/20	28092000	Phosphoric and polyphosphoric acids	28993.0	LTR	28993	43821.68	South Africa	COMPAGNIE DE TRAITEMENT DES REJETS	pure trade ltd	USD	TRADE SERVICE SPRL	36879.1	AV.DU 30 JUIN No9 C/GOMBE DGE METALKOL	Road	4TH FLOOR LA CROISETTE GRAND BAIE MAURITIUS	74964198	COMPAGNIE DE TRAITEMENT DES REJETS AV.DU 30 JUIN No9 C/GOMBE DGE METALKOL	RTR Metalkol	2020
7/4/20	28092000	Phosphoric and polyphosphoric acids	22615.0	LTR	19870	38167.29	China	COMPAGNIE DE TRAITEMENT DES REJETS	kemcore	USD	TRADE SERVICE SPRL	35766.0	AV.DU 30 JUIN No9 C/GOMBE DGE METALKOL	Road	133 CONAUGHT RD CENTRAL ALLIANCE COMM BUILDING UNIT 703 HONG KONG	65291436	COMPAGNIE DE TRAITEMENT DES REJETS AV.DU 30 JUIN No9 C/GOMBE DGE METALKOL	RTR Metalkol	2020
7/4/20	28092000	Phosphoric and polyphosphoric acids	11322.0	LTR	11322	21393.0	South Africa	COMPAGNIE DE TRAITEMENT DES REJETS	pure trade ltd	USD	TRADE SERVICE SPRL	14401.58	AV.DU 30 JUIN No9 C/GOMBE DGE METALKOL	Road	4TH FLOOR LA CROISETTE GRAND BAIE MAURITIUS	36596244	COMPAGNIE DE TRAITEMENT DES REJETS AV.DU 30 JUIN No9 C/GOMBE DGE METALKOL	RTR Metalkol	2020
7/4/20	28092000	Phosphoric and polyphosphoric acids	29085.0	LTR	29085	43938.44	South Africa	COMPAGNIE DE TRAITEMENT DES REJETS	pure trade ltd	USD	TRADE SERVICE SPRL	36996.12	AV.DU 30 JUIN No9 C/GOMBE DGE METALKOL	Road	4TH FLOOR LA CROISETTE GRAND BAIE MAURITIUS	75163945	COMPAGNIE DE TRAITEMENT DES REJETS AV.DU 30 JUIN No9 C/GOMBE DGE METALKOL	RTR Metalkol	2020
8/2/20	28092000	Phosphoric and polyphosphoric acids	33.0	LTR	33000	48462.46	China	COMPAGNIE DE TRAITEMENT DES REJETS	kemcore south africa pty ltd	USD	TRADE SERVICE SPRL	42372.0	AV.DU 30 JUIN No9 C/GOMBE DGE METALKOL	Road	UNIT 8,MULBERRY HILL OFFICE PARK BROADACRES DRIVE DAINFEN JOHANNESBURG SOUTH AFRICA	81659112	COMPAGNIE DE TRAITEMENT DES REJETS AV.DU 30 JUIN No9 C/GOMBE DGE METALKOL	RTR Metalkol	2020
8/2/20	28092000	Phosphoric and polyphosphoric acids	20800.0	LTR	20800	33701.36	South Africa	COMPAGNIE DE TRAITEMENT DES REJETS	chambishi metals plc	USD	TRADE SERVICE SPRL	30498.0	AV.DU 30 JUIN No9 C/GOMBE DGE METALKOL	Road	PO,BOX,41151 KITWE, CHAMBISHI ZAMBIA	56786708	COMPAGNIE DE TRAITEMENT DES REJETS AV.DU 30 JUIN No9 C/GOMBE DGE METALKOL	RTR Metalkol	2020
8/6/20	28092000	Phosphoric and polyphosphoric acids	33000.0	LTR	33000	51960.0	South Africa	COMPAGNIE DE TRAITEMENT DES REJETS	kemcore south africa pty ltd	USD	TRADE SERVICE SPRL	42900.0	AV.DU 30 JUIN No9 C/GOMBE DGE METALKOL	Road	UNIT 8,MULBERRY HILL OFFICE PARK BROADACRES DRIVE DAINFEN JOHANNESBURG SOUTH AFRICA	95340515	COMPAGNIE DE TRAITEMENT DES REJETS AV.DU 30 JUIN No9 C/GOMBE DGE METALKOL	RTR Metalkol	2020
9/11/20	28092000	Phosphoric and polyphosphoric acids	1.0	LTR	33000	43768.0	South Africa	COMPAGNIE DE TRAITEMENT DES REJETS	pure trade africa pty ltd	USD	TRADE SERVICE SPRL	34518.0	AV.DU 30 JUIN No9 C/GOMBE DGE METALKOL	Road	3RD FLOOR 53 RICHEFOND CIRCLE RIDGESIDE OFFICE PARK UMHLANGA RIDGE 4319 ZA	85994807	COMPAGNIE DE TRAITEMENT DES REJETS AV.DU 30 JUIN No9 C/GOMBE DGE METALKOL	RTR Metalkol	2020
9/11/20	28092000	Phosphoric and polyphosphoric acids	1.0	LTR	33000	43768.0	South Africa	COMPAGNIE DE TRAITEMENT DES REJETS	pure trade africa pty ltd	USD	TRADE SERVICE SPRL	34518.0	AV.DU 30 JUIN No9 C/GOMBE DGE METALKOL	Road	3RD FLOOR 53 RICHEFOND CIRCLE RIDGESIDE OFFICE PARK UMHLANGA RIDGE 4319 ZA	85994807	COMPAGNIE DE TRAITEMENT DES REJETS AV.DU 30 JUIN No9 C/GOMBE DGE METALKOL	RTR Metalkol	2020
10/2/20	28092000	Phosphoric and polyphosphoric acids	30000.0	LTR	30000	53950.0	China	COMPAGNIE DE TRAITEMENT DES REJETS	kemcore	USD	TRADE SERVICE SPRL	47850.0	AV.DU 30 JUIN No9 C/GOMBE DGE METALKOL	Road	133 CONAUGHT RD CENTRAL ALLIANCE COMM BUILDING UNIT 703 HONG KONG	90887710	COMPAGNIE DE TRAITEMENT DES REJETS AV.DU 30 JUIN No9 C/GOMBE DGE METALKOL	RTR Metalkol	2020
10/3/20	28092000	Phosphoric and polyphosphoric acids	35131.5	LTR	31350	44065.03	China	COMPAGNIE DE TRAITEMENT DES REJETS	pe chemicals cc	USD	TRADE SERVICE SPRL	34395.03	AV.DU 30 JUIN No9 C/GOMBE DGE METALKOL	Road	137 GRAHAMSTOW ROAD DEAL PARTY PORT ELEZABETH SOUTH AFRICA	74816552	COMPAGNIE DE TRAITEMENT DES REJETS AV.DU 30 JUIN No9 C/GOMBE DGE METALKOL	RTR Metalkol	2020
10/3/20	28092000	Phosphoric and polyphosphoric acids	29304.0	LTR	26400	38634.23	China	COMPAGNIE DE TRAITEMENT DES REJETS	pe chemicals cc	USD	TRADE SERVICE SPRL	28964.23	AV.DU 30 JUIN No9 C/GOMBE DGE METALKOL	Road	137 GRAHAMSTOW ROAD DEAL PARTY PORT ELEZABETH SOUTH AFRICA	65595777	COMPAGNIE DE TRAITEMENT DES REJETS AV.DU 30 JUIN No9 C/GOMBE DGE METALKOL	RTR Metalkol	2020
10/3/20	28092000	Phosphoric and polyphosphoric acids	29304.0	LTR	26400	44065.03	China	COMPAGNIE DE TRAITEMENT DES REJETS	pe chemicals cc	USD	TRADE SERVICE SPRL	34395.03	AV.DU 30 JUIN No9 C/GOMBE DGE METALKOL	Road	137 GRAHAMSTOW ROAD DEAL PARTY PORT ELEZABETH SOUTH AFRICA	74816552	COMPAGNIE DE TRAITEMENT DES REJETS AV.DU 30 JUIN No9 C/GOMBE DGE METALKOL	RTR Metalkol	2020
10/4/20	28092000	Phosphoric and polyphosphoric acids	28238.0	LTR	25440	49266.0	South Africa	COMPAGNIE DE TRAITEMENT DES REJETS	kemcore south africa pty ltd	USD	TRADE SERVICE SPRL	40156.0	AV.DU 30 JUIN No9 C/GOMBE DGE METALKOL	Road	UNIT 8,MULBERRY HILL OFFICE PARK BROADACRES DRIVE DAINFEN JOHANNESBURG SOUTH AFRICA	84470691	COMPAGNIE DE TRAITEMENT DES REJETS AV.DU 30 JUIN No9 C/GOMBE DGE METALKOL	RTR Metalkol	2020
10/4/20	28092000	Phosphoric and polyphosphoric acids	28593.0	LTR	25760	49771.39	South Africa	COMPAGNIE DE TRAITEMENT DES REJETS	kemcore south africa pty ltd	USD	TRADE SERVICE SPRL	40661.39	AV.DU 30 JUIN No9 C/GOMBE DGE METALKOL	Road	UNIT 8,MULBERRY HILL OFFICE PARK BROADACRES DRIVE DAINFEN JOHANNESBURG SOUTH AFRICA	85337225	COMPAGNIE DE TRAITEMENT DES REJETS AV.DU 30 JUIN No9 C/GOMBE DGE METALKOL	RTR Metalkol	2020
12/12/20	28092000	Phosphoric and polyphosphoric acids	32485.26	LTR	29266	45057.22	South Africa	COMPAGNIE DE TRAITEMENT DES REJETS	pure trade ltd	USD	TRADE SERVICE SPRL	37665.34	AV.DU 30 JUIN No9 C/GOMBE DGE METALKOL	Road	4TH FLOOR LA CROISETTE GRAND BAIE MAURITIUS	88662178	COMPAGNIE DE TRAITEMENT DES REJETS AV.DU 30 JUIN No9 C/GOMBE DGE METALKOL	RTR Metalkol	2020
12/12/20	28092000	Phosphoric and polyphosphoric acids	32491.92	LTR	29272	45066.44	South Africa	COMPAGNIE DE TRAITEMENT DES REJETS	pure trade ltd	USD	TRADE SERVICE SPRL	37673.06	AV.DU 30 JUIN No9 C/GOMBE DGE METALKOL	Road	4TH FLOOR LA CROISETTE GRAND BAIE MAURITIUS	88680321	COMPAGNIE DE TRAITEMENT DES REJETS AV.DU 30 JUIN No9 C/GOMBE DGE METALKOL	RTR Metalkol	2020
12/12/20	28092000	Phosphoric and polyphosphoric acids	32508.57	LTR	29282	45081.81	South Africa	COMPAGNIE DE TRAITEMENT DES REJETS	pure trade ltd	USD	TRADE SERVICE SPRL	37685.93	AV.DU 30 JUIN No9 C/GOMBE DGE METALKOL	Road	4TH FLOOR LA CROISETTE GRAND BAIE MAURITIUS	88710565	COMPAGNIE DE TRAITEMENT DES REJETS AV.DU 30 JUIN No9 C/GOMBE DGE METALKOL	RTR Metalkol	2020
12/12/20	28092000	Phosphoric and polyphosphoric acids	32460.84	LTR	29244	45023.41	South Africa	COMPAGNIE DE TRAITEMENT DES REJETS	pure trade ltd	USD	TRADE SERVICE SPRL	37637.03	AV.DU 30 JUIN No9 C/GOMBE DGE METALKOL	Road	4TH FLOOR LA CROISETTE GRAND BAIE MAURITIUS	88595648	COMPAGNIE DE TRAITEMENT DES REJETS AV.DU 30 JUIN No9 C/GOMBE DGE METALKOL	RTR Metalkol	2020
12/12/20	28092000	Phosphoric and polyphosphoric acids	32508.57	LTR	29287	45089.5	South Africa	COMPAGNIE DE TRAITEMENT DES REJETS	pure trade ltd	USD	TRADE SERVICE SPRL	37692.37	AV.DU 30 JUIN No9 C/GOMBE DGE METALKOL	Road	4TH FLOOR LA CROISETTE GRAND BAIE MAURITIUS	88725697	COMPAGNIE DE TRAITEMENT DES REJETS AV.DU 30 JUIN No9 C/GOMBE DGE METALKOL	RTR Metalkol	2020
12/12/20	28092000	Phosphoric and polyphosphoric acids	32521.89	LTR	29299	45107.94	South Africa	COMPAGNIE DE TRAITEMENT DES REJETS	pure trade ltd	USD	TRADE SERVICE SPRL	37707.81	AV.DU 30 JUIN No9 C/GOMBE DGE METALKOL	Road	4TH FLOOR LA CROISETTE GRAND BAIE MAURITIUS	88761983	COMPAGNIE DE TRAITEMENT DES REJETS AV.DU 30 JUIN No9 C/GOMBE DGE METALKOL	RTR Metalkol	2020
12/12/20	28092000	Phosphoric and polyphosphoric acids	32497.47	LTR	29277	45074.13	South Africa	COMPAGNIE DE TRAITEMENT DES REJETS	pure trade ltd	USD	TRADE SERVICE SPRL	37679.5	AV.DU 30 JUIN No9 C/GOMBE DGE METALKOL	Road	4TH FLOOR LA CROISETTE GRAND BAIE MAURITIUS	88695453	COMPAGNIE DE TRAITEMENT DES REJETS AV.DU 30 JUIN No9 C/GOMBE DGE METALKOL	RTR Metalkol	2020
12/12/20	28092000	Phosphoric and polyphosphoric acids	32425.32	LTR	29212	44975.97	South Africa	COMPAGNIE DE TRAITEMENT DES REJETS	pure trade ltd	USD	TRADE SERVICE SPRL	37595.84	AV.DU 30 JUIN No9 C/GOMBE DGE METALKOL	Road	4TH FLOOR LA CROISETTE GRAND BAIE MAURITIUS	88502297	COMPAGNIE DE TRAITEMENT DES REJETS AV.DU 30 JUIN No9 C/GOMBE DGE METALKOL	RTR Metalkol	2020
12/12/20	28092000	Phosphoric and polyphosphoric acids	32479.71	LTR	29261	45049.54	South Africa	COMPAGNIE DE TRAITEMENT DES REJETS	pure trade ltd	USD	TRADE SERVICE SPRL	37658.91	AV.DU 30 JUIN No9 C/GOMBE DGE METALKOL	Road	4TH FLOOR LA CROISETTE GRAND BAIE MAURITIUS	88647066	COMPAGNIE DE TRAITEMENT DES REJETS AV.DU 30 JUIN No9 C/GOMBE DGE METALKOL	RTR Metalkol	2020
12/12/20	28092000	Phosphoric and polyphosphoric acids	32544.09	LTR	29319	45138.66	South Africa	COMPAGNIE DE TRAITEMENT DES REJETS	pure trade ltd	USD	TRADE SERVICE SPRL	37733.53	AV.DU 30 JUIN No9 C/GOMBE DGE METALKOL	Road	4TH FLOOR LA CROISETTE GRAND BAIE MAURITIUS	88822433	COMPAGNIE DE TRAITEMENT DES REJETS AV.DU 30 JUIN No9 C/GOMBE DGE METALKOL	RTR Metalkol	2020
1/4/21	28092000	Phosphoric and polyphosphoric acids	34000.0	LTR	34000	43222.37	China	COMPAGNIE DE TRAITEMENT DES REJETS	kemcore botswana pty ltd	USD	TRADE SERVICE SPRL	32640.0	AV.DU 30 JUIN No9 C/GOMBE DGE METALKOL	Road	PO,BOX,45899 PLOT 152,GICP GABORONE	85628192	COMPAGNIE DE TRAITEMENT DES REJETS AV.DU 30 JUIN No9 C/GOMBE DGE METALKOL	RTR Metalkol	2021
1/7/21	28092000	Phosphoric and polyphosphoric acids	35558.85	LTR	32035	56146.38	China	COMPAGNIE DE TRAITEMENT DES REJETS	tage investments ltd	USD	TRADE SERVICE SPRL	48052.5	AV.DU 30 JUIN No9 C/GOMBE DGE METALKOL	Road	SUIT 2 PROVIDENT HOUSE BROADWAY ROAD NDOLA ZAMBIA	111649595	COMPAGNIE DE TRAITEMENT DES REJETS AV.DU 30 JUIN No9 C/GOMBE DGE METALKOL	RTR Metalkol	2021
1/7/21	28092000	Phosphoric and polyphosphoric acids	32079.0	LTR	28900	50661.2	China	COMPAGNIE DE TRAITEMENT DES REJETS	tage investments ltd	USD	TRADE SERVICE SPRL	43350.0	AV.DU 30 JUIN No9 C/GOMBE DGE METALKOL	Road	SUIT 2 PROVIDENT HOUSE BROADWAY ROAD NDOLA ZAMBIA	100742072	COMPAGNIE DE TRAITEMENT DES REJETS AV.DU 30 JUIN No9 C/GOMBE DGE METALKOL	RTR Metalkol	2021
1/7/21	28092000	Phosphoric and polyphosphoric acids	33966.0	LTR	30600	53692.51	China	COMPAGNIE DE TRAITEMENT DES REJETS	tage investments ltd	USD	TRADE SERVICE SPRL	45900.0	AV.DU 30 JUIN No9 C/GOMBE DGE METALKOL	Road	SUIT 2 PROVIDENT HOUSE BROADWAY ROAD NDOLA ZAMBIA	106769963	COMPAGNIE DE TRAITEMENT DES REJETS AV.DU 30 JUIN No9 C/GOMBE DGE METALKOL	RTR Metalkol	2021
1/9/21	28092000	Phosphoric And Polyphosphoric Acids	36495.69	LTR	32879	73941.14	South Africa	COMPAGNIE DE TRAITEMENT DES REJETS	pure trade africa pty ltd	USD	000107 - TRADE SERVICE SPRL	65100.42	AV.DU 30 JUIN No9 C/GOMBE DGE METALKOL	Road	1ST FLOOR	145678936	COMPAGNIE DE TRAITEMENT DES REJETS AV.DU 30 JUIN No9 C/GOMBE DGE METALKOL	RTR Metalkol	2021
1/9/21	28092000	Phosphoric And Polyphosphoric Acids	36481.26	LTR	32866	73915.11	South Africa	COMPAGNIE DE TRAITEMENT DES REJETS	pure trade africa pty ltd	USD	000107 - TRADE SERVICE SPRL	65074.68	AV.DU 30 JUIN No9 C/GOMBE DGE METALKOL	Road	1ST FLOOR	145627663	COMPAGNIE DE TRAITEMENT DES REJETS AV.DU 30 JUIN No9 C/GOMBE DGE METALKOL	RTR Metalkol	2021
1/9/21	28092000	Phosphoric And Polyphosphoric Acids	20013.3	LTR	18030	45386.15	China	COMPAGNIE DE TRAITEMENT DES REJETS	kemcore south africa	USD	000107 - TRADE SERVICE SPRL	40494.3	AV.DU 30 JUIN No9 C/GOMBE DGE METALKOL	Road	UNIT 8 MULBERR	89419851	COMPAGNIE DE TRAITEMENT DES REJETS AV.DU 30 JUIN No9 C/GOMBE DGE METALKOL	RTR Metalkol	2021
1/9/21	28092000	Phosphoric And Polyphosphoric Acids	35310.0	LTR	31810	80050.72	China	COMPAGNIE DE TRAITEMENT DES REJETS	kemcore south africa	USD	000107 - TRADE SERVICE SPRL	71443.35	AV.DU 30 JUIN No9 C/GOMBE DGE METALKOL	Road	UNIT 8 MULBERR	157716039	COMPAGNIE DE TRAITEMENT DES REJETS AV.DU 30 JUIN No9 C/GOMBE DGE METALKOL	RTR Metalkol	2021
1/9/21	28092000	Phosphoric And Polyphosphoric Acids	36630.0	LTR	33000	82967.28	China	COMPAGNIE DE TRAITEMENT DES REJETS	kemcore south africa	USD	000107 - TRADE SERVICE SPRL	74116.02	AV.DU 30 JUIN No9 C/GOMBE DGE METALKOL	Road	UNIT 8 MULBERR	163462262	COMPAGNIE DE TRAITEMENT DES REJETS AV.DU 30 JUIN No9 C/GOMBE DGE METALKOL	RTR Metalkol	2021
1/9/21	28092000	Phosphoric And Polyphosphoric Acids	36469.05	LTR	32855	73908.9	South Africa	COMPAGNIE DE TRAITEMENT DES REJETS	pure trade africa pty ltd	USD	000107 - TRADE SERVICE SPRL	65052.9	AV.DU 30 JUIN No9 C/GOMBE DGE METALKOL	Road	1ST FLOOR	145615413	COMPAGNIE DE TRAITEMENT DES REJETS AV.DU 30 JUIN No9 C/GOMBE DGE METALKOL	RTR Metalkol	2021
1/11/21	28092000	Phosphoric And Polyphosphoric Acids	36630.0	LTR	33000	82633.19	China	COMPAGNIE DE TRAITEMENT DES REJETS	kemcore south africa	USD	000107 - TRADE SERVICE SPRL	74116.02	AV.DU 30 JUIN No9 C/GOMBE DGE METALKOL	Road	UNIT 8 MULBERRY HILL OFFICE PARK BROAD ACRES DRIVE DAINFEM SOUTH AFRICA	164324864	COMPAGNIE DE TRAITEMENT DES REJETS AV.DU 30 JUIN No9 C/GOMBE DGE METALKOL	RTR Metalkol	2021
2/2/21	28092000	Phosphoric and polyphosphoric acids	33966.0	LTR	30600	52317.0	South Africa	COMPAGNIE DE TRAITEMENT DES REJETS	pure trade africa pty ltd	USD	TRADE SERVICE SPRL	44217.0	AV.DU 30 JUIN No9 C/GOMBE DGE METALKOL	Road	3RD FLOOR 53 RICHEFOND CIRCLE RIDGESIDE OFFICE PARK UMHLANGA RIDGE 4319 ZA	103535060	COMPAGNIE DE TRAITEMENT DES REJETS AV.DU 30 JUIN No9 C/GOMBE DGE METALKOL	RTR Metalkol	2021
2/2/21	28092000	Phosphoric and polyphosphoric acids	33966.0	LTR	30600	52317.0	South Africa	COMPAGNIE DE TRAITEMENT DES REJETS	pure trade africa pty ltd	USD	TRADE SERVICE SPRL	44217.0	AV.DU 30 JUIN No9 C/GOMBE DGE METALKOL	Road	3RD FLOOR 53 RICHEFOND CIRCLE RIDGESIDE OFFICE PARK UMHLANGA RIDGE 4319 ZA	103535060	COMPAGNIE DE TRAITEMENT DES REJETS AV.DU 30 JUIN No9 C/GOMBE DGE METALKOL	RTR Metalkol	2021
2/11/21	28092000	Phosphoric And Polyphosphoric Acids	36630.0	LTR	33000	82631.12	China	COMPAGNIE DE TRAITEMENT DES REJETS	kemcore south africa	USD	000107 - TRADE SERVICE SPRL	74116.02	AV.DU 30 JUIN No9 C/GOMBE DGE METALKOL	Road	UNIT 8 MULBERRY HILL OFFICE PARK BROAD ACRES DRIVE DAINFEM SOUTH AFRICA	164320740	COMPAGNIE DE TRAITEMENT DES REJETS AV.DU 30 JUIN No9 C/GOMBE DGE METALKOL	RTR Metalkol	2021
3/5/21	28092000	Phosphoric and polyphosphoric acids	36630.0	LTR	33000	38395.5	China	COMPAGNIE DE TRAITEMENT DES REJETS	kemcore otswana pty ltd	USD	TRADE SERVICE SPRL	31680.0	AV.DU 30 JUIN No9 C/GOMBE DGE METALKOL	Road	PO BOX 45899 PLOT 152,GICP GABORONE	76444907	COMPAGNIE DE TRAITEMENT DES REJETS AV.DU 30 JUIN No9 C/GOMBE DGE METALKOL	RTR Metalkol	2021
3/6/21	28092000	Phosphoric and polyphosphoric acids	31740.45	LTR	28595	50041.47	China	COMPAGNIE DE TRAITEMENT DES REJETS	tage investments ltd	USD	TRADE SERVICE SPRL	42892.5	AV.DU 30 JUIN No9 C/GOMBE DGE METALKOL	Road	SUIT 2 PROVIDENT HOUSE BROADWAY ROAD NDOLA ZAMBIA	99577704	COMPAGNIE DE TRAITEMENT DES REJETS AV.DU 30 JUIN No9 C/GOMBE DGE METALKOL	RTR Metalkol	2021
3/9/21	28092000	Phosphoric And Polyphosphoric Acids	36630.0	LTR	33000	82952.69	China	COMPAGNIE DE TRAITEMENT DES REJETS	kemcore botwana pty ltd	USD	000107 - TRADE SERVICE SPRL	74116.02	AV.DU 30 JUIN No9 C/GOMBE DGE METALKOL	Road	PO BOX 4589	163433517	COMPAGNIE DE TRAITEMENT DES REJETS AV.DU 30 JUIN No9 C/GOMBE DGE METALKOL	RTR Metalkol	2021
4/3/21	28092000	Phosphoric and polyphosphoric acids	34.0	LTR	34000	43214.0	China	COMPAGNIE DE TRAITEMENT DES REJETS	kemcore botswana pty ltd	USD	TRADE SERVICE SPRL	32640.0	AV.DU 30 JUIN No9 C/GOMBE DGE METALKOL	Road	GABORONE BOTSWANA	85603874	COMPAGNIE DE TRAITEMENT DES REJETS AV.DU 30 JUIN No9 C/GOMBE DGE METALKOL	RTR Metalkol	2021
5/2/21	28092000	Phosphoric and polyphosphoric acids	33966.0	LTR	30600	52305.43	South Africa	COMPAGNIE DE TRAITEMENT DES REJETS	pure trade africa pty ltd	USD	TRADE SERVICE SPRL	44217.0	AV.DU 30 JUIN No9 C/GOMBE DGE METALKOL	Road	3RD FLOOR 53 RICHEFOND CIRCLE RIDGESIDE OFFICE PARK UMHLANGA RIDGE 4319 ZA	103574884	COMPAGNIE DE TRAITEMENT DES REJETS AV.DU 30 JUIN No9 C/GOMBE DGE METALKOL	RTR Metalkol	2021
5/3/21	28092000	Phosphoric and polyphosphoric acids	37740.0	LTR	34000	43214.0	China	COMPAGNIE DE TRAITEMENT DES REJETS	kemcore botwana pty ltd	USD	TRADE SERVICE SPRL	32640.0	AV.DU 30 JUIN No9 C/GOMBE DGE METALKOL	Road	PO BOX 45899 PLOT 152 GICP GABORONE BOTWANA	85603874	COMPAGNIE DE TRAITEMENT DES REJETS AV.DU 30 JUIN No9 C/GOMBE DGE METALKOL	RTR Metalkol	2021
5/8/21	28092000	Phosphoric and polyphosphoric acids	26400.0	LTR	26400	67881.35	China	COMPAGNIE DE TRAITEMENT DES REJETS	chemquest africa pty ltd	ZAR	ACA	888624.0	AV.DU 30 JUIN No9 C/GOMBE DGE METALKOL	Road	2ND FLOOR,HELVETIA HOUSE GREENVALE ROAD WILBART,GERMISTON SOUTH AFRICA	135348355	COMPAGNIE DE TRAITEMENT DES REJETS AV.DU 30 JUIN No9 C/GOMBE DGE METALKOL	RTR Metalkol	2021
5/8/21	28092000	Phosphoric and polyphosphoric acids	28050.0	LTR	28050	71741.26	China	COMPAGNIE DE TRAITEMENT DES REJETS	chemquest africa pty ltd	ZAR	ACA	944163.0	AV.DU 30 JUIN No9 C/GOMBE DGE METALKOL	Road	2ND FLOOR,HELVETIA HOUSE GREENVALE ROAD WILBART,GERMISTON SOUTH AFRICA	143044606	COMPAGNIE DE TRAITEMENT DES REJETS AV.DU 30 JUIN No9 C/GOMBE DGE METALKOL	RTR Metalkol	2021
5/8/21	28092000	Phosphoric and polyphosphoric acids	31358.0	LTR	29342	53572.35	South Africa	COMPAGNIE DE TRAITEMENT DES REJETS	pure trade africa pty ltd	USD	ACA	45472.35	AV.DU 30 JUIN No9 C/GOMBE DGE METALKOL	Road	3RD FLOOR 53 RICHEFOND CIRCLE RIDGESIDE OFFICE PARK UMHLANGA RIDGE 4319 ZA	106817695	COMPAGNIE DE TRAITEMENT DES REJETS AV.DU 30 JUIN No9 C/GOMBE DGE METALKOL	RTR Metalkol	2021
6/5/21	28092000	Phosphoric and polyphosphoric acids	36630.0	LTR	33000	43983.38	China	COMPAGNIE DE TRAITEMENT DES REJETS	kemcore botswana pty ltd	USD	TRADE SERVICE SPRL	33680.0	AV.DU 30 JUIN No9 C/GOMBE DGE METALKOL	Road	GABORONE BOTSWANA	87556060	COMPAGNIE DE TRAITEMENT DES REJETS AV.DU 30 JUIN No9 C/GOMBE DGE METALKOL	RTR Metalkol	2021
6/7/21	28092000	Phosphoric and polyphosphoric acids	36630.0	LTR	33000	73041.64	South Africa	COMPAGNIE DE TRAITEMENT DES REJETS	pure trade africa pty ltd	USD	TRADE SERVICE SPRL	64991.52	AV.DU 30 JUIN No9 C/GOMBE DGE METALKOL	Road	3RD FLOOR 53 RICHEFOND CIRCLE RIDGESIDE OFFICE PARK UMHLANGA RIDGE 4319 ZA	145242886	COMPAGNIE DE TRAITEMENT DES REJETS AV.DU 30 JUIN No9 C/GOMBE DGE METALKOL	RTR Metalkol	2021
6/7/21	28092000	Phosphoric and polyphosphoric acids	36630.0	LTR	33000	72861.41	South Africa	COMPAGNIE DE TRAITEMENT DES REJETS	pure trade africa pty ltd	USD	TRADE SERVICE SPRL	64811.34	AV.DU 30 JUIN No9 C/GOMBE DGE METALKOL	Road	3RD FLOOR 53 RICHEFOND CIRCLE RIDGESIDE OFFICE PARK UMHLANGA RIDGE 4319 ZA	144884515	COMPAGNIE DE TRAITEMENT DES REJETS AV.DU 30 JUIN No9 C/GOMBE DGE METALKOL	RTR Metalkol	2021
6/10/21	28092000	Phosphoric And Polyphosphoric Acids	33.0	LTR	33000	82647.94	China	COMPAGNIE DE TRAITEMENT DES REJETS	kemcore south africa pty ltd	USD	000107 - TRADE SERVICE SPRL	74116.02	AV.DU 30 JUIN No9 C/GOMBE DGE METALKOL	Road	UNIT 8	163782241	COMPAGNIE DE TRAITEMENT DES REJETS AV.DU 30 JUIN No9 C/GOMBE DGE METALKOL	RTR Metalkol	2021
7/5/21	28092000	Phosphoric and polyphosphoric acids	32211.0	LTR	33000	79149.34	China	COMPAGNIE DE TRAITEMENT DES REJETS	vin metal synergies mauritius ltd c 0 juristax ltd	USD	TRADE SERVICE SPRL	57420.0	AV.DU 30 JUIN No9 C/GOMBE DGE METALKOL	Road	EBENE HOUSE HOTEL AVENU,33 CYERCITY EBENE 72201 MAURITIUS	157526952	COMPAGNIE DE TRAITEMENT DES REJETS AV.DU 30 JUIN No9 C/GOMBE DGE METALKOL	RTR Metalkol	2021
7/7/21	28092000	Phosphoric and polyphosphoric acids	33018.0	LTR	33018	73391.44	South Africa	COMPAGNIE DE TRAITEMENT DES REJETS	pure trade africa pty ltd	USD	TRADE SERVICE SPRL	65375.64	AV.DU 30 JUIN No9 C/GOMBE DGE METALKOL	Road	3RD FLOOR 53 RICHEFOND CIRCLE RIDGESIDE OFFICE PARK UMHLANGA RIDGE 4319 ZA	145972669	COMPAGNIE DE TRAITEMENT DES REJETS AV.DU 30 JUIN No9 C/GOMBE DGE METALKOL	RTR Metalkol	2021
7/7/21	28092000	Phosphoric and polyphosphoric acids	36568.95	LTR	32945	73246.87	South Africa	COMPAGNIE DE TRAITEMENT DES REJETS	pure trade africa pty ltd	USD	TRADE SERVICE SPRL	65231.1	AV.DU 30 JUIN No9 C/GOMBE DGE METALKOL	Road	3RD FLOOR 53 RICHEFOND CIRCLE RIDGESIDE OFFICE PARK UMHLANGA RIDGE 4319 ZA	145685133	COMPAGNIE DE TRAITEMENT DES REJETS AV.DU 30 JUIN No9 C/GOMBE DGE METALKOL	RTR Metalkol	2021
8/1/21	28092000	Phosphoric and polyphosphoric acids	37518.0	LTR	33800	42959.8	China	COMPAGNIE DE TRAITEMENT DES REJETS	kemcore botwana pty ltd	USD	TRADE SERVICE SPRL	32448.0	AV.DU 30 JUIN No9 C/GOMBE DGE METALKOL	Road	PO BOX 45899 PLOT 152 GICP GABORONE BOTWANA	84743506	COMPAGNIE DE TRAITEMENT DES REJETS AV.DU 30 JUIN No9 C/GOMBE DGE METALKOL	RTR Metalkol	2021
8/1/21	28092000	Phosphoric and polyphosphoric acids	12210.0	LTR	11000	13909.5	China	COMPAGNIE DE TRAITEMENT DES REJETS	kemcore botwana pty ltd	USD	TRADE SERVICE SPRL	10560.0	AV.DU 30 JUIN No9 C/GOMBE DGE METALKOL	Road	PO BOX 45899 PLOT 152 GICP GABORONE BOTWANA	27438205	COMPAGNIE DE TRAITEMENT DES REJETS AV.DU 30 JUIN No9 C/GOMBE DGE METALKOL	RTR Metalkol	2021
8/2/21	28092000	Phosphoric and polyphosphoric acids	13209.0	LTR	11900	20245.5	South Africa	COMPAGNIE DE TRAITEMENT DES REJETS	pure trade africa pty ltd	USD	TRADE SERVICE SPRL	17195.5	AV.DU 30 JUIN No9 C/GOMBE DGE METALKOL	Road	3RD FLOOR 53 RICHEFOND CIRCLE RIDGESIDE OFFICE PARK UMHLANGA RIDGE 4319 ZA	40104595	COMPAGNIE DE TRAITEMENT DES REJETS AV.DU 30 JUIN No9 C/GOMBE DGE METALKOL	RTR Metalkol	2021
8/4/21	28092000	Phosphoric and polyphosphoric acids	34.0	LTR	34000	42993.0	China	COMPAGNIE DE TRAITEMENT DES REJETS	kemcore otswana pty ltd	USD	TRADE SERVICE SPRL	32640.0	AV.DU 30 JUIN No9 C/GOMBE DGE METALKOL	Road	PO BOX 45899 PLOT 152,GICP GABORONE	85243683	COMPAGNIE DE TRAITEMENT DES REJETS AV.DU 30 JUIN No9 C/GOMBE DGE METALKOL	RTR Metalkol	2021
8/4/21	28092000	Phosphoric and polyphosphoric acids	34.0	LTR	34000	42993.0	China	COMPAGNIE DE TRAITEMENT DES REJETS	kemcore otswana pty ltd	USD	TRADE SERVICE SPRL	32640.0	AV.DU 30 JUIN No9 C/GOMBE DGE METALKOL	Road	PO BOX 45899 PLOT 152,GICP GABORONE	85243683	COMPAGNIE DE TRAITEMENT DES REJETS AV.DU 30 JUIN No9 C/GOMBE DGE METALKOL	RTR Metalkol	2021
8/4/21	28092000	Phosphoric and polyphosphoric acids	34000.0	LTR	34000	42993.0	China	COMPAGNIE DE TRAITEMENT DES REJETS	kemcore otswana pty ltd	USD	TRADE SERVICE SPRL	32640.0	AV.DU 30 JUIN No9 C/GOMBE DGE METALKOL	Road	PO BOX 45899 PLOT 152,GICP GABORONE	85243683	COMPAGNIE DE TRAITEMENT DES REJETS AV.DU 30 JUIN No9 C/GOMBE DGE METALKOL	RTR Metalkol	2021
8/9/21	28092000	Phosphoric And Polyphosphoric Acids	36530.1	LTR	32910	73946.7	South Africa	COMPAGNIE DE TRAITEMENT DES REJETS	pure trade africa pty ltd	USD	000107 - TRADE SERVICE SPRL	65161.8	AV.DU 30 JUIN No9 C/GOMBE DGE METALKOL	Road	1ST FLOOR	145689902	COMPAGNIE DE TRAITEMENT DES REJETS AV.DU 30 JUIN No9 C/GOMBE DGE METALKOL	RTR Metalkol	2021
10/8/21	28092000	Phosphoric and polyphosphoric acids	22100.0	LTR	22100	56832.74	China	COMPAGNIE DE TRAITEMENT DES REJETS	chemquest africa pty ltd	ZAR	TRADE SERVICE SPRL	743886.0	AV.DU 30 JUIN No9 C/GOMBE DGE METALKOL	Road	2ND FLOOR,HELVETIA HOUSE GREENVALE ROAD WILBART,GERMISTON SOUTH AFRICA	113277805	COMPAGNIE DE TRAITEMENT DES REJETS AV.DU 30 JUIN No9 C/GOMBE DGE METALKOL	RTR Metalkol	2021
11/6/21	28092000	Phosphoric and polyphosphoric acids	35.0	LTR	34650	71132.5	China	COMPAGNIE DE TRAITEMENT DES REJETS	vin metal synergies	USD	TRADE SERVICE SPRL	60291.0	AV.DU 30 JUIN No9 C/GOMBE DGE METALKOL	Road	C/O TURNSTONE CORPORATE EBEN HOUSE 3RD FLOOR 33 CYBER CITY MAURITIUS	141519161	COMPAGNIE DE TRAITEMENT DES REJETS AV.DU 30 JUIN No9 C/GOMBE DGE METALKOL	RTR Metalkol	2021
12/4/21	28092000	Phosphoric and polyphosphoric acids	34.0	LTR	34000	43214.0	China	COMPAGNIE DE TRAITEMENT DES REJETS	kemcore otswana pty ltd	USD	TRADE SERVICE SPRL	32640.0	AV.DU 30 JUIN No9 C/GOMBE DGE METALKOL	Road	PO BOX 45899 PLOT 152,GICP GABORONE	85727109	COMPAGNIE DE TRAITEMENT DES REJETS AV.DU 30 JUIN No9 C/GOMBE DGE METALKOL	RTR Metalkol	2021
12/4/21	28092000	Phosphoric and polyphosphoric acids	34000.0	LTR	34000	43214.0	China	COMPAGNIE DE TRAITEMENT DES REJETS	kemcore otswana pty ltd	USD	TRADE SERVICE SPRL	32640.0	AV.DU 30 JUIN No9 C/GOMBE DGE METALKOL	Road	PO BOX 45899 PLOT 152,GICP GABORONE	85727109	COMPAGNIE DE TRAITEMENT DES REJETS AV.DU 30 JUIN No9 C/GOMBE DGE METALKOL	RTR Metalkol	2021
12/8/21	28092000	Phosphoric and polyphosphoric acids	31000.0	LTR	33000	82130.65	China	COMPAGNIE DE TRAITEMENT DES REJETS	kemkore south africa pty ltd	USD	TRADE SERVICE SPRL	74116.02	AV.DU 30 JUIN No9 C/GOMBE DGE METALKOL	Road	UNIT 8 MULBERRY HILL OFFICE PARK BROADACRES DRIVE DAINFERN JOHANNESBURG SOUTH AFRICA	163585868	COMPAGNIE DE TRAITEMENT DES REJETS AV.DU 30 JUIN No9 C/GOMBE DGE METALKOL	RTR Metalkol	2021
12/8/21	28092000	Phosphoric and polyphosphoric acids	32000.0	LTR	32350	80514.89	China	COMPAGNIE DE TRAITEMENT DES REJETS	kemkore south africa pty ltd	USD	TRADE SERVICE SPRL	72656.16	AV.DU 30 JUIN No9 C/GOMBE DGE METALKOL	Road	UNIT 8 MULBERRY HILL OFFICE PARK BROADACRES DRIVE DAINFERN JOHANNESBURG SOUTH AFRICA	160367647	COMPAGNIE DE TRAITEMENT DES REJETS AV.DU 30 JUIN No9 C/GOMBE DGE METALKOL	RTR Metalkol	2021
12/8/21	28092000	Phosphoric and polyphosphoric acids	31000.0	LTR	31920	79381.01	China	COMPAGNIE DE TRAITEMENT DES REJETS	kemkore south africa pty ltd	USD	TRADE SERVICE SPRL	71690.4	AV.DU 30 JUIN No9 C/GOMBE DGE METALKOL	Road	UNIT 8 MULBERRY HILL OFFICE PARK BROADACRES DRIVE DAINFERN JOHANNESBURG SOUTH AFRICA	158109200	COMPAGNIE DE TRAITEMENT DES REJETS AV.DU 30 JUIN No9 C/GOMBE DGE METALKOL	RTR Metalkol	2021
1/1/22	28092000	Phosphoric And Polyphosphoric Acids	36630.0	LTR	33000	82315.93	China	COMPAGNIE DE TRAITEMENT DES REJETS	kemcore south africa	USD	000107 - TRADE SERVICE SPRL	74116.02	AV.DU 30 JUIN No9 C/GOMBE DGE METALKOL	Road	UNIT 8 MULBERR	164291412	COMPAGNIE DE TRAITEMENT DES REJETS AV.DU 30 JUIN No9 C/GOMBE DGE METALKOL	RTR Metalkol	2022
1/2/22	28092000	Phosphoric And Polyphosphoric Acids	4950.0	LTR	4950	6195.37	China	COMPAGNIE DE TRAITEMENT DES REJETS	kemcore botwana pty ltd	USD	000107 - TRADE SERVICE SPRL	4752.0	AV.DU 30 JUIN No9 C/GOMBE DGE METALKOL	Road	PO BOX 4589	12582402	COMPAGNIE DE TRAITEMENT DES REJETS AV.DU 30 JUIN No9 C/GOMBE DGE METALKOL	RTR Metalkol	2022
2/2/24	28092000	Phosphoric acid and polyphosphoric acids	29920.0	LTR	29920	46385.39	Morocco	COMPAGNIE DE TRAITEMENT DES REJETS	vastech industrial fze	USD	000171 - ACA	37570.0	AV.DU 30 JUIN No9 C/GOMBE DGE METALKOL	Road	Q1-07-072/C.	127418911	COMPAGNIE DE TRAITEMENT DES REJETS AV.DU 30 JUIN No9 C/GOMBE DGE METALKOL	RTR Metalkol	2024
3/2/24	28092000	Phosphoric acid and polyphosphoric acids	32300.0	LTR	32300	51598.19	Morocco	COMPAGNIE DE TRAITEMENT DES REJETS	vastech industrial fze	USD	000171 - ACA	41990.0	AV.DU 30 JUIN No9 C/GOMBE DGE METALKOL	Road	Q1-07-072/C.	141738264	COMPAGNIE DE TRAITEMENT DES REJETS AV.DU 30 JUIN No9 C/GOMBE DGE METALKOL	RTR Metalkol	2024
3/2/24	28092000	Phosphoric acid and polyphosphoric acids	29920.0	LTR	28900	46169.14	Morocco	COMPAGNIE DE TRAITEMENT DES REJETS	vastech industrial fze	USD	000171 - ACA	37570.0	AV.DU 30 JUIN No9 C/GOMBE DGE METALKOL	Road	Q1-07-072/C.	126824885	COMPAGNIE DE TRAITEMENT DES REJETS AV.DU 30 JUIN No9 C/GOMBE DGE METALKOL	RTR Metalkol	2024
3/2/24	28092000	Phosphoric acid and polyphosphoric acids	28900.0	LTR	28900	46169.14	Morocco	COMPAGNIE DE TRAITEMENT DES REJETS	vastech industrial fze	USD	000171 - ACA	37570.0	AV.DU 30 JUIN No9 C/GOMBE DGE METALKOL	Road	Q1-07-072/C.	126824885	COMPAGNIE DE TRAITEMENT DES REJETS AV.DU 30 JUIN No9 C/GOMBE DGE METALKOL	RTR Metalkol	2024
3/2/24	28092000	Phosphoric acid and polyphosphoric acids	32300.0	LTR	32300	51598.19	Morocco	COMPAGNIE DE TRAITEMENT DES REJETS	vastech industrial fze	USD	000171 - ACA	41990.0	AV.DU 30 JUIN No9 C/GOMBE DGE METALKOL	Road	Q1-07-072/C.	141738264	COMPAGNIE DE TRAITEMENT DES REJETS AV.DU 30 JUIN No9 C/GOMBE DGE METALKOL	RTR Metalkol	2024
3/2/24	28092000	Phosphoric acid and polyphosphoric acids	28900.0	LTR	28900	46169.14	Morocco	COMPAGNIE DE TRAITEMENT DES REJETS	vastech industrial fze	USD	000171 - ACA	37570.0	AV.DU 30 JUIN No9 C/GOMBE DGE METALKOL	Road	Q1-07-072/C.	126824885	COMPAGNIE DE TRAITEMENT DES REJETS AV.DU 30 JUIN No9 C/GOMBE DGE METALKOL	RTR Metalkol	2024
3/2/24	28092000	Phosphoric acid and polyphosphoric acids	28900.0	LTR	28900	46169.14	Morocco	COMPAGNIE DE TRAITEMENT DES REJETS	vastech industrial fze	USD	000171 - ACA	37570.0	AV.DU 30 JUIN No9 C/GOMBE DGE METALKOL	Road	Q1-07-072/C.	126824885	COMPAGNIE DE TRAITEMENT DES REJETS AV.DU 30 JUIN No9 C/GOMBE DGE METALKOL	RTR Metalkol	2024
3/2/24	28092000	Phosphoric acid and polyphosphoric acids	29920.0	LTR	28900	46169.14	Morocco	COMPAGNIE DE TRAITEMENT DES REJETS	vastech industrial fze	USD	000171 - ACA	37570.0	AV.DU 30 JUIN No9 C/GOMBE DGE METALKOL	Road	Q1-07-072/C.	126824885	COMPAGNIE DE TRAITEMENT DES REJETS AV.DU 30 JUIN No9 C/GOMBE DGE METALKOL	RTR Metalkol	2024
4/9/24	28092000	Phosphoric acid and polyphosphoric acids	32418.0	LTR	32418	43178.57	South Africa	COMPAGNIE DE TRAITEMENT DES REJETS	cuper components fze	USD	000171 - ACAKINSHASA	35335.62	AV.DU 30 JUIN No9 C/GOMBE DGE METALKOL	Road	PI-ELOB OFFI	123094944	COMPAGNIE DE TRAITEMENT DES REJETS AV.DU 30 JUIN No9 C/GOMBE DGE METALKOL	RTR Metalkol	2024
4/9/24	28092000	Phosphoric acid and polyphosphoric acids	32518.0	LTR	32518	43311.73	South Africa	COMPAGNIE DE TRAITEMENT DES REJETS	cuper components fze	USD	000171 - ACAKINSHASA	35444.62	AV.DU 30 JUIN No9 C/GOMBE DGE METALKOL	Road	PI-ELOB OFFI	123474552	COMPAGNIE DE TRAITEMENT DES REJETS AV.DU 30 JUIN No9 C/GOMBE DGE METALKOL	RTR Metalkol	2024
6/2/24	28092000	Phosphoric acid and polyphosphoric acids	19.0	LTR	32300	51713.31	Morocco	COMPAGNIE DE TRAITEMENT DES REJETS	vastech industrial fze	USD	000171 - ACA	41990.0	AV.DU 30 JUIN No9 C/GOMBE DGE METALKOL	Road	Q1-07-D72C-S	142054503	COMPAGNIE DE TRAITEMENT DES REJETS AV.DU 30 JUIN No9 C/GOMBE DGE METALKOL	RTR Metalkol	2024
6/2/24	28092000	Phosphoric acid and polyphosphoric acids	17.0	LTR	28900	46275.67	Morocco	COMPAGNIE DE TRAITEMENT DES REJETS	vastech industrial fze	USD	000171 - ACA	37570.0	AV.DU 30 JUIN No9 C/GOMBE DGE METALKOL	Road	Q1-07-D72C-S	127117507	COMPAGNIE DE TRAITEMENT DES REJETS AV.DU 30 JUIN No9 C/GOMBE DGE METALKOL	RTR Metalkol	2024
6/2/24	28092000	Phosphoric acid and polyphosphoric acids	32300.0	LTR	32300	51713.31	Morocco	COMPAGNIE DE TRAITEMENT DES REJETS	vastech industrial fze	USD	000171 - ACA	41990.0	AV.DU 30 JUIN No9 C/GOMBE DGE METALKOL	Road	Q1-07-D72C-S	142054503	COMPAGNIE DE TRAITEMENT DES REJETS AV.DU 30 JUIN No9 C/GOMBE DGE METALKOL	RTR Metalkol	2024
8/2/24	28092000	Phosphoric acid and polyphosphoric acids	32300.0	LTR	32300	52049.19	Morocco	COMPAGNIE DE TRAITEMENT DES REJETS	vastech industrial fze	USD	000171 - ACA	41990.0	AV.DU 30 JUIN No9 C/GOMBE DGE METALKOL	Road	Q1-07-072/C.	142977154	COMPAGNIE DE TRAITEMENT DES REJETS AV.DU 30 JUIN No9 C/GOMBE DGE METALKOL	RTR Metalkol	2024
8/2/24	28092000	Phosphoric acid and polyphosphoric acids	28900.0	LTR	28900	47471.44	Morocco	COMPAGNIE DE TRAITEMENT DES REJETS	vastech industrial fze	USD	000171 - ACA	37570.0	AV.DU 30 JUIN No9 C/GOMBE DGE METALKOL	Road	Q1-07-D72C-S	130402231	COMPAGNIE DE TRAITEMENT DES REJETS AV.DU 30 JUIN No9 C/GOMBE DGE METALKOL	RTR Metalkol	2024
8/2/24	28092000	Phosphoric acid and polyphosphoric acids	28900.0	LTR	28900	46399.01	Morocco	COMPAGNIE DE TRAITEMENT DES REJETS	vastech industrial fze	USD	000171 - ACA	37570.0	AV.DU 30 JUIN No9 C/GOMBE DGE METALKOL	Road	Q1-07-072/C.	127456310	COMPAGNIE DE TRAITEMENT DES REJETS AV.DU 30 JUIN No9 C/GOMBE DGE METALKOL	RTR Metalkol	2024
8/2/24	28092000	Phosphoric acid and polyphosphoric acids	28900.0	LTR	28900	46399.01	Morocco	COMPAGNIE DE TRAITEMENT DES REJETS	vastech industrial fze	USD	000171 - ACA	37570.0	AV.DU 30 JUIN No9 C/GOMBE DGE METALKOL	Road	Q1-07-072/C.	127456310	COMPAGNIE DE TRAITEMENT DES REJETS AV.DU 30 JUIN No9 C/GOMBE DGE METALKOL	RTR Metalkol	2024
8/2/24	28092000	Phosphoric acid and polyphosphoric acids	28900.0	LTR	28900	46572.69	Morocco	COMPAGNIE DE TRAITEMENT DES REJETS	vastech industrial fze	USD	000171 - ACA	37570.0	AV.DU 30 JUIN No9 C/GOMBE DGE METALKOL	Road	Q1-07-072/C.	127933422	COMPAGNIE DE TRAITEMENT DES REJETS AV.DU 30 JUIN No9 C/GOMBE DGE METALKOL	RTR Metalkol	2024
8/2/24	28092000	Phosphoric acid and polyphosphoric acids	32300.0	LTR	32300	51883.49	Morocco	COMPAGNIE DE TRAITEMENT DES REJETS	vastech industrial fze	USD	000171 - ACA	41990.0	AV.DU 30 JUIN No9 C/GOMBE DGE METALKOL	Road	Q1-07-D72C-S	142521978	COMPAGNIE DE TRAITEMENT DES REJETS AV.DU 30 JUIN No9 C/GOMBE DGE METALKOL	RTR Metalkol	2024
9/10/24	28092000	Phosphoric acid and polyphosphoric acids	35000.0	LTR	33440	45202.38	South Africa	COMPAGNIE DE TRAITEMENT DES REJETS	unknown	USD	000171 - ACAKINSHASA	36449.6	AV.DU 30 JUIN No9 C/GOMBE DGE METALKOL	Road		128859390	COMPAGNIE DE TRAITEMENT DES REJETS AV.DU 30 JUIN No9 C/GOMBE DGE METALKOL	RTR Metalkol	2024
9/10/24	28092000	Phosphoric acid and polyphosphoric acids	33160.0	LTR	31678	42822.47	South Africa	COMPAGNIE DE TRAITEMENT DES REJETS	unknown	USD	000171 - ACAKINSHASA	34529.02	AV.DU 30 JUIN No9 C/GOMBE DGE METALKOL	Road		122074928	COMPAGNIE DE TRAITEMENT DES REJETS AV.DU 30 JUIN No9 C/GOMBE DGE METALKOL	RTR Metalkol	2024
9/10/24	28092000	Phosphoric acid and polyphosphoric acids	33240.0	LTR	31758	42930.71	South Africa	COMPAGNIE DE TRAITEMENT DES REJETS	unknown	USD	000171 - ACAKINSHASA	34616.22	AV.DU 30 JUIN No9 C/GOMBE DGE METALKOL	Road		122383484	COMPAGNIE DE TRAITEMENT DES REJETS AV.DU 30 JUIN No9 C/GOMBE DGE METALKOL	RTR Metalkol	2024
11/10/24	28092000	Phosphoric acid and polyphosphoric acids	33300.0	LTR	33300	45039.3	South Africa	COMPAGNIE DE TRAITEMENT DES REJETS	unknown	USD	000171 - ACAKINSHASA	36297.0	AV.DU 30 JUIN No9 C/GOMBE DGE METALKOL	Road		128394499	COMPAGNIE DE TRAITEMENT DES REJETS AV.DU 30 JUIN No9 C/GOMBE DGE METALKOL	RTR Metalkol	2024
11/10/24	28092000	Phosphoric acid and polyphosphoric acids	31860.0	LTR	30458	41194.81	South Africa	COMPAGNIE DE TRAITEMENT DES REJETS	unknown	USD	000171 - ACAKINSHASA	33197.04	AV.DU 30 JUIN No9 C/GOMBE DGE METALKOL	Road		117434942	COMPAGNIE DE TRAITEMENT DES REJETS AV.DU 30 JUIN No9 C/GOMBE DGE METALKOL	RTR Metalkol	2024
11/10/24	28092000	Phosphoric acid and polyphosphoric acids	30456.0	LTR	30456	41194.81	South Africa	COMPAGNIE DE TRAITEMENT DES REJETS	unknown	USD	000171 - ACAKINSHASA	33197.04	AV.DU 30 JUIN No9 C/GOMBE DGE METALKOL	Road		117434942	COMPAGNIE DE TRAITEMENT DES REJETS AV.DU 30 JUIN No9 C/GOMBE DGE METALKOL	RTR Metalkol	2024
11/10/24	28092000	Phosphoric acid and polyphosphoric acids	31558.0	LTR	31558	42684.86	South Africa	COMPAGNIE DE TRAITEMENT DES REJETS	unknown	USD	000171 - ACAKINSHASA	34398.22	AV.DU 30 JUIN No9 C/GOMBE DGE METALKOL	Road		121682649	COMPAGNIE DE TRAITEMENT DES REJETS AV.DU 30 JUIN No9 C/GOMBE DGE METALKOL	RTR Metalkol	2024
11/11/24	28092000	Phosphoric acid and polyphosphoric acids	31518.0	LTR	31518	42619.19	South Africa	COMPAGNIE DE TRAITEMENT DES REJETS	cuper components fze	USD	000171 - ACAKINSHASA	34354.62	AV.DU 30 JUIN No9 C/GOMBE DGE METALKOL	Road	UPER COMPONENTS *FZE*PI-ELOB OFFI	121290903	COMPAGNIE DE TRAITEMENT DES REJETS AV.DU 30 JUIN No9 C/GOMBE DGE METALKOL	RTR Metalkol	2024
11/11/24	28092000	Phosphoric acid and polyphosphoric acids	31678.0	LTR	31678	42835.73	South Africa	COMPAGNIE DE TRAITEMENT DES REJETS	cuper components fze	USD	000171 - ACAKINSHASA	34529.02	AV.DU 30 JUIN No9 C/GOMBE DGE METALKOL	Road	UPER COMPONENTS *FZE*PI-ELOB OFFI	121907165	COMPAGNIE DE TRAITEMENT DES REJETS AV.DU 30 JUIN No9 C/GOMBE DGE METALKOL	RTR Metalkol	2024
11/11/24	28092000	Phosphoric acid and polyphosphoric acids	31598.0	LTR	31598	42727.46	South Africa	COMPAGNIE DE TRAITEMENT DES REJETS	cuper components fze	USD	000171 - ACAKINSHASA	34441.82	AV.DU 30 JUIN No9 C/GOMBE DGE METALKOL	Road	UPER COMPONENTS *FZE*PI-ELOB OFFI	121599035	COMPAGNIE DE TRAITEMENT DES REJETS AV.DU 30 JUIN No9 C/GOMBE DGE METALKOL	RTR Metalkol	2024
11/11/24	28092000	Phosphoric acid and polyphosphoric acids	31538.0	LTR	31538	42646.01	South Africa	COMPAGNIE DE TRAITEMENT DES REJETS	cuper components fze	USD	000171 - ACAKINSHASA	34376.42	AV.DU 30 JUIN No9 C/GOMBE DGE METALKOL	Road	UPER COMPONENTS *FZE*PI-ELOB OFFI	121367224	COMPAGNIE DE TRAITEMENT DES REJETS AV.DU 30 JUIN No9 C/GOMBE DGE METALKOL	RTR Metalkol	2024
11/11/24	28092000	Phosphoric acid and polyphosphoric acids	31378.0	LTR	31378	42429.46	South Africa	COMPAGNIE DE TRAITEMENT DES REJETS	cuper components fze	USD	000171 - ACAKINSHASA	34202.02	AV.DU 30 JUIN No9 C/GOMBE DGE METALKOL	Road	UPER COMPONENTS *FZE*PI-ELOB OFFI	120750960	COMPAGNIE DE TRAITEMENT DES REJETS AV.DU 30 JUIN No9 C/GOMBE DGE METALKOL	RTR Metalkol	2024
11/12/24	28092000	Phosphoric Acid And Polyphosphoric Acids	31138.0	LTR	31138	33940.42	South Africa	COMPAGNIE DE TRAITEMENT DES REJETS	cuper components fze	USD	000171 - ACAKINSHASA	33940.42	AV.DU 30 JUIN No9 C/GOMBE DGE METALKOL	Road	P1-ELOB OFFICE	119806134	COMPAGNIE DE TRAITEMENT DES REJETS AV.DU 30 JUIN No9 C/GOMBE DGE METALKOL	RTR Metalkol	2024
11/12/24	28092000	Phosphoric Acid And Polyphosphoric Acids	31578.0	LTR	31578	34420.02	South Africa	COMPAGNIE DE TRAITEMENT DES REJETS	cuper components fze	USD	000171 - ACAKINSHASA	34420.02	AV.DU 30 JUIN No9 C/GOMBE DGE METALKOL	Road	P1-ELOB OFFICE	121499107	COMPAGNIE DE TRAITEMENT DES REJETS AV.DU 30 JUIN No9 C/GOMBE DGE METALKOL	RTR Metalkol	2024
11/12/24	28092000	Phosphoric Acid And Polyphosphoric Acids	31478.0	LTR	31478	34311.02	South Africa	COMPAGNIE DE TRAITEMENT DES REJETS	cuper components fze	USD	000171 - ACAKINSHASA	34311.02	AV.DU 30 JUIN No9 C/GOMBE DGE METALKOL	Road	P1-ELOB OFFICE	121111881	COMPAGNIE DE TRAITEMENT DES REJETS AV.DU 30 JUIN No9 C/GOMBE DGE METALKOL	RTR Metalkol	2024
11/12/24	28092000	Phosphoric Acid And Polyphosphoric Acids	30998.0	LTR	30998	33787.82	South Africa	COMPAGNIE DE TRAITEMENT DES REJETS	cuper components fze	USD	000171 - ACAKINSHASA	33787.82	AV.DU 30 JUIN No9 C/GOMBE DGE METALKOL	Road	P1-ELOB OFFICE	119269144	COMPAGNIE DE TRAITEMENT DES REJETS AV.DU 30 JUIN No9 C/GOMBE DGE METALKOL	RTR Metalkol	2024
11/12/24	28092000	Phosphoric Acid And Polyphosphoric Acids	31498.0	LTR	31498	34332.82	South Africa	COMPAGNIE DE TRAITEMENT DES REJETS	cuper components fze	USD	000171 - ACAKINSHASA	34332.82	AV.DU 30 JUIN No9 C/GOMBE DGE METALKOL	Road	P1-ELOB OFFICE	121191034	COMPAGNIE DE TRAITEMENT DES REJETS AV.DU 30 JUIN No9 C/GOMBE DGE METALKOL	RTR Metalkol	2024
11/12/24	28092000	Phosphoric Acid And Polyphosphoric Acids	29316.0	LTR	29316	31954.44	South Africa	COMPAGNIE DE TRAITEMENT DES REJETS	cuper components fze	USD	000171 - ACAKINSHASA	31954.44	AV.DU 30 JUIN No9 C/GOMBE DGE METALKOL	Road	P1-ELOB OFFICE	112800546	COMPAGNIE DE TRAITEMENT DES REJETS AV.DU 30 JUIN No9 C/GOMBE DGE METALKOL	RTR Metalkol	2024
11/12/24	28092000	Phosphoric Acid And Polyphosphoric Acids	31438.0	LTR	31438	34267.42	South Africa	COMPAGNIE DE TRAITEMENT DES REJETS	cuper components fze	USD	000171 - ACAKINSHASA	34267.42	AV.DU 30 JUIN No9 C/GOMBE DGE METALKOL	Road	P1-ELOB OFFICE	120959269	COMPAGNIE DE TRAITEMENT DES REJETS AV.DU 30 JUIN No9 C/GOMBE DGE METALKOL	RTR Metalkol	2024
11/12/24	28092000	Phosphoric Acid And Polyphosphoric Acids	29516.0	LTR	29516	32172.44	South Africa	COMPAGNIE DE TRAITEMENT DES REJETS	cuper components fze	USD	000171 - ACAKINSHASA	32172.44	AV.DU 30 JUIN No9 C/GOMBE DGE METALKOL	Road	P1-ELOB OFFICE	113569302	COMPAGNIE DE TRAITEMENT DES REJETS AV.DU 30 JUIN No9 C/GOMBE DGE METALKOL	RTR Metalkol	2024
11/12/24	28092000	Phosphoric Acid And Polyphosphoric Acids	29296.0	LTR	29296	31932.64	South Africa	COMPAGNIE DE TRAITEMENT DES REJETS	cuper components fze	USD	000171 - ACAKINSHASA	31932.64	AV.DU 30 JUIN No9 C/GOMBE DGE METALKOL	Road	P1-ELOB OFFICE	112721392	COMPAGNIE DE TRAITEMENT DES REJETS AV.DU 30 JUIN No9 C/GOMBE DGE METALKOL	RTR Metalkol	2024
12/8/24	28092000	Phosphoric acid and polyphosphoric acids	29856.0	LTR	30356	40884.56	South Africa	COMPAGNIE DE TRAITEMENT DES REJETS	cuper components fze p	USD	000171 - ACA	33088.04	AV.DU 30 JUIN No9 C/GOMBE DGE METALKOL	Other	I-ELOB OFFI	115875861	COMPAGNIE DE TRAITEMENT DES REJETS AV.DU 30 JUIN No9 C/GOMBE DGE METALKOL	RTR Metalkol	2024
12/8/24	28092000	Phosphoric acid and polyphosphoric acids	29856.0	LTR	29776	40103.59	South Africa	COMPAGNIE DE TRAITEMENT DES REJETS	cuper components fze p	USD	000171 - ACA	32455.84	AV.DU 30 JUIN No9 C/GOMBE DGE METALKOL	Other	I-ELOB OFFI	113662393	COMPAGNIE DE TRAITEMENT DES REJETS AV.DU 30 JUIN No9 C/GOMBE DGE METALKOL	RTR Metalkol	2024
12/8/24	28092000	Phosphoric acid and polyphosphoric acids	29856.0	LTR	29856	40211.3	South Africa	COMPAGNIE DE TRAITEMENT DES REJETS	cuper components fze p	USD	000171 - ACA	32543.04	AV.DU 30 JUIN No9 C/GOMBE DGE METALKOL	Other	I-ELOB OFFI	113967689	COMPAGNIE DE TRAITEMENT DES REJETS AV.DU 30 JUIN No9 C/GOMBE DGE METALKOL	RTR Metalkol	2024
12/8/24	28092000	Phosphoric acid and polyphosphoric acids	29856.0	LTR	29876	40238.24	South Africa	COMPAGNIE DE TRAITEMENT DES REJETS	cuper components fze p	USD	000171 - ACA	32564.84	AV.DU 30 JUIN No9 C/GOMBE DGE METALKOL	Other	I-ELOB OFFI	114044033	COMPAGNIE DE TRAITEMENT DES REJETS AV.DU 30 JUIN No9 C/GOMBE DGE METALKOL	RTR Metalkol	2024
12/11/24	28092000	Phosphoric acid and polyphosphoric acids	31438.0	LTR	31438	42457.97	South Africa	COMPAGNIE DE TRAITEMENT DES REJETS	cuper components fze	USD	000171 - ACAKINSHASA	34267.42	AV.DU 30 JUIN No9 C/GOMBE DGE METALKOL	Road	UPER COMPONENTS *FZE*PI-ELOB OFFI	120832092	COMPAGNIE DE TRAITEMENT DES REJETS AV.DU 30 JUIN No9 C/GOMBE DGE METALKOL	RTR Metalkol	2024
12/11/24	28092000	Phosphoric acid and polyphosphoric acids	31518.0	LTR	31518	42566.11	South Africa	COMPAGNIE DE TRAITEMENT DES REJETS	cuper components fze	USD	000171 - ACAKINSHASA	34354.62	AV.DU 30 JUIN No9 C/GOMBE DGE METALKOL	Road	UPER COMPONENTS *FZE*PI-ELOB OFFI	121139841	COMPAGNIE DE TRAITEMENT DES REJETS AV.DU 30 JUIN No9 C/GOMBE DGE METALKOL	RTR Metalkol	2024
13/03/2020	28092000	Phosphoric and polyphosphoric acids	16983.0	LTR	15300	21134.07	South Africa	COMPAGNIE DE TRAITEMENT DES REJETS	pure trade africa pty ltd	USD	TRADE SERVICE SPRL	18084.6	AV.DU 30 JUIN No9 C/GOMBE DGE METALKOL	Road	3RD FLOOR 53 RICHEFOND CIRCLE RIDGESIDE OFFICE PARK UMHLANGA RIDGE 4319 ZA	35946735	COMPAGNIE DE TRAITEMENT DES REJETS AV.DU 30 JUIN No9 C/GOMBE DGE METALKOL	RTR Metalkol	2020
13/04/2020	28092000	Phosphoric and polyphosphoric acids	32020.0	LTR	32020	34197.56	South Africa	COMPAGNIE DE TRAITEMENT DES REJETS	pure trade ltd	USD	TRADE SERVICE SPRL	21997.94	AV.DU 30 JUIN No9 C/GOMBE DGE METALKOL	Road	4TH FLOOR LA CROISETTE GRAND BAIE MAURITIUS	58638279	COMPAGNIE DE TRAITEMENT DES REJETS AV.DU 30 JUIN No9 C/GOMBE DGE METALKOL	RTR Metalkol	2020
13/04/2020	28092000	Phosphoric and polyphosphoric acids	32580.0	LTR	32580	34795.44	South Africa	COMPAGNIE DE TRAITEMENT DES REJETS	pure trade ltd	USD	TRADE SERVICE SPRL	22382.46	AV.DU 30 JUIN No9 C/GOMBE DGE METALKOL	Road	4TH FLOOR LA CROISETTE GRAND BAIE MAURITIUS	59663460	COMPAGNIE DE TRAITEMENT DES REJETS AV.DU 30 JUIN No9 C/GOMBE DGE METALKOL	RTR Metalkol	2020
13/04/2020	28092000	Phosphoric and polyphosphoric acids	32740.0	LTR	32740	34966.32	South Africa	COMPAGNIE DE TRAITEMENT DES REJETS	pure trade ltd	USD	TRADE SERVICE SPRL	22492.38	AV.DU 30 JUIN No9 C/GOMBE DGE METALKOL	Road	4TH FLOOR LA CROISETTE GRAND BAIE MAURITIUS	59956466	COMPAGNIE DE TRAITEMENT DES REJETS AV.DU 30 JUIN No9 C/GOMBE DGE METALKOL	RTR Metalkol	2020
13/04/2020	28092000	Phosphoric and polyphosphoric acids	31320.0	LTR	31320	33449.76	South Africa	COMPAGNIE DE TRAITEMENT DES REJETS	pure trade ltd	USD	TRADE SERVICE SPRL	21516.84	AV.DU 30 JUIN No9 C/GOMBE DGE METALKOL	Road	4TH FLOOR LA CROISETTE GRAND BAIE MAURITIUS	57356032	COMPAGNIE DE TRAITEMENT DES REJETS AV.DU 30 JUIN No9 C/GOMBE DGE METALKOL	RTR Metalkol	2020
13/04/2020	28092000	Phosphoric and polyphosphoric acids	32540.0	LTR	32540	34752.72	South Africa	COMPAGNIE DE TRAITEMENT DES REJETS	pure trade ltd	USD	TRADE SERVICE SPRL	22354.98	AV.DU 30 JUIN No9 C/GOMBE DGE METALKOL	Road	4TH FLOOR LA CROISETTE GRAND BAIE MAURITIUS	59590207	COMPAGNIE DE TRAITEMENT DES REJETS AV.DU 30 JUIN No9 C/GOMBE DGE METALKOL	RTR Metalkol	2020
13/04/2020	28092000	Phosphoric and polyphosphoric acids	31560.0	LTR	31560	33706.08	South Africa	COMPAGNIE DE TRAITEMENT DES REJETS	pure trade ltd	USD	TRADE SERVICE SPRL	21681.72	AV.DU 30 JUIN No9 C/GOMBE DGE METALKOL	Road	4TH FLOOR LA CROISETTE GRAND BAIE MAURITIUS	57795543	COMPAGNIE DE TRAITEMENT DES REJETS AV.DU 30 JUIN No9 C/GOMBE DGE METALKOL	RTR Metalkol	2020
13/05/2020	28092000	Phosphoric and polyphosphoric acids	33000.0	LTR	33000	51850.0	South Africa	COMPAGNIE DE TRAITEMENT DES REJETS	kemcore south africa pty ltd	USD	TRADE SERVICE SPRL	42900.0	AV.DU 30 JUIN No9 C/GOMBE DGE METALKOL	Road	UNIT 8,MULBERRY HILL OFFICE PARK BROADACRES DRIVE DAINFEN JOHANNESBURG SOUTH AFRICA	93217838	COMPAGNIE DE TRAITEMENT DES REJETS AV.DU 30 JUIN No9 C/GOMBE DGE METALKOL	RTR Metalkol	2020
13/07/2021	28092000	Phosphoric and polyphosphoric acids	18026.4	LTR	16240	36136.77	South Africa	COMPAGNIE DE TRAITEMENT DES REJETS	chemquest africa pty ltd	ZAR	TRADE SERVICE SPRL	453096.0	AV.DU 30 JUIN No9 C/GOMBE DGE METALKOL	Road	CHINE	71873183	COMPAGNIE DE TRAITEMENT DES REJETS AV.DU 30 JUIN No9 C/GOMBE DGE METALKOL	RTR Metalkol	2021
13/07/2021	28092000	Phosphoric and polyphosphoric acids	18609.15	LTR	16765	37166.56	South Africa	COMPAGNIE DE TRAITEMENT DES REJETS	chemquest africa pty ltd	ZAR	TRADE SERVICE SPRL	467743.5	AV.DU 30 JUIN No9 C/GOMBE DGE METALKOL	Road	CHINE	73921350	COMPAGNIE DE TRAITEMENT DES REJETS AV.DU 30 JUIN No9 C/GOMBE DGE METALKOL	RTR Metalkol	2021
13/08/2019	28092000	Phosphoric and polyphosphoric acids	34000.0	LTR	34000	47988.0	China	COMPAGNIE DE TRAITEMENT DES REJETS	kemcore	USD	TRADE SERVICE SPRL	37400.0	AV.DU 30 JUIN No9 C/GOMBE DGE METALKOL	Road	133 CONAUGHT RD CENTRAL ALLIANCE COMM BUILDING UNIT 703 HONG KONG	79255983	COMPAGNIE DE TRAITEMENT DES REJETS AV.DU 30 JUIN No9 C/GOMBE DGE METALKOL	RTR Metalkol	2019
13/08/2019	28092000	Phosphoric and polyphosphoric acids	32000.0	LTR	32000	49590.0	China	COMPAGNIE DE TRAITEMENT DES REJETS	verbena trading sa	USD	TRADE SERVICE SPRL	40480.0	AV.DU 30 JUIN No9 C/GOMBE DGE METALKOL	Road	BAARESTRANSSE 11	81901813	COMPAGNIE DE TRAITEMENT DES REJETS AV.DU 30 JUIN No9 C/GOMBE DGE METALKOL	RTR Metalkol	2019
13/08/2024	28092000	Phosphoric acid and polyphosphoric acids	30036.0	LTR	30036	40541.26	South Africa	COMPAGNIE DE TRAITEMENT DES REJETS	cuper components fze p	USD	000171 - ACA	32739.24	AV.DU 30 JUIN No9 C/GOMBE DGE METALKOL	Other	I-ELOB OFFI	114902852	COMPAGNIE DE TRAITEMENT DES REJETS AV.DU 30 JUIN No9 C/GOMBE DGE METALKOL	RTR Metalkol	2024
13/08/2024	28092000	Phosphoric acid and polyphosphoric acids	31858.0	LTR	31858	42999.81	South Africa	COMPAGNIE DE TRAITEMENT DES REJETS	cuper components fze p	USD	000171 - ACA	34725.22	AV.DU 30 JUIN No9 C/GOMBE DGE METALKOL	Other	I-ELOB OFFI	121870935	COMPAGNIE DE TRAITEMENT DES REJETS AV.DU 30 JUIN No9 C/GOMBE DGE METALKOL	RTR Metalkol	2024
13/08/2024	28092000	Phosphoric acid and polyphosphoric acids	31958.0	LTR	31958	43134.75	South Africa	COMPAGNIE DE TRAITEMENT DES REJETS	cuper components fze p	USD	000171 - ACA	34834.22	AV.DU 30 JUIN No9 C/GOMBE DGE METALKOL	Other	I-ELOB OFFI	122253372	COMPAGNIE DE TRAITEMENT DES REJETS AV.DU 30 JUIN No9 C/GOMBE DGE METALKOL	RTR Metalkol	2024
13/09/2021	28092000	Phosphoric And Polyphosphoric Acids	36467.94	LTR	32854	73927.22	South Africa	COMPAGNIE DE TRAITEMENT DES REJETS	pure trade africa pty ltd	USD	000107 - TRADE SERVICE SPRL	65050.92	AV.DU 30 JUIN No9 C/GOMBE DGE METALKOL	Road	1ST FLOOR	145651517	COMPAGNIE DE TRAITEMENT DES REJETS AV.DU 30 JUIN No9 C/GOMBE DGE METALKOL	RTR Metalkol	2021
14/05/2020	28092000	Phosphoric and polyphosphoric acids	33000.0	LTR	33000	51850.0	South Africa	COMPAGNIE DE TRAITEMENT DES REJETS	kemcore south africa pty ltd	USD	TRADE SERVICE SPRL	42900.0	AV.DU 30 JUIN No9 C/GOMBE DGE METALKOL	Road	UNIT 8,MULBERRY HILL OFFICE PARK BROADACRES DRIVE DAINFEN JOHANNESBURG SOUTH AFRICA	93337664	COMPAGNIE DE TRAITEMENT DES REJETS AV.DU 30 JUIN No9 C/GOMBE DGE METALKOL	RTR Metalkol	2020
14/06/2021	28092000	Phosphoric and polyphosphoric acids	5020.0	LTR	13200	22395.8	South Africa	COMPAGNIE DE TRAITEMENT DES REJETS	chemquest africa pty ltd	ZAR	TRADE SERVICE SPRL	275880.0	AV.DU 30 JUIN No9 C/GOMBE DGE METALKOL	Road	CHINE	44556104	COMPAGNIE DE TRAITEMENT DES REJETS AV.DU 30 JUIN No9 C/GOMBE DGE METALKOL	RTR Metalkol	2021
14/08/2019	28092000	Phosphoric and polyphosphoric acids	34000.0	LTR	34000	64165.07	China	COMPAGNIE DE TRAITEMENT DES REJETS	kemcore	USD	TRADE SERVICE SPRL	54210.96	AV.DU 30 JUIN No9 C/GOMBE DGE METALKOL	Road	133 CONAUGHT RD CENTRAL ALLIANCE COMM BUILDING UNIT 703 HONG KONG	105982043	COMPAGNIE DE TRAITEMENT DES REJETS AV.DU 30 JUIN No9 C/GOMBE DGE METALKOL	RTR Metalkol	2019
14/08/2019	28092000	Phosphoric and polyphosphoric acids	34000.0	LTR	34000	47988.0	China	COMPAGNIE DE TRAITEMENT DES REJETS	kemcore	USD	TRADE SERVICE SPRL	37400.0	AV.DU 30 JUIN No9 C/GOMBE DGE METALKOL	Road	133 CONAUGHT RD CENTRAL ALLIANCE COMM BUILDING UNIT 703 HONG KONG	79262226	COMPAGNIE DE TRAITEMENT DES REJETS AV.DU 30 JUIN No9 C/GOMBE DGE METALKOL	RTR Metalkol	2019
15/03/2021	28092000	Phosphoric and polyphosphoric acids	29264.0	LTR	29225	52279.75	South Africa	COMPAGNIE DE TRAITEMENT DES REJETS	pure trade africa pty ltd	USD	TRADE SERVICE SPRL	44129.75	AV.DU 30 JUIN No9 C/GOMBE DGE METALKOL	Road	3RD FLOOR 53 RICHEFOND CIRCLE RIDGESIDE OFFICE PARK UMHLANGA RIDGE 4319 ZA	103560277	COMPAGNIE DE TRAITEMENT DES REJETS AV.DU 30 JUIN No9 C/GOMBE DGE METALKOL	RTR Metalkol	2021
15/03/2021	28092000	Phosphoric and polyphosphoric acids	32417.55	LTR	29205	52187.92	South Africa	COMPAGNIE DE TRAITEMENT DES REJETS	pure trade africa pty ltd	USD	TRADE SERVICE SPRL	44099.55	AV.DU 30 JUIN No9 C/GOMBE DGE METALKOL	Road	3RD FLOOR 53 RICHEFOND CIRCLE RIDGESIDE OFFICE PARK UMHLANGA RIDGE 4319 ZA	103378372	COMPAGNIE DE TRAITEMENT DES REJETS AV.DU 30 JUIN No9 C/GOMBE DGE METALKOL	RTR Metalkol	2021
15/03/2021	28092000	Phosphoric and polyphosphoric acids	29325.0	LTR	29325	52380.75	South Africa	COMPAGNIE DE TRAITEMENT DES REJETS	pure trade africa pty ltd	USD	TRADE SERVICE SPRL	44280.75	AV.DU 30 JUIN No9 C/GOMBE DGE METALKOL	Road	3RD FLOOR 53 RICHEFOND CIRCLE RIDGESIDE OFFICE PARK UMHLANGA RIDGE 4319 ZA	103760347	COMPAGNIE DE TRAITEMENT DES REJETS AV.DU 30 JUIN No9 C/GOMBE DGE METALKOL	RTR Metalkol	2021
15/03/2021	28092000	Phosphoric and polyphosphoric acids	32483.0	LTR	29264	52277.01	South Africa	COMPAGNIE DE TRAITEMENT DES REJETS	pure trade africa pty ltd	USD	TRADE SERVICE SPRL	44188.64	AV.DU 30 JUIN No9 C/GOMBE DGE METALKOL	Road	3RD FLOOR 53 RICHEFOND CIRCLE RIDGESIDE OFFICE PARK UMHLANGA RIDGE 4319 ZA	103554850	COMPAGNIE DE TRAITEMENT DES REJETS AV.DU 30 JUIN No9 C/GOMBE DGE METALKOL	RTR Metalkol	2021
15/04/2021	28092000	Phosphoric and polyphosphoric acids	34000.0	LTR	34000	43209.07	China	COMPAGNIE DE TRAITEMENT DES REJETS	kemcore botswana pty ltd	USD	TRADE SERVICE SPRL	32640.0	AV.DU 30 JUIN No9 C/GOMBE DGE METALKOL	Road	PO,BOX,45899 PLOT 152,GICP GABORONE	85757021	COMPAGNIE DE TRAITEMENT DES REJETS AV.DU 30 JUIN No9 C/GOMBE DGE METALKOL	RTR Metalkol	2021
15/04/2021	28092000	Phosphoric and polyphosphoric acids	34000.0	LTR	34000	43209.07	China	COMPAGNIE DE TRAITEMENT DES REJETS	kemcore botswana pty ltd	USD	TRADE SERVICE SPRL	32640.0	AV.DU 30 JUIN No9 C/GOMBE DGE METALKOL	Road	PO,BOX,45899 PLOT 152,GICP GABORONE	85757021	COMPAGNIE DE TRAITEMENT DES REJETS AV.DU 30 JUIN No9 C/GOMBE DGE METALKOL	RTR Metalkol	2021
15/06/2019	28092000	Phosphoric and polyphosphoric acids	35700.0	LTR	35700	57607.81	South Africa	COMPAGNIE DE TRAITEMENT DES REJETS	kemcore	USD	TRADE SERVICE SPRL	47513.63	AV.DU 30 JUIN No9 C/GOMBE DGE METALKOL	Road	133 CONAUGHT RD CENTRAL ALLIANCE COMM BUILDING UNIT 703 HONG KONG	94752111	COMPAGNIE DE TRAITEMENT DES REJETS AV.DU 30 JUIN No9 C/GOMBE DGE METALKOL	RTR Metalkol	2019
15/09/2021	28092000	Phosphoric And Polyphosphoric Acids	36499.02	LTR	32882	73962.57	South Africa	COMPAGNIE DE TRAITEMENT DES REJETS	pure trade africa pty ltd	USD	000107 - TRADE SERVICE SPRL	65106.36	AV.DU 30 JUIN No9 C/GOMBE DGE METALKOL	Road	1ST FLOOR	145721163	COMPAGNIE DE TRAITEMENT DES REJETS AV.DU 30 JUIN No9 C/GOMBE DGE METALKOL	RTR Metalkol	2021
15/10/2024	28092000	Phosphoric acid and polyphosphoric acids	34900.0	LTR	33340	44749.19	South Africa	COMPAGNIE DE TRAITEMENT DES REJETS	unknown	USD	000171 - ACAKINSHASA	36340.6	AV.DU 30 JUIN No9 C/GOMBE DGE METALKOL	Road		127567488	COMPAGNIE DE TRAITEMENT DES REJETS AV.DU 30 JUIN No9 C/GOMBE DGE METALKOL	RTR Metalkol	2024
15/10/2024	28092000	Phosphoric acid and polyphosphoric acids	28374.0	LTR	28374	38087.77	South Africa	COMPAGNIE DE TRAITEMENT DES REJETS	unknown	USD	000171 - ACAKINSHASA	30927.66	AV.DU 30 JUIN No9 C/GOMBE DGE METALKOL	Road		108577626	COMPAGNIE DE TRAITEMENT DES REJETS AV.DU 30 JUIN No9 C/GOMBE DGE METALKOL	RTR Metalkol	2024
16/03/2019	28092000	Phosphoric and polyphosphoric acids	33600.0	LTR	33600	69652.08	South Africa	COMPAGNIE DE TRAITEMENT DES REJETS	kemcore south africa pty ltd	USD	TRADE SERVICE SPRL	59976.0	AV.DU 30 JUIN No9 C/GOMBE DGE METALKOL	Road	UNIT 8 MULBERRY HILL OFFICE PARK	114215111	COMPAGNIE DE TRAITEMENT DES REJETS AV.DU 30 JUIN No9 C/GOMBE DGE METALKOL	RTR Metalkol	2019
16/03/2021	28092000	Phosphoric and polyphosphoric acids	30600.0	LTR	30600	54356.0	South Africa	COMPAGNIE DE TRAITEMENT DES REJETS	pure trade africa pty ltd	USD	TRADE SERVICE SPRL	46206.0	AV.DU 30 JUIN No9 C/GOMBE DGE METALKOL	Road	3RD FLOOR 53 RICHEFOND CIRCLE RIDGESIDE OFFICE PARK UMHLANGA RIDGE 4319 ZA	107667402	COMPAGNIE DE TRAITEMENT DES REJETS AV.DU 30 JUIN No9 C/GOMBE DGE METALKOL	RTR Metalkol	2021
16/03/2021	28092000	Phosphoric and polyphosphoric acids	29354.0	LTR	29354	52474.54	South Africa	COMPAGNIE DE TRAITEMENT DES REJETS	pure trade africa pty ltd	USD	TRADE SERVICE SPRL	44324.54	AV.DU 30 JUIN No9 C/GOMBE DGE METALKOL	Road	3RD FLOOR 53 RICHEFOND CIRCLE RIDGESIDE OFFICE PARK UMHLANGA RIDGE 4319 ZA	103940639	COMPAGNIE DE TRAITEMENT DES REJETS AV.DU 30 JUIN No9 C/GOMBE DGE METALKOL	RTR Metalkol	2021
16/03/2021	28092000	Phosphoric and polyphosphoric acids	29260.0	LTR	29260	52332.6	South Africa	COMPAGNIE DE TRAITEMENT DES REJETS	pure trade africa pty ltd	USD	TRADE SERVICE SPRL	44182.6	AV.DU 30 JUIN No9 C/GOMBE DGE METALKOL	Road	3RD FLOOR 53 RICHEFOND CIRCLE RIDGESIDE OFFICE PARK UMHLANGA RIDGE 4319 ZA	103659487	COMPAGNIE DE TRAITEMENT DES REJETS AV.DU 30 JUIN No9 C/GOMBE DGE METALKOL	RTR Metalkol	2021
16/04/2019	28092000	Phosphoric and polyphosphoric acids	33000.0	LTR	33000	68221.0	South Africa	COMPAGNIE DE TRAITEMENT DES REJETS	kemcore	USD	TRADE SERVICE SPRL	58905.0	AV.DU 30 JUIN No9 C/GOMBE DGE METALKOL	Road	133 CONAUGHT RD CENTRAL ALLIANCE COMM BUILDING UNIT 703 HONG KONG	111854899	COMPAGNIE DE TRAITEMENT DES REJETS AV.DU 30 JUIN No9 C/GOMBE DGE METALKOL	RTR Metalkol	2019
16/04/2020	28092000	Phosphoric and polyphosphoric acids	33000.0	LTR	33000	49903.0	South Africa	COMPAGNIE DE TRAITEMENT DES REJETS	kemcore south africa pty ltd	USD	TRADE SERVICE SPRL	40359.0	AV.DU 30 JUIN No9 C/GOMBE DGE METALKOL	Road	UNIT 8,MULBERRY HILL OFFICE PARK BROADACRES DRIVE DAINFEN JOHANNESBURG SOUTH AFRICA	85567287	COMPAGNIE DE TRAITEMENT DES REJETS AV.DU 30 JUIN No9 C/GOMBE DGE METALKOL	RTR Metalkol	2020
16/06/2020	28092000	Phosphoric and polyphosphoric acids	34650.0	LTR	34650	44542.58	South Africa	COMPAGNIE DE TRAITEMENT DES REJETS	pure trade ltd	USD	TRADE SERVICE SPRL	36243.9	AV.DU 30 JUIN No9 C/GOMBE DGE METALKOL	Road	4TH FLOOR LA CROISETTE GRAND BAIE MAURITIUS	82732408	COMPAGNIE DE TRAITEMENT DES REJETS AV.DU 30 JUIN No9 C/GOMBE DGE METALKOL	RTR Metalkol	2020
16/07/2020	28092000	Phosphoric and polyphosphoric acids	34650.0	LTR	34650	51278.55	China	COMPAGNIE DE TRAITEMENT DES REJETS	pure trade ltd	USD	TRADE SERVICE SPRL	36243.9	AV.DU 30 JUIN No9 C/GOMBE DGE METALKOL	Road	SUITE 4 C1-401 FLOOR GRAND BAIE MAURITIUS	99312942	COMPAGNIE DE TRAITEMENT DES REJETS AV.DU 30 JUIN No9 C/GOMBE DGE METALKOL	RTR Metalkol	2020
16/07/2021	28092000	Phosphoric and polyphosphoric acids	32967.0	LTR	29700	65985.36	South Africa	COMPAGNIE DE TRAITEMENT DES REJETS	chemquest africa pty ltd	ZAR	TRADE SERVICE SPRL	885060.0	AV.DU 30 JUIN No9 C/GOMBE DGE METALKOL	Road	CHINE	131216721	COMPAGNIE DE TRAITEMENT DES REJETS AV.DU 30 JUIN No9 C/GOMBE DGE METALKOL	RTR Metalkol	2021
16/07/2021	28092000	Phosphoric and polyphosphoric acids	32079.0	LTR	28900	60609.87	South Africa	COMPAGNIE DE TRAITEMENT DES REJETS	chemquest africa pty ltd	ZAR	TRADE SERVICE SPRL	806310.0	AV.DU 30 JUIN No9 C/GOMBE DGE METALKOL	Road	CHINE	120527149	COMPAGNIE DE TRAITEMENT DES REJETS AV.DU 30 JUIN No9 C/GOMBE DGE METALKOL	RTR Metalkol	2021
16/07/2021	28092000	Phosphoric and polyphosphoric acids	31468.5	LTR	28350	64172.26	South Africa	COMPAGNIE DE TRAITEMENT DES REJETS	pure trade africa pty ltd	USD	TRADE SERVICE SPRL	56133.0	AV.DU 30 JUIN No9 C/GOMBE DGE METALKOL	Road	3RD FLOOR 53 RICHEFOND CIRCLE RIDGESIDE OFFICE PARK UMHLANGA RIDGE 4319 ZA	127611234	COMPAGNIE DE TRAITEMENT DES REJETS AV.DU 30 JUIN No9 C/GOMBE DGE METALKOL	RTR Metalkol	2021
16/08/2021	28092000	Phosphoric and polyphosphoric acids	1.0	LTR	29445	66334.5	South Africa	COMPAGNIE DE TRAITEMENT DES REJETS	pure trade africa pty ltd	USD	TRADE SERVICE SPRL	58301.1	AV.DU 30 JUIN No9 C/GOMBE DGE METALKOL	Road	3RD FLOOR 53 RICHEFOND CIRCLE RIDGESIDE OFFICE PARK UMHLANGA RIDGE 4319 ZA	132131365	COMPAGNIE DE TRAITEMENT DES REJETS AV.DU 30 JUIN No9 C/GOMBE DGE METALKOL	RTR Metalkol	2021
16/08/2021	28092000	Phosphoric and polyphosphoric acids	1.0	LTR	29353	66152.34	South Africa	COMPAGNIE DE TRAITEMENT DES REJETS	pure trade africa pty ltd	USD	TRADE SERVICE SPRL	58118.94	AV.DU 30 JUIN No9 C/GOMBE DGE METALKOL	Road	3RD FLOOR 53 RICHEFOND CIRCLE RIDGESIDE OFFICE PARK UMHLANGA RIDGE 4319 ZA	131768522	COMPAGNIE DE TRAITEMENT DES REJETS AV.DU 30 JUIN No9 C/GOMBE DGE METALKOL	RTR Metalkol	2021
16/08/2021	28092000	Phosphoric and polyphosphoric acids	1.0	LTR	29645	66730.5	South Africa	COMPAGNIE DE TRAITEMENT DES REJETS	pure trade africa pty ltd	USD	TRADE SERVICE SPRL	58697.1	AV.DU 30 JUIN No9 C/GOMBE DGE METALKOL	Road	3RD FLOOR 53 RICHEFOND CIRCLE RIDGESIDE OFFICE PARK UMHLANGA RIDGE 4319 ZA	132920156	COMPAGNIE DE TRAITEMENT DES REJETS AV.DU 30 JUIN No9 C/GOMBE DGE METALKOL	RTR Metalkol	2021
16/09/2019	28092000	Phosphoric and polyphosphoric acids	32000.0	LTR	32000	50870.0	China	COMPAGNIE DE TRAITEMENT DES REJETS	verbena trading sa	USD	TRADE SERVICE SPRL	40480.0	AV.DU 30 JUIN No9 C/GOMBE DGE METALKOL	Road	BAARESTRANSSE 11	84117925	COMPAGNIE DE TRAITEMENT DES REJETS AV.DU 30 JUIN No9 C/GOMBE DGE METALKOL	RTR Metalkol	2019
17/03/2020	28092000	Phosphoric and polyphosphoric acids	25530.0	LTR	23000	37891.65	South Africa	COMPAGNIE DE TRAITEMENT DES REJETS	kemcore south africa pty ltd	USD	TRADE SERVICE SPRL	29532.0	AV.DU 30 JUIN No9 C/GOMBE DGE METALKOL	Road	UNIT 8,MULBERRY HILL OFFICE PARK BROADACRES DRIVE DAINFEN JOHANNESBURG SOUTH AFRICA	64453458	COMPAGNIE DE TRAITEMENT DES REJETS AV.DU 30 JUIN No9 C/GOMBE DGE METALKOL	RTR Metalkol	2020
17/03/2021	28092000	Phosphoric and polyphosphoric acids	37740.0	LTR	34000	43214.0	China	COMPAGNIE DE TRAITEMENT DES REJETS	kemcore botwana pty ltd	USD	TRADE SERVICE SPRL	32640.0	AV.DU 30 JUIN No9 C/GOMBE DGE METALKOL	Road	PO BOX 45899 PLOT 152 GICP GABORONE BOTWANA	85578477	COMPAGNIE DE TRAITEMENT DES REJETS AV.DU 30 JUIN No9 C/GOMBE DGE METALKOL	RTR Metalkol	2021
17/04/2020	28092000	Phosphoric and polyphosphoric acids	32660.0	LTR	32660	34867.96	South Africa	COMPAGNIE DE TRAITEMENT DES REJETS	pure trade ltd	USD	TRADE SERVICE SPRL	22437.42	AV.DU 30 JUIN No9 C/GOMBE DGE METALKOL	Road	4TH FLOOR LA CROISETTE GRAND BAIE MAURITIUS	59879822	COMPAGNIE DE TRAITEMENT DES REJETS AV.DU 30 JUIN No9 C/GOMBE DGE METALKOL	RTR Metalkol	2020
17/04/2020	28092000	Phosphoric and polyphosphoric acids	32280.0	LTR	32280	34462.27	South Africa	COMPAGNIE DE TRAITEMENT DES REJETS	pure trade ltd	USD	TRADE SERVICE SPRL	22176.36	AV.DU 30 JUIN No9 C/GOMBE DGE METALKOL	Road	4TH FLOOR LA CROISETTE GRAND BAIE MAURITIUS	59183119	COMPAGNIE DE TRAITEMENT DES REJETS AV.DU 30 JUIN No9 C/GOMBE DGE METALKOL	RTR Metalkol	2020
17/04/2020	28092000	Phosphoric and polyphosphoric acids	32820.0	LTR	32820	35038.77	South Africa	COMPAGNIE DE TRAITEMENT DES REJETS	pure trade ltd	USD	TRADE SERVICE SPRL	22547.34	AV.DU 30 JUIN No9 C/GOMBE DGE METALKOL	Road	4TH FLOOR LA CROISETTE GRAND BAIE MAURITIUS	60173171	COMPAGNIE DE TRAITEMENT DES REJETS AV.DU 30 JUIN No9 C/GOMBE DGE METALKOL	RTR Metalkol	2020
17/04/2020	28092000	Phosphoric and polyphosphoric acids	32220.0	LTR	32220	34398.21	South Africa	COMPAGNIE DE TRAITEMENT DES REJETS	pure trade ltd	USD	TRADE SERVICE SPRL	22135.14	AV.DU 30 JUIN No9 C/GOMBE DGE METALKOL	Road	4TH FLOOR LA CROISETTE GRAND BAIE MAURITIUS	59073113	COMPAGNIE DE TRAITEMENT DES REJETS AV.DU 30 JUIN No9 C/GOMBE DGE METALKOL	RTR Metalkol	2020
17/04/2020	28092000	Phosphoric and polyphosphoric acids	32560.0	LTR	32560	34761.2	South Africa	COMPAGNIE DE TRAITEMENT DES REJETS	pure trade ltd	USD	TRADE SERVICE SPRL	22368.72	AV.DU 30 JUIN No9 C/GOMBE DGE METALKOL	Road	4TH FLOOR LA CROISETTE GRAND BAIE MAURITIUS	59696479	COMPAGNIE DE TRAITEMENT DES REJETS AV.DU 30 JUIN No9 C/GOMBE DGE METALKOL	RTR Metalkol	2020
17/04/2020	28092000	Phosphoric and polyphosphoric acids	32500.0	LTR	32500	34697.14	South Africa	COMPAGNIE DE TRAITEMENT DES REJETS	pure trade ltd	USD	TRADE SERVICE SPRL	22327.5	AV.DU 30 JUIN No9 C/GOMBE DGE METALKOL	Road	4TH FLOOR LA CROISETTE GRAND BAIE MAURITIUS	59586474	COMPAGNIE DE TRAITEMENT DES REJETS AV.DU 30 JUIN No9 C/GOMBE DGE METALKOL	RTR Metalkol	2020
17/05/2019	28092000	Phosphoric and polyphosphoric acids	33600.0	LTR	33600	63349.98	South Africa	COMPAGNIE DE TRAITEMENT DES REJETS	kemcore	USD	TRADE SERVICE SPRL	53573.18	AV.DU 30 JUIN No9 C/GOMBE DGE METALKOL	Road	133 CONAUGHT RD CENTRAL ALLIANCE COMM BUILDING UNIT 703 HONG KONG	103947131	COMPAGNIE DE TRAITEMENT DES REJETS AV.DU 30 JUIN No9 C/GOMBE DGE METALKOL	RTR Metalkol	2019
17/05/2019	28092000	Phosphoric and polyphosphoric acids	34000.0	LTR	34000	64102.96	South Africa	COMPAGNIE DE TRAITEMENT DES REJETS	kemcore	USD	TRADE SERVICE SPRL	54210.96	AV.DU 30 JUIN No9 C/GOMBE DGE METALKOL	Road	133 CONAUGHT RD CENTRAL ALLIANCE COMM BUILDING UNIT 703 HONG KONG	105182649	COMPAGNIE DE TRAITEMENT DES REJETS AV.DU 30 JUIN No9 C/GOMBE DGE METALKOL	RTR Metalkol	2019
17/06/2020	28092000	Phosphoric and polyphosphoric acids	34650.0	LTR	34650	44542.58	South Africa	COMPAGNIE DE TRAITEMENT DES REJETS	pure trade ltd	USD	TRADE SERVICE SPRL	36243.9	AV.DU 30 JUIN No9 C/GOMBE DGE METALKOL	Road	4TH FLOOR LA CROISETTE GRAND BAIE MAURITIUS	82908637	COMPAGNIE DE TRAITEMENT DES REJETS AV.DU 30 JUIN No9 C/GOMBE DGE METALKOL	RTR Metalkol	2020
17/06/2022	28092000	Phosphoric and polyphosphoric acids	32000.0	LTR	32000	50418.73	China	COMPAGNIE DE TRAITEMENT DES REJETS	verbena trading sa	USD	000107 - TRADE SERVICE SPRL	40480.0	AV.DU 30 JUIN No9 C/GOMBE DGE METALKOL	Road	BAARESTRASSE 11	99383835	COMPAGNIE DE TRAITEMENT DES REJETS AV.DU 30 JUIN No9 C/GOMBE DGE METALKOL	RTR Metalkol	2022
17/08/2020	28092000	Phosphoric and polyphosphoric acids	33000.0	LTR	33000	48551.0	China	COMPAGNIE DE TRAITEMENT DES REJETS	pure trade africa pty ltd	USD	TRADE SERVICE SPRL	34518.0	AV.DU 30 JUIN No9 C/GOMBE DGE METALKOL	Road	3RD FLOOR 53 RICHEFOND CIRCLE RIDGESIDE OFFICE PARK UMHLANGA RIDGE 4319 ZA	95193960	COMPAGNIE DE TRAITEMENT DES REJETS AV.DU 30 JUIN No9 C/GOMBE DGE METALKOL	RTR Metalkol	2020
17/12/2024	28092000	Phosphoric Acid And Polyphosphoric Acids	31598.0	LTR	31598	34441.82	South Africa	COMPAGNIE DE TRAITEMENT DES REJETS	cuper components fze	USD	000171 - ACAKINSHASA	34441.82	AV.DU 30 JUIN No9 C/GOMBE DGE METALKOL	Road	P1-ELOB OFFICE	120911263	COMPAGNIE DE TRAITEMENT DES REJETS AV.DU 30 JUIN No9 C/GOMBE DGE METALKOL	RTR Metalkol	2024
17/12/2024	28092000	Phosphoric Acid And Polyphosphoric Acids	31578.0	LTR	31198	34005.82	South Africa	COMPAGNIE DE TRAITEMENT DES REJETS	cuper components fze	USD	000171 - ACAKINSHASA	34005.82	AV.DU 30 JUIN No9 C/GOMBE DGE METALKOL	Road	P1-ELOB OFFICE	119382150	COMPAGNIE DE TRAITEMENT DES REJETS AV.DU 30 JUIN No9 C/GOMBE DGE METALKOL	RTR Metalkol	2024
17/12/2024	28092000	Phosphoric Acid And Polyphosphoric Acids	31558.0	LTR	31558	34398.22	South Africa	COMPAGNIE DE TRAITEMENT DES REJETS	cuper components fze	USD	000171 - ACAKINSHASA	34398.22	AV.DU 30 JUIN No9 C/GOMBE DGE METALKOL	Road	P1-ELOB OFFICE	120759484	COMPAGNIE DE TRAITEMENT DES REJETS AV.DU 30 JUIN No9 C/GOMBE DGE METALKOL	RTR Metalkol	2024
18/05/2021	28092000	Phosphoric and polyphosphoric acids	32967.0	LTR	29700	45498.7	China	COMPAGNIE DE TRAITEMENT DES REJETS	pure trade africa pty ltd	USD	TRADE SERVICE SPRL	37719.0	AV.DU 30 JUIN No9 C/GOMBE DGE METALKOL	Road	3RD FLOOR 53 RICHEFOND CIRCLE RIDGESIDE OFFICE PARK UMHLANGA RIDGE 4319 ZA	90466813	COMPAGNIE DE TRAITEMENT DES REJETS AV.DU 30 JUIN No9 C/GOMBE DGE METALKOL	RTR Metalkol	2021
18/05/2021	28092000	Phosphoric and polyphosphoric acids	34798.5	LTR	31350	47845.85	China	COMPAGNIE DE TRAITEMENT DES REJETS	pure trade africa pty ltd	USD	TRADE SERVICE SPRL	39814.5	AV.DU 30 JUIN No9 C/GOMBE DGE METALKOL	Road	3RD FLOOR 53 RICHEFOND CIRCLE RIDGESIDE OFFICE PARK UMHLANGA RIDGE 4319 ZA	95133740	COMPAGNIE DE TRAITEMENT DES REJETS AV.DU 30 JUIN No9 C/GOMBE DGE METALKOL	RTR Metalkol	2021
18/05/2021	28092000	Phosphoric and polyphosphoric acids	31350.0	LTR	31350	47845.5	China	COMPAGNIE DE TRAITEMENT DES REJETS	pure trade limited ltd	USD	TRADE SERVICE SPRL	39814.5	AV.DU 30 JUIN No9 C/GOMBE DGE METALKOL	Road	SUITE 4;C1-401;4TH FLOOR LACROISETTE:GRAND BAIE MAURITIUS	95133044	COMPAGNIE DE TRAITEMENT DES REJETS AV.DU 30 JUIN No9 C/GOMBE DGE METALKOL	RTR Metalkol	2021
18/05/2021	28092000	Phosphoric and polyphosphoric acids	31350.0	LTR	29700	45498.7	China	COMPAGNIE DE TRAITEMENT DES REJETS	pure trade limited ltd	USD	TRADE SERVICE SPRL	37719.0	AV.DU 30 JUIN No9 C/GOMBE DGE METALKOL	Road	SUITE 4;C1-401;4TH FLOOR LACROISETTE:GRAND BAIE MAURITIUS	90466813	COMPAGNIE DE TRAITEMENT DES REJETS AV.DU 30 JUIN No9 C/GOMBE DGE METALKOL	RTR Metalkol	2021
18/06/2022	28092000	Phosphoric and polyphosphoric acids	34000.0	LTR	34000	65452.29	China	COMPAGNIE DE TRAITEMENT DES REJETS	kemcore	USD	000107 - TRADE SERVICE SPRL	54210.96	AV.DU 30 JUIN No9 C/GOMBE DGE METALKOL	Road	UNIT703,133CONNAUGHT ROADC	129017517	COMPAGNIE DE TRAITEMENT DES REJETS AV.DU 30 JUIN No9 C/GOMBE DGE METALKOL	RTR Metalkol	2022
18/10/2019	28092000	Phosphoric and polyphosphoric acids	32000.0	LTR	32000	49590.0	China	COMPAGNIE DE TRAITEMENT DES REJETS	verbena trading sa	USD	TRADE SERVICE SPRL	40480.0	AV.DU 30 JUIN No9 C/GOMBE DGE METALKOL	Road	BAARESTRANSSE 11	82010143	COMPAGNIE DE TRAITEMENT DES REJETS AV.DU 30 JUIN No9 C/GOMBE DGE METALKOL	RTR Metalkol	2019
18/12/2024	28092000	Phosphoric Acid And Polyphosphoric Acids	31518.0	LTR	31518	34354.62	South Africa	COMPAGNIE DE TRAITEMENT DES REJETS	cuper components fze	USD	000171 - ACAKINSHASA	34354.62	AV.DU 30 JUIN No9 C/GOMBE DGE METALKOL	Road	P1-ELOB OFFICE	119824698	COMPAGNIE DE TRAITEMENT DES REJETS AV.DU 30 JUIN No9 C/GOMBE DGE METALKOL	RTR Metalkol	2024
18/12/2024	28092000	Phosphoric Acid And Polyphosphoric Acids	31958.0	LTR	31958	34834.22	South Africa	COMPAGNIE DE TRAITEMENT DES REJETS	cuper components fze	USD	000171 - ACAKINSHASA	34834.22	AV.DU 30 JUIN No9 C/GOMBE DGE METALKOL	Road	P1-ELOB OFFICE	121497530	COMPAGNIE DE TRAITEMENT DES REJETS AV.DU 30 JUIN No9 C/GOMBE DGE METALKOL	RTR Metalkol	2024
18/12/2024	28092000	Phosphoric Acid And Polyphosphoric Acids	31478.0	LTR	31478	34311.02	South Africa	COMPAGNIE DE TRAITEMENT DES REJETS	cuper components fze	USD	000171 - ACAKINSHASA	34311.02	AV.DU 30 JUIN No9 C/GOMBE DGE METALKOL	Road	P1-ELOB OFFICE	119671088	COMPAGNIE DE TRAITEMENT DES REJETS AV.DU 30 JUIN No9 C/GOMBE DGE METALKOL	RTR Metalkol	2024
18/12/2024	28092000	Phosphoric Acid And Polyphosphoric Acids	31578.0	LTR	31578	34420.02	South Africa	COMPAGNIE DE TRAITEMENT DES REJETS	cuper components fze	USD	000171 - ACAKINSHASA	34420.02	AV.DU 30 JUIN No9 C/GOMBE DGE METALKOL	Road	P1-ELOB OFFICE	120053707	COMPAGNIE DE TRAITEMENT DES REJETS AV.DU 30 JUIN No9 C/GOMBE DGE METALKOL	RTR Metalkol	2024
19/04/2020	28092000	Phosphoric and polyphosphoric acids	33.0	LTR	33000	49896.0	South Africa	COMPAGNIE DE TRAITEMENT DES REJETS	kemcore south africa pty ltd	USD	TRADE SERVICE SPRL	40359.0	AV.DU 30 JUIN No9 C/GOMBE DGE METALKOL	Road	UNIT 8,MULBERRY HILL OFFICE PARK BROADACRES DRIVE DAINFEN JOHANNESBURG SOUTH AFRICA	85687948	COMPAGNIE DE TRAITEMENT DES REJETS AV.DU 30 JUIN No9 C/GOMBE DGE METALKOL	RTR Metalkol	2020
19/08/2019	28092000	Phosphoric and polyphosphoric acids	34000.0	LTR	34000	47988.0	China	COMPAGNIE DE TRAITEMENT DES REJETS	kemcore	USD	TRADE SERVICE SPRL	37400.0	AV.DU 30 JUIN No9 C/GOMBE DGE METALKOL	Road	133 CONAUGHT RD CENTRAL ALLIANCE COMM BUILDING UNIT 703 HONG KONG	79261127	COMPAGNIE DE TRAITEMENT DES REJETS AV.DU 30 JUIN No9 C/GOMBE DGE METALKOL	RTR Metalkol	2019
19/08/2024	28092000	Phosphoric acid and polyphosphoric acids	32238.0	LTR	32238	43443.89	South Africa	COMPAGNIE DE TRAITEMENT DES REJETS	cuper components fze p	USD	000171 - ACA	35139.42	AV.DU 30 JUIN No9 C/GOMBE DGE METALKOL	Other	I-ELOB OFFI	123129562	COMPAGNIE DE TRAITEMENT DES REJETS AV.DU 30 JUIN No9 C/GOMBE DGE METALKOL	RTR Metalkol	2024
19/08/2024	28092000	Phosphoric acid and polyphosphoric acids	31958.0	LTR	31958	43066.67	South Africa	COMPAGNIE DE TRAITEMENT DES REJETS	cuper components fze p	USD	000171 - ACA	34834.22	AV.DU 30 JUIN No9 C/GOMBE DGE METALKOL	Other	I-ELOB OFFI	122060420	COMPAGNIE DE TRAITEMENT DES REJETS AV.DU 30 JUIN No9 C/GOMBE DGE METALKOL	RTR Metalkol	2024
19/08/2024	28092000	Phosphoric acid and polyphosphoric acids	32198.0	LTR	32198	43390.0	South Africa	COMPAGNIE DE TRAITEMENT DES REJETS	cuper components fze p	USD	000171 - ACA	35095.82	AV.DU 30 JUIN No9 C/GOMBE DGE METALKOL	Other	I-ELOB OFFI	122976811	COMPAGNIE DE TRAITEMENT DES REJETS AV.DU 30 JUIN No9 C/GOMBE DGE METALKOL	RTR Metalkol	2024
19/08/2024	28092000	Phosphoric acid and polyphosphoric acids	32178.0	LTR	31998	43120.55	South Africa	COMPAGNIE DE TRAITEMENT DES REJETS	cuper components fze p	USD	000171 - ACA	34877.82	AV.DU 30 JUIN No9 C/GOMBE DGE METALKOL	Other	I-ELOB OFFI	122213143	COMPAGNIE DE TRAITEMENT DES REJETS AV.DU 30 JUIN No9 C/GOMBE DGE METALKOL	RTR Metalkol	2024
19/08/2024	28092000	Phosphoric acid and polyphosphoric acids	32178.0	LTR	32178	43368.07	South Africa	COMPAGNIE DE TRAITEMENT DES REJETS	cuper components fze p	USD	000171 - ACA	35074.02	AV.DU 30 JUIN No9 C/GOMBE DGE METALKOL	Other	I-ELOB OFFI	122914664	COMPAGNIE DE TRAITEMENT DES REJETS AV.DU 30 JUIN No9 C/GOMBE DGE METALKOL	RTR Metalkol	2024
19/08/2024	28092000	Phosphoric acid and polyphosphoric acids	32038.0	LTR	32038	43174.44	South Africa	COMPAGNIE DE TRAITEMENT DES REJETS	cuper components fze p	USD	000171 - ACA	34921.42	AV.DU 30 JUIN No9 C/GOMBE DGE METALKOL	Other	I-ELOB OFFI	122365865	COMPAGNIE DE TRAITEMENT DES REJETS AV.DU 30 JUIN No9 C/GOMBE DGE METALKOL	RTR Metalkol	2024
19/10/2020	28092000	Phosphoric and polyphosphoric acids	21056.7	LTR	18970	28682.64	China	COMPAGNIE DE TRAITEMENT DES REJETS	kemcore	USD	TRADE SERVICE SPRL	23200.31	AV.DU 30 JUIN No9 C/GOMBE DGE METALKOL	Road	133 CONAUGHT RD CENTRAL ALLIANCE COMM BUILDING UNIT 703 HONG KONG	56327491	COMPAGNIE DE TRAITEMENT DES REJETS AV.DU 30 JUIN No9 C/GOMBE DGE METALKOL	RTR Metalkol	2020
19/12/2024	28092000	Phosphoric Acid And Polyphosphoric Acids	31498.0	LTR	31498	34332.82	South Africa	COMPAGNIE DE TRAITEMENT DES REJETS	cuper components fze	USD	000171 - ACAKINSHASA	34332.82	AV.DU 30 JUIN No9 C/GOMBE DGE METALKOL	Road	P1-ELOB OFFICE	119829138	COMPAGNIE DE TRAITEMENT DES REJETS AV.DU 30 JUIN No9 C/GOMBE DGE METALKOL	RTR Metalkol	2024
19/12/2024	28092000	Phosphoric Acid And Polyphosphoric Acids	31258.0	LTR	31258	34071.22	South Africa	COMPAGNIE DE TRAITEMENT DES REJETS	cuper components fze	USD	000171 - ACAKINSHASA	34071.22	AV.DU 30 JUIN No9 C/GOMBE DGE METALKOL	Road	P1-ELOB OFFICE	118915308	COMPAGNIE DE TRAITEMENT DES REJETS AV.DU 30 JUIN No9 C/GOMBE DGE METALKOL	RTR Metalkol	2024
21/05/2019	28092000	Phosphoric and polyphosphoric acids	33600.0	LTR	33600	63349.98	South Africa	COMPAGNIE DE TRAITEMENT DES REJETS	kemcore	USD	TRADE SERVICE SPRL	53573.18	AV.DU 30 JUIN No9 C/GOMBE DGE METALKOL	Road	133 CONAUGHT RD CENTRAL ALLIANCE COMM BUILDING UNIT 703 HONG KONG	103836674	COMPAGNIE DE TRAITEMENT DES REJETS AV.DU 30 JUIN No9 C/GOMBE DGE METALKOL	RTR Metalkol	2019
21/07/2021	28092000	Phosphoric and polyphosphoric acids	31302.0	LTR	28200	63083.86	South Africa	COMPAGNIE DE TRAITEMENT DES REJETS	chemquest africa pty ltd	ZAR	TRADE SERVICE SPRL	830670.0	AV.DU 30 JUIN No9 C/GOMBE DGE METALKOL	Road	CHINE	125468277	COMPAGNIE DE TRAITEMENT DES REJETS AV.DU 30 JUIN No9 C/GOMBE DGE METALKOL	RTR Metalkol	2021
21/08/2024	28092000	Phosphoric acid and polyphosphoric acids	32338.0	LTR	32338	43689.59	South Africa	COMPAGNIE DE TRAITEMENT DES REJETS	cuper components fze p	USD	000171 - ACA	35248.42	AV.DU 30 JUIN No9 C/GOMBE DGE METALKOL	Other	I-ELOB OFFI	123825934	COMPAGNIE DE TRAITEMENT DES REJETS AV.DU 30 JUIN No9 C/GOMBE DGE METALKOL	RTR Metalkol	2024
21/08/2024	28092000	Phosphoric acid and polyphosphoric acids	32378.0	LTR	32378	43743.62	South Africa	COMPAGNIE DE TRAITEMENT DES REJETS	cuper components fze p	USD	000171 - ACA	35292.02	AV.DU 30 JUIN No9 C/GOMBE DGE METALKOL	Other	I-ELOB OFFI	123979046	COMPAGNIE DE TRAITEMENT DES REJETS AV.DU 30 JUIN No9 C/GOMBE DGE METALKOL	RTR Metalkol	2024
21/08/2024	28092000	Phosphoric acid and polyphosphoric acids	32218.0	LTR	32218	43533.54	South Africa	COMPAGNIE DE TRAITEMENT DES REJETS	cuper components fze p	USD	000171 - ACA	35117.62	AV.DU 30 JUIN No9 C/GOMBE DGE METALKOL	Other	I-ELOB OFFI	123383644	COMPAGNIE DE TRAITEMENT DES REJETS AV.DU 30 JUIN No9 C/GOMBE DGE METALKOL	RTR Metalkol	2024
21/08/2024	28092000	Phosphoric acid and polyphosphoric acids	32298.0	LTR	32298	43635.56	South Africa	COMPAGNIE DE TRAITEMENT DES REJETS	cuper components fze p	USD	000171 - ACA	35204.82	AV.DU 30 JUIN No9 C/GOMBE DGE METALKOL	Other	I-ELOB OFFI	123672795	COMPAGNIE DE TRAITEMENT DES REJETS AV.DU 30 JUIN No9 C/GOMBE DGE METALKOL	RTR Metalkol	2024
22/03/2020	28092000	Phosphoric and polyphosphoric acids	32235.0	LTR	29041	43028.56	South Africa	COMPAGNIE DE TRAITEMENT DES REJETS	pure trade africa pty ltd	USD	TRADE SERVICE SPRL	36778.56	AV.DU 30 JUIN No9 C/GOMBE DGE METALKOL	Road	3RD FLOOR 53 RICHEFOND CIRCLE RIDGESIDE OFFICE PARK UMHLANGA RIDGE 4319 ZA	73290055	COMPAGNIE DE TRAITEMENT DES REJETS AV.DU 30 JUIN No9 C/GOMBE DGE METALKOL	RTR Metalkol	2020
22/03/2020	28092000	Phosphoric and polyphosphoric acids	32232.0	LTR	29038	43028.56	South Africa	COMPAGNIE DE TRAITEMENT DES REJETS	pure trade africa pty ltd	USD	TRADE SERVICE SPRL	36778.56	AV.DU 30 JUIN No9 C/GOMBE DGE METALKOL	Road	3RD FLOOR 53 RICHEFOND CIRCLE RIDGESIDE OFFICE PARK UMHLANGA RIDGE 4319 ZA	73290055	COMPAGNIE DE TRAITEMENT DES REJETS AV.DU 30 JUIN No9 C/GOMBE DGE METALKOL	RTR Metalkol	2020
22/03/2020	28092000	Phosphoric and polyphosphoric acids	32323.0	LTR	29120	43028.56	South Africa	COMPAGNIE DE TRAITEMENT DES REJETS	pure trade africa pty ltd	USD	TRADE SERVICE SPRL	36778.56	AV.DU 30 JUIN No9 C/GOMBE DGE METALKOL	Road	3RD FLOOR 53 RICHEFOND CIRCLE RIDGESIDE OFFICE PARK UMHLANGA RIDGE 4319 ZA	73290055	COMPAGNIE DE TRAITEMENT DES REJETS AV.DU 30 JUIN No9 C/GOMBE DGE METALKOL	RTR Metalkol	2020
22/04/2020	28092000	Phosphoric and polyphosphoric acids	32000.0	LTR	32000	34176.0	South Africa	COMPAGNIE DE TRAITEMENT DES REJETS	pure trade ltd	USD	TRADE SERVICE SPRL	21984.0	AV.DU 30 JUIN No9 C/GOMBE DGE METALKOL	Road	4TH FLOOR LA CROISETTE GRAND BAIE MAURITIUS	58701210	COMPAGNIE DE TRAITEMENT DES REJETS AV.DU 30 JUIN No9 C/GOMBE DGE METALKOL	RTR Metalkol	2020
22/04/2020	28092000	Phosphoric and polyphosphoric acids	33000.0	LTR	33000	35244.0	South Africa	COMPAGNIE DE TRAITEMENT DES REJETS	pure trade ltd	USD	TRADE SERVICE SPRL	22671.0	AV.DU 30 JUIN No9 C/GOMBE DGE METALKOL	Road	4TH FLOOR LA CROISETTE GRAND BAIE MAURITIUS	60535623	COMPAGNIE DE TRAITEMENT DES REJETS AV.DU 30 JUIN No9 C/GOMBE DGE METALKOL	RTR Metalkol	2020
22/04/2020	28092000	Phosphoric and polyphosphoric acids	32720.0	LTR	32720	34944.96	South Africa	COMPAGNIE DE TRAITEMENT DES REJETS	pure trade ltd	USD	TRADE SERVICE SPRL	22478.64	AV.DU 30 JUIN No9 C/GOMBE DGE METALKOL	Road	4TH FLOOR LA CROISETTE GRAND BAIE MAURITIUS	60021987	COMPAGNIE DE TRAITEMENT DES REJETS AV.DU 30 JUIN No9 C/GOMBE DGE METALKOL	RTR Metalkol	2020
22/04/2020	28092000	Phosphoric and polyphosphoric acids	32580.0	LTR	32580	34795.44	South Africa	COMPAGNIE DE TRAITEMENT DES REJETS	pure trade ltd	USD	TRADE SERVICE SPRL	22382.46	AV.DU 30 JUIN No9 C/GOMBE DGE METALKOL	Road	4TH FLOOR LA CROISETTE GRAND BAIE MAURITIUS	59765170	COMPAGNIE DE TRAITEMENT DES REJETS AV.DU 30 JUIN No9 C/GOMBE DGE METALKOL	RTR Metalkol	2020
22/04/2020	28092000	Phosphoric and polyphosphoric acids	33600.0	LTR	33600	35884.8	South Africa	COMPAGNIE DE TRAITEMENT DES REJETS	pure trade ltd	USD	TRADE SERVICE SPRL	23083.2	AV.DU 30 JUIN No9 C/GOMBE DGE METALKOL	Road	4TH FLOOR LA CROISETTE GRAND BAIE MAURITIUS	61636271	COMPAGNIE DE TRAITEMENT DES REJETS AV.DU 30 JUIN No9 C/GOMBE DGE METALKOL	RTR Metalkol	2020
22/06/2020	28092000	Phosphoric and polyphosphoric acids	18150.0	LTR	18150	26434.19	China	COMPAGNIE DE TRAITEMENT DES REJETS	pure trade africa pty ltd	USD	TRADE SERVICE SPRL	18984.9	AV.DU 30 JUIN No9 C/GOMBE DGE METALKOL	Road	3RD FLOOR 53 RICHEFOND CIRCLE RIDGESIDE OFFICE PARK UMHLANGA RIDGE 4319 ZA	49787730	COMPAGNIE DE TRAITEMENT DES REJETS AV.DU 30 JUIN No9 C/GOMBE DGE METALKOL	RTR Metalkol	2020
22/06/2020	28092000	Phosphoric and polyphosphoric acids	16500.0	LTR	16500	24710.77	China	COMPAGNIE DE TRAITEMENT DES REJETS	pure trade africa pty ltd	USD	TRADE SERVICE SPRL	17259.0	AV.DU 30 JUIN No9 C/GOMBE DGE METALKOL	Road	3RD FLOOR 53 RICHEFOND CIRCLE RIDGESIDE OFFICE PARK UMHLANGA RIDGE 4319 ZA	46541737	COMPAGNIE DE TRAITEMENT DES REJETS AV.DU 30 JUIN No9 C/GOMBE DGE METALKOL	RTR Metalkol	2020
22/06/2020	28092000	Phosphoric and polyphosphoric acids	34650.0	LTR	34650	51145.61	China	COMPAGNIE DE TRAITEMENT DES REJETS	pure trade africa pty ltd	USD	TRADE SERVICE SPRL	36243.9	AV.DU 30 JUIN No9 C/GOMBE DGE METALKOL	Road	3RD FLOOR 53 RICHEFOND CIRCLE RIDGESIDE OFFICE PARK UMHLANGA RIDGE 4319 ZA	96330690	COMPAGNIE DE TRAITEMENT DES REJETS AV.DU 30 JUIN No9 C/GOMBE DGE METALKOL	RTR Metalkol	2020
22/08/2019	28092000	Phosphoric and polyphosphoric acids	32000.0	LTR	32000	49590.0	China	COMPAGNIE DE TRAITEMENT DES REJETS	verbena trading sa	USD	TRADE SERVICE SPRL	40480.0	AV.DU 30 JUIN No9 C/GOMBE DGE METALKOL	Road	BAARESTRANSSE 11	81960646	COMPAGNIE DE TRAITEMENT DES REJETS AV.DU 30 JUIN No9 C/GOMBE DGE METALKOL	RTR Metalkol	2019
23/04/2019	28092000	Phosphoric and polyphosphoric acids	33000.0	LTR	33000	68509.0	South Africa	COMPAGNIE DE TRAITEMENT DES REJETS	kemcore	USD	TRADE SERVICE SPRL	58905.0	AV.DU 30 JUIN No9 C/GOMBE DGE METALKOL	Road	133 CONAUGHT RD CENTRAL ALLIANCE COMM BUILDING UNIT 703 HONG KONG	112337180	COMPAGNIE DE TRAITEMENT DES REJETS AV.DU 30 JUIN No9 C/GOMBE DGE METALKOL	RTR Metalkol	2019
23/04/2020	28092000	Phosphoric and polyphosphoric acids	1.0	LTR	33000	49745.0	South Africa	COMPAGNIE DE TRAITEMENT DES REJETS	kemcore	USD	TRADE SERVICE SPRL	41712.0	AV.DU 30 JUIN No9 C/GOMBE DGE METALKOL	Road	133 CONAUGHT RD CENTRAL ALLIANCE COMM BUILDING UNIT 703 HONG KONG	85581447	COMPAGNIE DE TRAITEMENT DES REJETS AV.DU 30 JUIN No9 C/GOMBE DGE METALKOL	RTR Metalkol	2020
23/04/2020	28092000	Phosphoric and polyphosphoric acids	18.0	LTR	30600	45839.2	South Africa	COMPAGNIE DE TRAITEMENT DES REJETS	pure trade africa pty ltd	USD	TRADE SERVICE SPRL	36169.2	AV.DU 30 JUIN No9 C/GOMBE DGE METALKOL	Road	3RD FLOOR 53 RICHEFOND CIRCLE RIDGESIDE OFFICE PARK UMHLANGA RIDGE 4319 ZA	78861897	COMPAGNIE DE TRAITEMENT DES REJETS AV.DU 30 JUIN No9 C/GOMBE DGE METALKOL	RTR Metalkol	2020
23/04/2024	28092000	Phosphoric acid and polyphosphoric acids	33000.0	LTR	33000	56723.78	China	COMPAGNIE DE TRAITEMENT DES REJETS	worldwide promotions dmcc	USD	000171 - ACA	42900.0	AV.DU 30 JUIN No9 C/GOMBE DGE METALKOL	Road	OFFICE 30	157721116	COMPAGNIE DE TRAITEMENT DES REJETS AV.DU 30 JUIN No9 C/GOMBE DGE METALKOL	RTR Metalkol	2024
23/05/2019	28092000	Phosphoric and polyphosphoric acids	33600.0	LTR	33600	63349.98	South Africa	COMPAGNIE DE TRAITEMENT DES REJETS	kemcore	USD	TRADE SERVICE SPRL	53573.18	AV.DU 30 JUIN No9 C/GOMBE DGE METALKOL	Road	133 CONAUGHT RD CENTRAL ALLIANCE COMM BUILDING UNIT 703 HONG KONG	103952953	COMPAGNIE DE TRAITEMENT DES REJETS AV.DU 30 JUIN No9 C/GOMBE DGE METALKOL	RTR Metalkol	2019
23/05/2019	28092000	Phosphoric and polyphosphoric acids	34000.0	LTR	34000	64032.96	South Africa	COMPAGNIE DE TRAITEMENT DES REJETS	kemcore	USD	TRADE SERVICE SPRL	54210.96	AV.DU 30 JUIN No9 C/GOMBE DGE METALKOL	Road	133 CONAUGHT RD CENTRAL ALLIANCE COMM BUILDING UNIT 703 HONG KONG	105073675	COMPAGNIE DE TRAITEMENT DES REJETS AV.DU 30 JUIN No9 C/GOMBE DGE METALKOL	RTR Metalkol	2019
23/05/2020	28092000	Phosphoric and polyphosphoric acids	26.0	LTR	26400	36460.0	South Africa	COMPAGNIE DE TRAITEMENT DES REJETS	p e chemicals cc	USD	TRADE SERVICE SPRL	30360.0	AV.DU 30 JUIN No9 C/GOMBE DGE METALKOL	Road	137.GRAHAMSTOWN ROAD DEAL PARTY. PORT ELIZABETH 6001 SOUTH AFRICA	65988473	COMPAGNIE DE TRAITEMENT DES REJETS AV.DU 30 JUIN No9 C/GOMBE DGE METALKOL	RTR Metalkol	2020
23/08/2019	28092000	Phosphoric and polyphosphoric acids	32000.0	LTR	32000	49590.0	China	COMPAGNIE DE TRAITEMENT DES REJETS	verbena trading sa	USD	TRADE SERVICE SPRL	40480.0	AV.DU 30 JUIN No9 C/GOMBE DGE METALKOL	Road	BAARESTRANSSE 11	81970102	COMPAGNIE DE TRAITEMENT DES REJETS AV.DU 30 JUIN No9 C/GOMBE DGE METALKOL	RTR Metalkol	2019
23/08/2019	28092000	Phosphoric and polyphosphoric acids	32000.0	LTR	32000	49590.0	China	COMPAGNIE DE TRAITEMENT DES REJETS	unknown	USD	TRADE SERVICE SPRL	40480.0	AV.DU 30 JUIN No9 C/GOMBE DGE METALKOL	Road		81970102	COMPAGNIE DE TRAITEMENT DES REJETS AV.DU 30 JUIN No9 C/GOMBE DGE METALKOL	RTR Metalkol	2019
23/08/2019	28092000	Phosphoric and polyphosphoric acids	34000.0	LTR	34000	47988.0	China	COMPAGNIE DE TRAITEMENT DES REJETS	kemcore	USD	TRADE SERVICE SPRL	37400.0	AV.DU 30 JUIN No9 C/GOMBE DGE METALKOL	Road	133 CONAUGHT RD CENTRAL ALLIANCE COMM BUILDING UNIT 703 HONG KONG	79322067	COMPAGNIE DE TRAITEMENT DES REJETS AV.DU 30 JUIN No9 C/GOMBE DGE METALKOL	RTR Metalkol	2019
23/08/2024	28092000	Phosphoric acid and polyphosphoric acids	32278.0	LTR	32278	42769.73	South Africa	COMPAGNIE DE TRAITEMENT DES REJETS	cuper components fze p	USD	000171 - ACA	35183.02	AV.DU 30 JUIN No9 C/GOMBE DGE METALKOL	Other	I-ELOB OFFI	121218823	COMPAGNIE DE TRAITEMENT DES REJETS AV.DU 30 JUIN No9 C/GOMBE DGE METALKOL	RTR Metalkol	2024
23/08/2024	28092000	Phosphoric acid and polyphosphoric acids	32338.0	LTR	32338	42849.2	South Africa	COMPAGNIE DE TRAITEMENT DES REJETS	cuper components fze p	USD	000171 - ACA	35248.42	AV.DU 30 JUIN No9 C/GOMBE DGE METALKOL	Other	I-ELOB OFFI	121444072	COMPAGNIE DE TRAITEMENT DES REJETS AV.DU 30 JUIN No9 C/GOMBE DGE METALKOL	RTR Metalkol	2024
23/08/2024	28092000	Phosphoric acid and polyphosphoric acids	32318.0	LTR	32318	42819.74	South Africa	COMPAGNIE DE TRAITEMENT DES REJETS	cuper components fze p	USD	000171 - ACA	35226.62	AV.DU 30 JUIN No9 C/GOMBE DGE METALKOL	Other	I-ELOB OFFI	121360575	COMPAGNIE DE TRAITEMENT DES REJETS AV.DU 30 JUIN No9 C/GOMBE DGE METALKOL	RTR Metalkol	2024
23/12/2024	28092000	Phosphoric Acid And Polyphosphoric Acids	31658.0	LTR	31658	34507.22	South Africa	COMPAGNIE DE TRAITEMENT DES REJETS	cuper components fze	USD	000171 - ACAKINSHASA	34507.22	AV.DU 30 JUIN No9 C/GOMBE DGE METALKOL	Road	P1-ELOB OFFICE	120712822	COMPAGNIE DE TRAITEMENT DES REJETS AV.DU 30 JUIN No9 C/GOMBE DGE METALKOL	RTR Metalkol	2024
23/12/2024	28092000	Phosphoric Acid And Polyphosphoric Acids	31518.0	LTR	31998	34877.82	South Africa	COMPAGNIE DE TRAITEMENT DES REJETS	cuper components fze	USD	000171 - ACAKINSHASA	34877.82	AV.DU 30 JUIN No9 C/GOMBE DGE METALKOL	Road	P1-ELOB OFFICE	122006837	COMPAGNIE DE TRAITEMENT DES REJETS AV.DU 30 JUIN No9 C/GOMBE DGE METALKOL	RTR Metalkol	2024
23/12/2024	28092000	Phosphoric Acid And Polyphosphoric Acids	31518.0	LTR	31758	34616.22	South Africa	COMPAGNIE DE TRAITEMENT DES REJETS	cuper components fze	USD	000171 - ACAKINSHASA	34616.22	AV.DU 30 JUIN No9 C/GOMBE DGE METALKOL	Road	P1-ELOB OFFICE	121093746	COMPAGNIE DE TRAITEMENT DES REJETS AV.DU 30 JUIN No9 C/GOMBE DGE METALKOL	RTR Metalkol	2024
23/12/2024	28092000	Phosphoric Acid And Polyphosphoric Acids	31678.0	LTR	31678	34529.02	South Africa	COMPAGNIE DE TRAITEMENT DES REJETS	cuper components fze	USD	000171 - ACAKINSHASA	34529.02	AV.DU 30 JUIN No9 C/GOMBE DGE METALKOL	Road	P1-ELOB OFFICE	120788442	COMPAGNIE DE TRAITEMENT DES REJETS AV.DU 30 JUIN No9 C/GOMBE DGE METALKOL	RTR Metalkol	2024
23/12/2024	28092000	Phosphoric Acid And Polyphosphoric Acids	31518.0	LTR	31558	34398.22	South Africa	COMPAGNIE DE TRAITEMENT DES REJETS	cuper components fze	USD	000171 - ACAKINSHASA	34398.22	AV.DU 30 JUIN No9 C/GOMBE DGE METALKOL	Road	P1-ELOB OFFICE	120331897	COMPAGNIE DE TRAITEMENT DES REJETS AV.DU 30 JUIN No9 C/GOMBE DGE METALKOL	RTR Metalkol	2024
23/12/2024	28092000	Phosphoric Acid And Polyphosphoric Acids	31518.0	LTR	31838	34703.42	South Africa	COMPAGNIE DE TRAITEMENT DES REJETS	cuper components fze	USD	000171 - ACAKINSHASA	34703.42	AV.DU 30 JUIN No9 C/GOMBE DGE METALKOL	Road	P1-ELOB OFFICE	121399050	COMPAGNIE DE TRAITEMENT DES REJETS AV.DU 30 JUIN No9 C/GOMBE DGE METALKOL	RTR Metalkol	2024
23/12/2024	28092000	Phosphoric Acid And Polyphosphoric Acids	31638.0	LTR	31638	34485.42	South Africa	COMPAGNIE DE TRAITEMENT DES REJETS	cuper components fze	USD	000171 - ACAKINSHASA	34485.42	AV.DU 30 JUIN No9 C/GOMBE DGE METALKOL	Road	P1-ELOB OFFICE	120637201	COMPAGNIE DE TRAITEMENT DES REJETS AV.DU 30 JUIN No9 C/GOMBE DGE METALKOL	RTR Metalkol	2024
24/03/2021	28092000	Phosphoric and polyphosphoric acids	13209.0	LTR	11900	22069.57	South Africa	COMPAGNIE DE TRAITEMENT DES REJETS	pure trade africa pty ltd	USD	TRADE SERVICE SPRL	17969.0	AV.DU 30 JUIN No9 C/GOMBE DGE METALKOL	Road	3RD FLOOR 53 RICHEFOND CIRCLE RIDGESIDE OFFICE PARK UMHLANGA RIDGE 4319 ZA	43709708	COMPAGNIE DE TRAITEMENT DES REJETS AV.DU 30 JUIN No9 C/GOMBE DGE METALKOL	RTR Metalkol	2021
24/05/2019	28092000	Phosphoric and polyphosphoric acids	33600.0	LTR	33600	63349.98	South Africa	COMPAGNIE DE TRAITEMENT DES REJETS	kemcore	USD	TRADE SERVICE SPRL	53573.18	AV.DU 30 JUIN No9 C/GOMBE DGE METALKOL	Road	133 CONAUGHT RD CENTRAL ALLIANCE COMM BUILDING UNIT 703 HONG KONG	103843978	COMPAGNIE DE TRAITEMENT DES REJETS AV.DU 30 JUIN No9 C/GOMBE DGE METALKOL	RTR Metalkol	2019
24/05/2021	28092000	Phosphoric and polyphosphoric acids	12243.0	LTR	11030	14018.88	China	COMPAGNIE DE TRAITEMENT DES REJETS	kemcore botswana pty ltd	USD	TRADE SERVICE SPRL	10588.8	AV.DU 30 JUIN No9 C/GOMBE DGE METALKOL	Road	PO,BOX,45899 PLOT 152,GICP GABORONE	27870776	COMPAGNIE DE TRAITEMENT DES REJETS AV.DU 30 JUIN No9 C/GOMBE DGE METALKOL	RTR Metalkol	2021
24/08/2024	28092000	Phosphoric acid and polyphosphoric acids	32358.0	LTR	32358	43512.97	South Africa	COMPAGNIE DE TRAITEMENT DES REJETS	cuper components fze p	USD	000171 - ACA	35270.22	AV.DU 30 JUIN No9 C/GOMBE DGE METALKOL	Other	I-ELOB OFFI	123325349	COMPAGNIE DE TRAITEMENT DES REJETS AV.DU 30 JUIN No9 C/GOMBE DGE METALKOL	RTR Metalkol	2024
24/08/2024	28092000	Phosphoric acid and polyphosphoric acids	32298.0	LTR	32298	43432.31	South Africa	COMPAGNIE DE TRAITEMENT DES REJETS	cuper components fze p	USD	000171 - ACA	35204.82	AV.DU 30 JUIN No9 C/GOMBE DGE METALKOL	Other	I-ELOB OFFI	123096723	COMPAGNIE DE TRAITEMENT DES REJETS AV.DU 30 JUIN No9 C/GOMBE DGE METALKOL	RTR Metalkol	2024
24/08/2024	28092000	Phosphoric acid and polyphosphoric acids	32278.0	LTR	32278	43405.43	South Africa	COMPAGNIE DE TRAITEMENT DES REJETS	cuper components fze p	USD	000171 - ACA	35183.02	AV.DU 30 JUIN No9 C/GOMBE DGE METALKOL	Other	I-ELOB OFFI	123020553	COMPAGNIE DE TRAITEMENT DES REJETS AV.DU 30 JUIN No9 C/GOMBE DGE METALKOL	RTR Metalkol	2024
24/11/2020	28092000	Phosphoric and polyphosphoric acids	9345.0	LTR	8419	10924.06	South Africa	COMPAGNIE DE TRAITEMENT DES REJETS	verbena trading inc	USD	TRADE SERVICE SPRL	8952.9	AV.DU 30 JUIN No9 C/GOMBE DGE METALKOL	Road	RSA	21476178	COMPAGNIE DE TRAITEMENT DES REJETS AV.DU 30 JUIN No9 C/GOMBE DGE METALKOL	RTR Metalkol	2020
24/12/2024	28092000	Phosphoric Acid And Polyphosphoric Acids	31298.0	LTR	31298	34114.82	South Africa	COMPAGNIE DE TRAITEMENT DES REJETS	cuper components fze	USD	000171 - ACAKINSHASA	34114.82	AV.DU 30 JUIN No9 C/GOMBE DGE METALKOL	Road	P1-ELOB OFFICE	119290923	COMPAGNIE DE TRAITEMENT DES REJETS AV.DU 30 JUIN No9 C/GOMBE DGE METALKOL	RTR Metalkol	2024
24/12/2024	28092000	Phosphoric Acid And Polyphosphoric Acids	31338.0	LTR	31338	34158.42	South Africa	COMPAGNIE DE TRAITEMENT DES REJETS	cuper components fze	USD	000171 - ACAKINSHASA	34158.42	AV.DU 30 JUIN No9 C/GOMBE DGE METALKOL	Road	P1-ELOB OFFICE	119442101	COMPAGNIE DE TRAITEMENT DES REJETS AV.DU 30 JUIN No9 C/GOMBE DGE METALKOL	RTR Metalkol	2024
24/12/2024	28092000	Phosphoric Acid And Polyphosphoric Acids	31498.0	LTR	31498	34332.82	South Africa	COMPAGNIE DE TRAITEMENT DES REJETS	cuper components fze	USD	000171 - ACAKINSHASA	34332.82	AV.DU 30 JUIN No9 C/GOMBE DGE METALKOL	Road	P1-ELOB OFFICE	120052457	COMPAGNIE DE TRAITEMENT DES REJETS AV.DU 30 JUIN No9 C/GOMBE DGE METALKOL	RTR Metalkol	2024
24/12/2024	28092000	Phosphoric Acid And Polyphosphoric Acids	31398.0	LTR	31398	34223.82	South Africa	COMPAGNIE DE TRAITEMENT DES REJETS	cuper components fze	USD	000171 - ACAKINSHASA	34223.82	AV.DU 30 JUIN No9 C/GOMBE DGE METALKOL	Road	P1-ELOB OFFICE	119671689	COMPAGNIE DE TRAITEMENT DES REJETS AV.DU 30 JUIN No9 C/GOMBE DGE METALKOL	RTR Metalkol	2024
25/03/2021	28092000	Phosphoric and polyphosphoric acids	37740.0	LTR	34000	43214.0	China	COMPAGNIE DE TRAITEMENT DES REJETS	kemcore botwana pty ltd	USD	TRADE SERVICE SPRL	32640.0	AV.DU 30 JUIN No9 C/GOMBE DGE METALKOL	Road	PO BOX 45899 PLOT 152 GICP GABORONE BOTWANA	85599354	COMPAGNIE DE TRAITEMENT DES REJETS AV.DU 30 JUIN No9 C/GOMBE DGE METALKOL	RTR Metalkol	2021
25/05/2019	28092000	Phosphoric and polyphosphoric acids	33600.0	LTR	33600	63442.89	South Africa	COMPAGNIE DE TRAITEMENT DES REJETS	kemcore	USD	TRADE SERVICE SPRL	53573.18	AV.DU 30 JUIN No9 C/GOMBE DGE METALKOL	Road	133 CONAUGHT RD CENTRAL ALLIANCE COMM BUILDING UNIT 703 HONG KONG	103996271	COMPAGNIE DE TRAITEMENT DES REJETS AV.DU 30 JUIN No9 C/GOMBE DGE METALKOL	RTR Metalkol	2019
25/05/2020	28092000	Phosphoric and polyphosphoric acids	33000.0	LTR	33000	51850.0	South Africa	COMPAGNIE DE TRAITEMENT DES REJETS	kemcore south africa pty ltd	USD	TRADE SERVICE SPRL	42900.0	AV.DU 30 JUIN No9 C/GOMBE DGE METALKOL	Road	UNIT 8,MULBERRY HILL OFFICE PARK BROADACRES DRIVE DAINFEN JOHANNESBURG SOUTH AFRICA	93842630	COMPAGNIE DE TRAITEMENT DES REJETS AV.DU 30 JUIN No9 C/GOMBE DGE METALKOL	RTR Metalkol	2020
25/05/2024	28092000	Phosphoric acid and polyphosphoric acids	33000.0	LTR	33000	56070.24	China	COMPAGNIE DE TRAITEMENT DES REJETS	world wide promotions dmcc	USD	000171 - ACA	42900.0	AV.DU 30 JUIN No9 C/GOMBE DGE METALKOL	Road	OFFICE 3	157259216	COMPAGNIE DE TRAITEMENT DES REJETS AV.DU 30 JUIN No9 C/GOMBE DGE METALKOL	RTR Metalkol	2024
25/10/2024	28092000	Phosphoric acid and polyphosphoric acids	29536.0	LTR	29536	39768.0	South Africa	COMPAGNIE DE TRAITEMENT DES REJETS	unknown	USD	000171 - ACAKINSHASA	32194.24	AV.DU 30 JUIN No9 C/GOMBE DGE METALKOL	Road		113367484	COMPAGNIE DE TRAITEMENT DES REJETS AV.DU 30 JUIN No9 C/GOMBE DGE METALKOL	RTR Metalkol	2024
25/10/2024	28092000	Phosphoric acid and polyphosphoric acids	31478.0	LTR	31478	42379.61	South Africa	COMPAGNIE DE TRAITEMENT DES REJETS	unknown	USD	000171 - ACAKINSHASA	34311.02	AV.DU 30 JUIN No9 C/GOMBE DGE METALKOL	Road		120812458	COMPAGNIE DE TRAITEMENT DES REJETS AV.DU 30 JUIN No9 C/GOMBE DGE METALKOL	RTR Metalkol	2024
25/10/2024	28092000	Phosphoric acid and polyphosphoric acids	31578.0	LTR	31658	42622.91	South Africa	COMPAGNIE DE TRAITEMENT DES REJETS	unknown	USD	000171 - ACAKINSHASA	34507.22	AV.DU 30 JUIN No9 C/GOMBE DGE METALKOL	Road		121506036	COMPAGNIE DE TRAITEMENT DES REJETS AV.DU 30 JUIN No9 C/GOMBE DGE METALKOL	RTR Metalkol	2024
25/10/2024	28092000	Phosphoric acid and polyphosphoric acids	29816.0	LTR	29816	40143.81	South Africa	COMPAGNIE DE TRAITEMENT DES REJETS	unknown	USD	000171 - ACAKINSHASA	32499.44	AV.DU 30 JUIN No9 C/GOMBE DGE METALKOL	Road		114438810	COMPAGNIE DE TRAITEMENT DES REJETS AV.DU 30 JUIN No9 C/GOMBE DGE METALKOL	RTR Metalkol	2024
25/10/2024	28092000	Phosphoric acid and polyphosphoric acids	31578.0	LTR	31578	42515.11	South Africa	COMPAGNIE DE TRAITEMENT DES REJETS	unknown	USD	000171 - ACAKINSHASA	34420.02	AV.DU 30 JUIN No9 C/GOMBE DGE METALKOL	Road		121198726	COMPAGNIE DE TRAITEMENT DES REJETS AV.DU 30 JUIN No9 C/GOMBE DGE METALKOL	RTR Metalkol	2024
25/10/2024	28092000	Phosphoric acid and polyphosphoric acids	31760.0	LTR	29716	40038.2	South Africa	COMPAGNIE DE TRAITEMENT DES REJETS	unknown	USD	000171 - ACAKINSHASA	32390.44	AV.DU 30 JUIN No9 C/GOMBE DGE METALKOL	Road		114137748	COMPAGNIE DE TRAITEMENT DES REJETS AV.DU 30 JUIN No9 C/GOMBE DGE METALKOL	RTR Metalkol	2024
25/10/2024	28092000	Phosphoric acid and polyphosphoric acids	29856.0	LTR	29856	40198.2	South Africa	COMPAGNIE DE TRAITEMENT DES REJETS	unknown	USD	000171 - ACAKINSHASA	32543.04	AV.DU 30 JUIN No9 C/GOMBE DGE METALKOL	Road		114593885	COMPAGNIE DE TRAITEMENT DES REJETS AV.DU 30 JUIN No9 C/GOMBE DGE METALKOL	RTR Metalkol	2024
25/10/2024	28092000	Phosphoric acid and polyphosphoric acids	31538.0	LTR	31538	42460.71	South Africa	COMPAGNIE DE TRAITEMENT DES REJETS	unknown	USD	000171 - ACAKINSHASA	34376.42	AV.DU 30 JUIN No9 C/GOMBE DGE METALKOL	Road		121043650	COMPAGNIE DE TRAITEMENT DES REJETS AV.DU 30 JUIN No9 C/GOMBE DGE METALKOL	RTR Metalkol	2024
26/01/2021	28092000	Phosphoric and polyphosphoric acids	28860.0	LTR	26000	45670.0	South Africa	COMPAGNIE DE TRAITEMENT DES REJETS	pure trade ltd	USD	TRADE SERVICE SPRL	37570.0	AV.DU 30 JUIN No9 C/GOMBE DGE METALKOL	Road	4TH FLOOR LA CROISETTE GRAND BAIE MAURITIUS	90335397	COMPAGNIE DE TRAITEMENT DES REJETS AV.DU 30 JUIN No9 C/GOMBE DGE METALKOL	RTR Metalkol	2021
26/01/2021	28092000	Phosphoric and polyphosphoric acids	32619.57	LTR	29387	50564.22	South Africa	COMPAGNIE DE TRAITEMENT DES REJETS	pure trade ltd	USD	TRADE SERVICE SPRL	42464.22	AV.DU 30 JUIN No9 C/GOMBE DGE METALKOL	Road	4TH FLOOR LA CROISETTE GRAND BAIE MAURITIUS	100016179	COMPAGNIE DE TRAITEMENT DES REJETS AV.DU 30 JUIN No9 C/GOMBE DGE METALKOL	RTR Metalkol	2021
26/01/2021	28092000	Phosphoric and polyphosphoric acids	33966.0	LTR	30600	52317.0	South Africa	COMPAGNIE DE TRAITEMENT DES REJETS	pure trade ltd	USD	TRADE SERVICE SPRL	44217.0	AV.DU 30 JUIN No9 C/GOMBE DGE METALKOL	Road	4TH FLOOR LA CROISETTE GRAND BAIE MAURITIUS	103483183	COMPAGNIE DE TRAITEMENT DES REJETS AV.DU 30 JUIN No9 C/GOMBE DGE METALKOL	RTR Metalkol	2021
26/01/2021	28092000	Phosphoric and polyphosphoric acids	33966.0	LTR	30600	52317.0	South Africa	COMPAGNIE DE TRAITEMENT DES REJETS	pure trade ltd	USD	TRADE SERVICE SPRL	44217.0	AV.DU 30 JUIN No9 C/GOMBE DGE METALKOL	Road	4TH FLOOR LA CROISETTE GRAND BAIE MAURITIUS	103483183	COMPAGNIE DE TRAITEMENT DES REJETS AV.DU 30 JUIN No9 C/GOMBE DGE METALKOL	RTR Metalkol	2021
26/01/2021	28092000	Phosphoric and polyphosphoric acids	32607.36	LTR	29376	50548.32	South Africa	COMPAGNIE DE TRAITEMENT DES REJETS	pure trade ltd	USD	TRADE SERVICE SPRL	42448.32	AV.DU 30 JUIN No9 C/GOMBE DGE METALKOL	Road	4TH FLOOR LA CROISETTE GRAND BAIE MAURITIUS	99984728	COMPAGNIE DE TRAITEMENT DES REJETS AV.DU 30 JUIN No9 C/GOMBE DGE METALKOL	RTR Metalkol	2021
26/03/2020	28092000	Phosphoric and polyphosphoric acids	12574.0	LTR	11328	20079.59	South Africa	COMPAGNIE DE TRAITEMENT DES REJETS	pure trade ltd	USD	TRADE SERVICE SPRL	14307.26	AV.DU 30 JUIN No9 C/GOMBE DGE METALKOL	Road	4TH FLOOR LA CROISETTE GRAND BAIE MAURITIUS	34256979	COMPAGNIE DE TRAITEMENT DES REJETS AV.DU 30 JUIN No9 C/GOMBE DGE METALKOL	RTR Metalkol	2020
26/04/2021	28092000	Phosphoric and polyphosphoric acids	37740.0	LTR	34000	43214.0	China	COMPAGNIE DE TRAITEMENT DES REJETS	kemcore botwana pty ltd	USD	TRADE SERVICE SPRL	32640.0	AV.DU 30 JUIN No9 C/GOMBE DGE METALKOL	Road	PO BOX 45899 PLOT 152 GICP GABORONE BOTWANA	85878128	COMPAGNIE DE TRAITEMENT DES REJETS AV.DU 30 JUIN No9 C/GOMBE DGE METALKOL	RTR Metalkol	2021
26/08/2019	28092000	Phosphoric and polyphosphoric acids	32000.0	LTR	32000	49590.0	China	COMPAGNIE DE TRAITEMENT DES REJETS	verbena trading sa	USD	TRADE SERVICE SPRL	40480.0	AV.DU 30 JUIN No9 C/GOMBE DGE METALKOL	Road	BAARESTRANSSE 11	81972210	COMPAGNIE DE TRAITEMENT DES REJETS AV.DU 30 JUIN No9 C/GOMBE DGE METALKOL	RTR Metalkol	2019
26/10/2024	28092000	Phosphoric acid and polyphosphoric acids	33560.0	LTR	33560	45315.39	South Africa	COMPAGNIE DE TRAITEMENT DES REJETS	unknown	USD	000171 - ACAKINSHASA	36580.4	AV.DU 30 JUIN No9 C/GOMBE DGE METALKOL	Road		129181560	COMPAGNIE DE TRAITEMENT DES REJETS AV.DU 30 JUIN No9 C/GOMBE DGE METALKOL	RTR Metalkol	2024
26/10/2024	28092000	Phosphoric acid and polyphosphoric acids	33360.0	LTR	33360	45045.59	South Africa	COMPAGNIE DE TRAITEMENT DES REJETS	unknown	USD	000171 - ACAKINSHASA	36362.4	AV.DU 30 JUIN No9 C/GOMBE DGE METALKOL	Road		128412426	COMPAGNIE DE TRAITEMENT DES REJETS AV.DU 30 JUIN No9 C/GOMBE DGE METALKOL	RTR Metalkol	2024
26/12/2020	28092000	Phosphoric and polyphosphoric acids	7221.66	LTR	6506	10309.24	South Africa	COMPAGNIE DE TRAITEMENT DES REJETS	pure trade ltd	USD	TRADE SERVICE SPRL	8373.22	AV.DU 30 JUIN No9 C/GOMBE DGE METALKOL	Road	4TH FLOOR LA CROISETTE GRAND BAIE MAURITIUS	20325938	COMPAGNIE DE TRAITEMENT DES REJETS AV.DU 30 JUIN No9 C/GOMBE DGE METALKOL	RTR Metalkol	2020
27/05/2020	28092000	Phosphoric and polyphosphoric acids	33000.0	LTR	33000	22920.0	China	COMPAGNIE DE TRAITEMENT DES REJETS	kemcore	USD	TRADE SERVICE SPRL	18740.0	AV.DU 30 JUIN No9 C/GOMBE DGE METALKOL	Road	133 CONAUGHT RD CENTRAL ALLIANCE COMM BUILDING UNIT 703 HONG KONG	41616796	COMPAGNIE DE TRAITEMENT DES REJETS AV.DU 30 JUIN No9 C/GOMBE DGE METALKOL	RTR Metalkol	2020
27/08/2024	28092000	Phosphoric acid and polyphosphoric acids	32378.0	LTR	32378	43194.84	South Africa	COMPAGNIE DE TRAITEMENT DES REJETS	cuper components fze p	USD	000171 - ACA	35292.02	AV.DU 30 JUIN No9 C/GOMBE DGE METALKOL	Other	I-ELOB OFFI	122423699	COMPAGNIE DE TRAITEMENT DES REJETS AV.DU 30 JUIN No9 C/GOMBE DGE METALKOL	RTR Metalkol	2024
27/08/2024	28092000	Phosphoric acid and polyphosphoric acids	32498.0	LTR	32498	43357.98	South Africa	COMPAGNIE DE TRAITEMENT DES REJETS	cuper components fze p	USD	000171 - ACA	35422.82	AV.DU 30 JUIN No9 C/GOMBE DGE METALKOL	Other	I-ELOB OFFI	122886053	COMPAGNIE DE TRAITEMENT DES REJETS AV.DU 30 JUIN No9 C/GOMBE DGE METALKOL	RTR Metalkol	2024
28/04/2019	28092000	Phosphoric and polyphosphoric acids	33000.0	LTR	33000	68509.0	South Africa	COMPAGNIE DE TRAITEMENT DES REJETS	kemcore	USD	TRADE SERVICE SPRL	58905.0	AV.DU 30 JUIN No9 C/GOMBE DGE METALKOL	Road	133 CONAUGHT RD CENTRAL ALLIANCE COMM BUILDING UNIT 703 HONG KONG	112353492	COMPAGNIE DE TRAITEMENT DES REJETS AV.DU 30 JUIN No9 C/GOMBE DGE METALKOL	RTR Metalkol	2019
28/04/2019	28092000	Phosphoric and polyphosphoric acids	33000.0	LTR	33000	68509.0	South Africa	COMPAGNIE DE TRAITEMENT DES REJETS	kemcore	USD	TRADE SERVICE SPRL	58905.0	AV.DU 30 JUIN No9 C/GOMBE DGE METALKOL	Road	133 CONAUGHT RD CENTRAL ALLIANCE COMM BUILDING UNIT 703 HONG KONG	112353492	COMPAGNIE DE TRAITEMENT DES REJETS AV.DU 30 JUIN No9 C/GOMBE DGE METALKOL	RTR Metalkol	2019
28/05/2020	28092000	Phosphoric and polyphosphoric acids	33000.0	LTR	33000	22920.0	China	COMPAGNIE DE TRAITEMENT DES REJETS	kemcore	USD	TRADE SERVICE SPRL	18740.0	AV.DU 30 JUIN No9 C/GOMBE DGE METALKOL	Road	133 CONAUGHT RD CENTRAL ALLIANCE COMM BUILDING UNIT 703 HONG KONG	41668828	COMPAGNIE DE TRAITEMENT DES REJETS AV.DU 30 JUIN No9 C/GOMBE DGE METALKOL	RTR Metalkol	2020
28/08/2019	28092000	Phosphoric and polyphosphoric acids	34000.0	LTR	34000	38810.0	China	COMPAGNIE DE TRAITEMENT DES REJETS	kemcore	USD	TRADE SERVICE SPRL	29700.0	AV.DU 30 JUIN No9 C/GOMBE DGE METALKOL	Road	133 CONAUGHT RD CENTRAL ALLIANCE COMM BUILDING UNIT 703 HONG KONG	64148249	COMPAGNIE DE TRAITEMENT DES REJETS AV.DU 30 JUIN No9 C/GOMBE DGE METALKOL	RTR Metalkol	2019
29/05/2020	28092000	Phosphoric and polyphosphoric acids	33000.0	LTR	33000	53588.0	South Africa	COMPAGNIE DE TRAITEMENT DES REJETS	kemcore south africa pty ltd	USD	TRADE SERVICE SPRL	43098.0	AV.DU 30 JUIN No9 C/GOMBE DGE METALKOL	Road	UNIT 8,MULBERRY HILL OFFICE PARK BROADACRES DRIVE DAINFEN JOHANNESBURG SOUTH AFRICA	97359445	COMPAGNIE DE TRAITEMENT DES REJETS AV.DU 30 JUIN No9 C/GOMBE DGE METALKOL	RTR Metalkol	2020
29/05/2020	28092000	Phosphoric and polyphosphoric acids	33000.0	LTR	33000	53588.0	South Africa	COMPAGNIE DE TRAITEMENT DES REJETS	kemcore south africa pty ltd	USD	TRADE SERVICE SPRL	43098.0	AV.DU 30 JUIN No9 C/GOMBE DGE METALKOL	Road	UNIT 8,MULBERRY HILL OFFICE PARK BROADACRES DRIVE DAINFEN JOHANNESBURG SOUTH AFRICA	97359445	COMPAGNIE DE TRAITEMENT DES REJETS AV.DU 30 JUIN No9 C/GOMBE DGE METALKOL	RTR Metalkol	2020
29/05/2020	28092000	Phosphoric and polyphosphoric acids	34.0	LTR	34650	42393.9	China	COMPAGNIE DE TRAITEMENT DES REJETS	pure trade ltd	USD	TRADE SERVICE SPRL	36243.9	AV.DU 30 JUIN No9 C/GOMBE DGE METALKOL	Road	4TH FLOOR LA CROISETTE GRAND BAIE MAURITIUS	77021844	COMPAGNIE DE TRAITEMENT DES REJETS AV.DU 30 JUIN No9 C/GOMBE DGE METALKOL	RTR Metalkol	2020
29/08/2024	28092000	Phosphoric acid and polyphosphoric acids	32358.0	LTR	32358	43393.98	South Africa	COMPAGNIE DE TRAITEMENT DES REJETS	cuper components fzep	USD	000171 - ACA	35270.22	AV.DU 30 JUIN No9 C/GOMBE DGE METALKOL	Other	I-ELOB OFFICE	122988089	COMPAGNIE DE TRAITEMENT DES REJETS AV.DU 30 JUIN No9 C/GOMBE DGE METALKOL	RTR Metalkol	2024
29/10/2024	28092000	Phosphoric acid and polyphosphoric acids	31798.0	LTR	31798	42799.09	South Africa	COMPAGNIE DE TRAITEMENT DES REJETS	unknown	USD	000171 - ACAKINSHASA	34659.82	AV.DU 30 JUIN No9 C/GOMBE DGE METALKOL	Road		122008286	COMPAGNIE DE TRAITEMENT DES REJETS AV.DU 30 JUIN No9 C/GOMBE DGE METALKOL	RTR Metalkol	2024
30/05/2019	28092000	Phosphoric and polyphosphoric acids	33600.0	LTR	33600	63349.98	South Africa	COMPAGNIE DE TRAITEMENT DES REJETS	kemcore	USD	TRADE SERVICE SPRL	53573.18	AV.DU 30 JUIN No9 C/GOMBE DGE METALKOL	Road	133 CONAUGHT RD CENTRAL ALLIANCE COMM BUILDING UNIT 703 HONG KONG	104013984	COMPAGNIE DE TRAITEMENT DES REJETS AV.DU 30 JUIN No9 C/GOMBE DGE METALKOL	RTR Metalkol	2019
30/05/2020	28092000	Phosphoric and polyphosphoric acids	34.0	LTR	34650	42393.9	China	COMPAGNIE DE TRAITEMENT DES REJETS	pure trade ltd	USD	TRADE SERVICE SPRL	36243.9	AV.DU 30 JUIN No9 C/GOMBE DGE METALKOL	Road	4TH FLOOR LA CROISETTE GRAND BAIE MAURITIUS	77197626	COMPAGNIE DE TRAITEMENT DES REJETS AV.DU 30 JUIN No9 C/GOMBE DGE METALKOL	RTR Metalkol	2020
30/05/2020	28092000	Phosphoric and polyphosphoric acids	35.0	LTR	35000	42393.9	China	COMPAGNIE DE TRAITEMENT DES REJETS	pure trade ltd	USD	TRADE SERVICE SPRL	36243.9	AV.DU 30 JUIN No9 C/GOMBE DGE METALKOL	Road	4TH FLOOR LA CROISETTE GRAND BAIE MAURITIUS	77197626	COMPAGNIE DE TRAITEMENT DES REJETS AV.DU 30 JUIN No9 C/GOMBE DGE METALKOL	RTR Metalkol	2020
30/05/2020	28092000	Phosphoric and polyphosphoric acids	34.0	LTR	34560	42393.9	China	COMPAGNIE DE TRAITEMENT DES REJETS	pure trade ltd	USD	TRADE SERVICE SPRL	36243.9	AV.DU 30 JUIN No9 C/GOMBE DGE METALKOL	Road	4TH FLOOR LA CROISETTE GRAND BAIE MAURITIUS	77197626	COMPAGNIE DE TRAITEMENT DES REJETS AV.DU 30 JUIN No9 C/GOMBE DGE METALKOL	RTR Metalkol	2020
30/05/2024	28092000	Phosphoric acid and polyphosphoric acids	33000.0	LTR	33000	56342.92	China	COMPAGNIE DE TRAITEMENT DES REJETS	worldwide promotions dmcc	USD	000171 - ACA	42900.0	AV.DU 30 JUIN No9 C/GOMBE DGE METALKOL	Road	OFFICE 30	158023999	COMPAGNIE DE TRAITEMENT DES REJETS AV.DU 30 JUIN No9 C/GOMBE DGE METALKOL	RTR Metalkol	2024
30/08/2024	28092000	Phosphoric acid and polyphosphoric acids	32358.0	LTR	32258	43316.74	South Africa	COMPAGNIE DE TRAITEMENT DES REJETS	cuper components fzep	USD	000171 - ACA	35161.22	AV.DU 30 JUIN No9 C/GOMBE DGE METALKOL	Other	I-ELOB OFFICE	122769194	COMPAGNIE DE TRAITEMENT DES REJETS AV.DU 30 JUIN No9 C/GOMBE DGE METALKOL	RTR Metalkol	2024
30/10/2020	28092000	Phosphoric and polyphosphoric acids	14354.52	LTR	12932	17448.54	South Africa	COMPAGNIE DE TRAITEMENT DES REJETS	verbena trading inc	USD	TRADE SERVICE SPRL	14225.2	AV.DU 30 JUIN No9 C/GOMBE DGE METALKOL	Road	RSA	34282893	COMPAGNIE DE TRAITEMENT DES REJETS AV.DU 30 JUIN No9 C/GOMBE DGE METALKOL	RTR Metalkol	2020
30/10/2020	28092000	Phosphoric and polyphosphoric acids	36030.6	LTR	32280	43557.86	South Africa	COMPAGNIE DE TRAITEMENT DES REJETS	verbena trading inc	USD	TRADE SERVICE SPRL	35508.0	AV.DU 30 JUIN No9 C/GOMBE DGE METALKOL	Road	RSA	85582470	COMPAGNIE DE TRAITEMENT DES REJETS AV.DU 30 JUIN No9 C/GOMBE DGE METALKOL	RTR Metalkol	2020
30/10/2020	28092000	Phosphoric and polyphosphoric acids	36030.6	LTR	32340	43638.25	South Africa	COMPAGNIE DE TRAITEMENT DES REJETS	verbena trading inc	USD	TRADE SERVICE SPRL	35574.0	AV.DU 30 JUIN No9 C/GOMBE DGE METALKOL	Road	RSA	85740436	COMPAGNIE DE TRAITEMENT DES REJETS AV.DU 30 JUIN No9 C/GOMBE DGE METALKOL	RTR Metalkol	2020
30/10/2020	28092000	Phosphoric and polyphosphoric acids	36030.6	LTR	32460	43799.05	South Africa	COMPAGNIE DE TRAITEMENT DES REJETS	verbena trading inc	USD	TRADE SERVICE SPRL	35706.0	AV.DU 30 JUIN No9 C/GOMBE DGE METALKOL	Road	RSA	86056370	COMPAGNIE DE TRAITEMENT DES REJETS AV.DU 30 JUIN No9 C/GOMBE DGE METALKOL	RTR Metalkol	2020
30/12/2022	28092000	Phosphoric and polyphosphoric acids	32000.0	LTR	32000	49832.81	China	COMPAGNIE DE TRAITEMENT DES REJETS	verbena trading sa	USD	000107 - TRADE SERVICE SPRL	40480.0	AV.DU 30 JUIN No9 C/GOMBE DGE METALKOL	Road	BAARESTRASSE 11	102556174	COMPAGNIE DE TRAITEMENT DES REJETS AV.DU 30 JUIN No9 C/GOMBE DGE METALKOL	RTR Metalkol	2022
30/12/2024	28092000	Phosphoric Acid And Polyphosphoric Acids	31658.0	LTR	31658	34507.22	South Africa	COMPAGNIE DE TRAITEMENT DES REJETS	cuper components fze	USD	000171 - ACAKINSHASA	34507.22	AV.DU 30 JUIN No9 C/GOMBE DGE METALKOL	Road	P1-ELOB OFFICE	121486960	COMPAGNIE DE TRAITEMENT DES REJETS AV.DU 30 JUIN No9 C/GOMBE DGE METALKOL	RTR Metalkol	2024
31/10/2020	28092000	Phosphoric and polyphosphoric acids	8880.0	LTR	8000	12326.76	China	COMPAGNIE DE TRAITEMENT DES REJETS	pure trade ltd	USD	TRADE SERVICE SPRL	9226.76	AV.DU 30 JUIN No9 C/GOMBE DGE METALKOL	Road	4TH FLOOR LA CROISETTE GRAND BAIE MAURITIUS	24219617	COMPAGNIE DE TRAITEMENT DES REJETS AV.DU 30 JUIN No9 C/GOMBE DGE METALKOL	RTR Metalkol	2020
31/10/2024	28092000	Phosphoric acid and polyphosphoric acids	31698.0	LTR	31698	42813.45	South Africa	COMPAGNIE DE TRAITEMENT DES REJETS	unknown	USD	000171 - ACAKINSHASA	34550.82	AV.DU 30 JUIN No9 C/GOMBE DGE METALKOL	Road		122049224	COMPAGNIE DE TRAITEMENT DES REJETS AV.DU 30 JUIN No9 C/GOMBE DGE METALKOL	RTR Metalkol	2024
3/1/20	28092000	Phosphoric and polyphosphoric acids	26600.0	LTR	26600	15980.34	China	COMPAGNIE DES MARGARINES SAVONS &	one infinity general trading fze	USD	RECODI INTERPORTS	13167.0	COMPAGNIE DES MARGARINES, SAVONS & KALEMIE No 1 COMMUNE DE GOMBE DGE MARSAVCO	Sea	SM OFFICE C1 818D RASHID BIN SAEEDAL MAKTOMAJMAN EMIRATS ARABES UNIS	26734257	COMPAGNIE DES MARGARINES SAVONS & COMPAGNIE DES MARGARINES, SAVONS & KALEMIE No 1 COMMUNE DE GOMBE DGE MARSAVCO		2020
5/7/22	28092000	Phosphoric And Polyphosphoric Acids	26600.0	LTR	26600	53489.14	China	COMPAGNIE DES MARGARINES SAVONS &	tianjin yuanlong chemical	USD	000003 - CONNEXAFRICA RDC SARL	45722.74	COMPAGNIE DES MARGARINES, SAVONS & KALEMIE No 1 COMMUNE DE GOMBE DGE MARSAVCO	Sea	INDUSTRY	107797000	COMPAGNIE DES MARGARINES SAVONS & COMPAGNIE DES MARGARINES, SAVONS & KALEMIE No 1 COMMUNE DE GOMBE DGE MARSAVCO		2022
11/1/23	28092000	Phosphoric acid and polyphosphoric acids	26600.0	LTR	26600	48057.04	United Arab Emirates	COMPAGNIE DES MARGARINES SAVONS &	palvi power tech sales fze	USD	000054 - RECODI INTERPORTS	41247.0	COMPAGNIE DES MARGARINES, SAVONS & KALEMIE No 1 COMMUNE DE GOMBE DGE MARSAVCO	Sea	P.O.BOX	96585597	COMPAGNIE DES MARGARINES SAVONS & COMPAGNIE DES MARGARINES, SAVONS & KALEMIE No 1 COMMUNE DE GOMBE DGE MARSAVCO		2023
20/09/2024	28092000	Phosphoric acid and polyphosphoric acids	17.0	LTR	5000	38302.92	India	COMPAGNIE DES MARGARINES SAVONS &	straina international private limited	USD	000064 - G.C.A.8112 & 8113, AV. TOMBALBAYE	8244.0	COMPAGNIE DES MARGARINES, SAVONS & KALEMIE No 1 COMMUNE DE GOMBE DGE MARSAVCO	Air	301 B	109195267	COMPAGNIE DES MARGARINES SAVONS & COMPAGNIE DES MARGARINES, SAVONS & KALEMIE No 1 COMMUNE DE GOMBE DGE MARSAVCO		2024
22/11/2019	28092000	Phosphoric and polyphosphoric acids	30962.0	LTR	26600	27940.32	South Africa	COMPAGNIE DES MARGARINES SAVONS &	hexagon international commodity tra der pty ltd	ZAR	RECODI INTERPORTS	359366.0	COMPAGNIE DES MARGARINES, SAVONS & KALEMIE No 1 COMMUNE DE GOMBE DGE MARSAVCO	Sea	P.O BOX 1135 RIVONIA2128 SOUTH AFRICA	46371568	COMPAGNIE DES MARGARINES SAVONS & COMPAGNIE DES MARGARINES, SAVONS & KALEMIE No 1 COMMUNE DE GOMBE DGE MARSAVCO		2019
23/03/2021	28092000	Phosphoric and polyphosphoric acids	26600.0	LTR	26600	30211.22	China	COMPAGNIE DES MARGARINES SAVONS &	palvi power tech sales fze	USD	CONNEXAFRICA RDC SARL	26508.0	COMPAGNIE DES MARGARINES, SAVONS & KALEMIE No 1 COMMUNE DE GOMBE DGE MARSAVCO	Sea	PO BOX 124105, SHARJAH, UNITED ARAB EMIRATES	59836141	COMPAGNIE DES MARGARINES SAVONS & COMPAGNIE DES MARGARINES, SAVONS & KALEMIE No 1 COMMUNE DE GOMBE DGE MARSAVCO		2021
30/09/2020	28092000	Phosphoric and polyphosphoric acids	26600.0	LTR	26600	26547.14	China	COMPAGNIE DES MARGARINES SAVONS &	one infinity general tradingfze	USD	CONNEXAFRICA RDC SARL	22743.0	COMPAGNIE DES MARGARINES, SAVONS & KALEMIE No 1 COMMUNE DE GOMBE DGE MARSAVCO	Multimode	SM-OFFICE - C1-818D, SHK, RASHID BIN SAEED AL MAKTOM	52032811	COMPAGNIE DES MARGARINES SAVONS & COMPAGNIE DES MARGARINES, SAVONS & KALEMIE No 1 COMMUNE DE GOMBE DGE MARSAVCO		2020
30/09/2024	28092000	Phosphoric acid and polyphosphoric acids	26600.0	LTR	26600	35144.79	China	COMPAGNIE DES MARGARINES SAVONS &	guizhou sino phos chemical co ltd	USD	000003 - CONNEXAFRICA RDC SARL15/17,Av.COLO	26979.0	COMPAGNIE DES MARGARINES, SAVONS & KALEMIE No 1 COMMUNE DE GOMBE DGE MARSAVCO	Sea		100191967	COMPAGNIE DES MARGARINES SAVONS & COMPAGNIE DES MARGARINES, SAVONS & KALEMIE No 1 COMMUNE DE GOMBE DGE MARSAVCO		2024
21/01/2023	28092000	Phosphoric acid and polyphosphoric acids	520.0	LTR	500	3202.7	South Africa	COMPAGNIE MINIERE DE LUISHA	winsen international trading cc	USD	000249 - COPPERLINE S.A.S	1905.0	AV LAC KIPOPO No1873A Q/KALUBWE C/L UBUMBASHI DGE COMILU SPRL	Road	PO	6436825	COMPAGNIE MINIERE DE LUISHA AV LAC KIPOPO No1873A Q/KALUBWE C/L UBUMBASHI DGE COMILU SPRL	Comilu (Luisha) / MKM	2023
9/9/22	28092000	Phosphoric and polyphosphoric acids	1.0	LTR	34	572.77	Switzerland	COMPAGNIE SUCRIERE DE KWILU NGONGO	vwr international sas	EUR	000003 - CONNEXAFRICA RDC SARL	279.75	COMPAGNIE SUCRIERE DE KWILU-NGONGO 16 em NIVEAU IMM. BCDC C/ GOMBE DG E C.S.K.N.	Air	IMMEUBLES EST	1139718	COMPAGNIE SUCRIERE DE KWILU NGONGO COMPAGNIE SUCRIERE DE KWILU-NGONGO 16 em NIVEAU IMM. BCDC C/ GOMBE DG E C.S.K.N.		2022
15/05/2023	28092000	Phosphoric acid and polyphosphoric acids	2800.0	LTR	2800	12280.56	Belgium	COMPAGNIE SUCRIERE DE KWILU NGONGO	finansucre	EUR	000019 - GECOTRANS	10080.0	COMPAGNIE SUCRIERE DE KWILU-NGONGO 16 em NIVEAU IMM. BCDC C/ GOMBE DG E C.S.K.N.	Sea		27213305	COMPAGNIE SUCRIERE DE KWILU NGONGO COMPAGNIE SUCRIERE DE KWILU-NGONGO 16 em NIVEAU IMM. BCDC C/ GOMBE DG E C.S.K.N.		2023
15/10/2019	28092000	Phosphoric and polyphosphoric acids	1.0	LTR	3	315.69	France	COMPAGNIE SUCRIERE DE KWILU NGONGO	vwr	EUR		210.0	COMPAGNIE SUCRIERE DE KWILU-NGONGO 16 em NIVEAU IMM. BCDC C/ GOMBE DG E C.S.K.N.	Air	US	522089	COMPAGNIE SUCRIERE DE KWILU NGONGO COMPAGNIE SUCRIERE DE KWILU-NGONGO 16 em NIVEAU IMM. BCDC C/ GOMBE DG E C.S.K.N.		2019
17/10/2024	28092000	Phosphoric acid and polyphosphoric acids	7.5	LTR	8	396.44	Switzerland	COMPAGNIE SUCRIERE DE KWILU NGONGO	unknown	EUR	000003 - CONNEXAFRICA RDC SARL15/17,Av.COLO	186.95	COMPAGNIE SUCRIERE DE KWILU-NGONGO 16 em NIVEAU IMM. BCDC C/ GOMBE DG E C.S.K.N.	Air		1130153	COMPAGNIE SUCRIERE DE KWILU NGONGO COMPAGNIE SUCRIERE DE KWILU-NGONGO 16 em NIVEAU IMM. BCDC C/ GOMBE DG E C.S.K.N.		2024
18/06/2021	28092000	Phosphoric and polyphosphoric acids	2880.0	LTR	2800	4467.14	Belgium	COMPAGNIE SUCRIERE DE KWILU NGONGO	finasucre sa	EUR	CONNEXAFRICA RDC SARL	3465.34	COMPAGNIE SUCRIERE DE KWILU-NGONGO 16 em NIVEAU IMM. BCDC C/ GOMBE DG E C.S.K.N.	Sea	RUE DE LA GARE 36B-1040 BRUXELLESBELGIQUE	8891183	COMPAGNIE SUCRIERE DE KWILU NGONGO COMPAGNIE SUCRIERE DE KWILU-NGONGO 16 em NIVEAU IMM. BCDC C/ GOMBE DG E C.S.K.N.		2021
20/05/2024	28092000	Phosphoric acid and polyphosphoric acids	2800.0	LTR	2800	6186.32	Belgium	COMPAGNIE SUCRIERE DE KWILU NGONGO	finasucre sa	EUR	000003 - CONNEXAFRICA RDC SARL	5264.0	COMPAGNIE SUCRIERE DE KWILU-NGONGO 16 em NIVEAU IMM. BCDC C/ GOMBE DG E C.S.K.N.	Multimode	RUE DE LA GARE 36 ETTE	17350660	COMPAGNIE SUCRIERE DE KWILU NGONGO COMPAGNIE SUCRIERE DE KWILU-NGONGO 16 em NIVEAU IMM. BCDC C/ GOMBE DG E C.S.K.N.		2024
24/02/2021	28092000	Phosphoric and polyphosphoric acids	10.0	LTR	22	1045.18	France	COMPAGNIE SUCRIERE DE KWILU NGONGO	vwr international sas	EUR	CONNEXAFRICA RDC SARL	288.0	COMPAGNIE SUCRIERE DE KWILU-NGONGO 16 em NIVEAU IMM. BCDC C/ GOMBE DG E C.S.K.N.	Air	201 RUE CARNOT LE PERIGARES - BAT B 94126 - FONTENAY SOUS BOIS FRANCE	2070092	COMPAGNIE SUCRIERE DE KWILU NGONGO COMPAGNIE SUCRIERE DE KWILU-NGONGO 16 em NIVEAU IMM. BCDC C/ GOMBE DG E C.S.K.N.		2021
24/05/2024	28092000	Phosphoric acid and polyphosphoric acids	2800.0	LTR	2800	7079.28	Belgium	COMPAGNIE SUCRIERE DE KWILU NGONGO	finasucre sa	EUR	000003 - CONNEXAFRICA RDC SARL	6317.02	COMPAGNIE SUCRIERE DE KWILU-NGONGO 16 em NIVEAU IMM. BCDC C/ GOMBE DG E C.S.K.N.	Multimode	RUE DE LA GARE 36 ETTE	19855143	COMPAGNIE SUCRIERE DE KWILU NGONGO COMPAGNIE SUCRIERE DE KWILU-NGONGO 16 em NIVEAU IMM. BCDC C/ GOMBE DG E C.S.K.N.		2024
8/3/24	28092000	Phosphoric acid and polyphosphoric acids	105600.0	LTR	105600	83955.33	China	COMPANY AGRO PASTORAL DU CONGO	green line investment	USD	000010 - PACIFIC TRADING	76138.0	COMPANY AGRO-PASTORAL DU CONGO CAP CONGO SARL AV. DES POIDS-LOURDS N?02 Q/ NDANU C/LIMETE KINSHASA	Sea	PC132, AL KHA	233037411	COMPANY AGRO PASTORAL DU CONGO COMPANY AGRO-PASTORAL DU CONGO CAP CONGO SARL AV. DES POIDS-LOURDS N?02 Q/ NDANU C/LIMETE KINSHASA		2024
12/5/19	28092000	Phosphoric and polyphosphoric acids	50.0	LTR	171	952.54	South Africa	CONGO DONGFANG INTERNATIONAL MINING	orient international minerals	USD	CISA	928.0	AV. LULANGULA No100 C/KATANGA DGE CDM	Road	35, WEST HERTFORD ROAD RSA	1563077	CONGO DONGFANG INTERNATIONAL MINING AV. LULANGULA No100 C/KATANGA DGE CDM	CDM	2019
22/11/2021	28092000	Phosphoric And Polyphosphoric Acids	320.0	LTR	320	2681.71	South Africa	CONGO DONGFANG INTERNATIONAL MINING	orient international minerals and	USD	000219 - CARGO CONGO INVESTEMENTS	2025.0	AV. LULANGULA No100 C/KATANGA DGE CDM	Road	RESOURCE PTY LTD R.S.A	5332874	CONGO DONGFANG INTERNATIONAL MINING AV. LULANGULA No100 C/KATANGA DGE CDM	CDM	2021
28/11/2019	28092000	Phosphoric and polyphosphoric acids	20.0	LTR	40	94.37	South Africa	CONGO DONGFANG INTERNATIONAL MINING	orient international minerals	USD	CISA	84.0	AV. LULANGULA No100 C/KATANGA DGE CDM	Road	35, WEST HERTFORD ROAD RSA	156932	CONGO DONGFANG INTERNATIONAL MINING AV. LULANGULA No100 C/KATANGA DGE CDM	CDM	2019
19/06/2023	28092000	Phosphoric acid and polyphosphoric acids	26600.0	LTR	26600	15788.77	Vietnam	CONGO OIL & DERIVATIVES SARL	reuse trading nv	USD	000222 - INFINITY TRANSIT S.A.R.L	14364.0	CONGO OIL AND DERIVATIVES SARL METALLURGIE 954 C/ LIMETE SMO / BA S-CONGO COD SARL	Sea	TE BOELAERLEI 37	36621883	CONGO OIL & DERIVATIVES SARL CONGO OIL AND DERIVATIVES SARL METALLURGIE 954 C/ LIMETE SMO / BA S-CONGO COD SARL		2023
1/6/22	28092000	Phosphoric and polyphosphoric acids	26600.0	LTR	26600	23483.64	China	CONGO OIL AND DERIVATIVES SARL	inspecta offshore sal	USD	000222 - INFINITY TRANSIT S.A.R.L	21067.2	CONGO OIL AND DERIVATIVES SARL METALLURGIE 954 C/ LIMETE SMO / BA S-CONGO COD SARL	Sea	BEIRUT-LEBANO	46290220	CONGO OIL AND DERIVATIVES SARL CONGO OIL AND DERIVATIVES SARL METALLURGIE 954 C/ LIMETE SMO / BA S-CONGO COD SARL		2022
6/5/22	28092000	Phosphoric and polyphosphoric acids	26600.0	LTR	26600	9486.74	China	CONGO OIL AND DERIVATIVES SARL	inspecta offshore sal	USD	000222 - INFINITY TRANSIT S.A.R.L	7980.0	CONGO OIL AND DERIVATIVES SARL METALLURGIE 954 C/ LIMETE SMO / BA S-CONGO COD SARL	Sea	BEIRUT-LEBANO	19652576	CONGO OIL AND DERIVATIVES SARL CONGO OIL AND DERIVATIVES SARL METALLURGIE 954 C/ LIMETE SMO / BA S-CONGO COD SARL		2022
7/10/20	28092000	Phosphoric and polyphosphoric acids	29232.0	LTR	29232	114793.85	China	HANRUI METAL CONGO	jiang xi feng xing chemical industry co ltd	USD		107445.0	ROUTE DE LUBUMBASHI N 86 Q/LIKASI KATANGA	Multimode	SHANGGAO INDUSTRIAL PARK JIANGXI YICHUN CHINE	225205658	HANRUI METAL CONGO ROUTE DE LUBUMBASHI N 86 Q/LIKASI KATANGA	Hanrui Metal Congo / HMC	2020
8/9/20	28092000	Phosphoric and polyphosphoric acids	29232.0	LTR	29232	118166.06	China	HANRUI METAL CONGO	jiang xi feng chemical industry	USD		107445.0	ROUTE DE LUBUMBASHI N 86 Q/LIKASI KATANGA	Road	SHANGGAO CHINE	231608629	HANRUI METAL CONGO ROUTE DE LUBUMBASHI N 86 Q/LIKASI KATANGA	Hanrui Metal Congo / HMC	2020
10/9/20	28092000	Phosphoric and polyphosphoric acids	28445.0	LTR	28445	121187.93	China	HANRUI METAL CONGO	jiang xi feng chemical industry	USD		110931.6	ROUTE DE LUBUMBASHI N 86 Q/LIKASI KATANGA	Road	SHANGGAO CHINE	237738835	HANRUI METAL CONGO ROUTE DE LUBUMBASHI N 86 Q/LIKASI KATANGA	Hanrui Metal Congo / HMC	2020
1/3/22	28092000	Phosphoric And Polyphosphoric Acids	34272.0	LTR	34272	143332.25	China	HANRUI METAL CONGO	jiang xi feng xing chemical	USD	000219 - CARGO CONGO INVESTEMENTS	133660.8	ROUTE DE LUBUMBASHI N 86 Q/LIKASI KATANGA	Road	INDUST	290430021	HANRUI METAL CONGO ROUTE DE LUBUMBASHI N 86 Q/LIKASI KATANGA	Hanrui Metal Congo / HMC	2022
1/3/22	28092000	Phosphoric And Polyphosphoric Acids	33264.0	LTR	33264	139450.57	China	HANRUI METAL CONGO	jiang xi feng xing chemical	USD	000219 - CARGO CONGO INVESTEMENTS	129729.6	ROUTE DE LUBUMBASHI N 86 Q/LIKASI KATANGA	Road	INDUST	282564685	HANRUI METAL CONGO ROUTE DE LUBUMBASHI N 86 Q/LIKASI KATANGA	Hanrui Metal Congo / HMC	2022
29/08/2020	28092000	Phosphoric and polyphosphoric acids	16098.0	LTR	16098	117277.82	China	HANRUI METAL CONGO	jiang xi feng chemical industry co ltd	USD		107367.0	ROUTE DE LUBUMBASHI N 86 Q/LIKASI KATANGA	Multimode	SHANGGAO INDUSTRIAL PARK JIANGXI YICHUN CHINE	230187217	HANRUI METAL CONGO ROUTE DE LUBUMBASHI N 86 Q/LIKASI KATANGA	Hanrui Metal Congo / HMC	2020
29/08/2020	28092000	Phosphoric and polyphosphoric acids	30185.0	LTR	30185	121154.4	China	HANRUI METAL CONGO	jiang xi feng chemical industry co ltd	USD		110916.0	ROUTE DE LUBUMBASHI N 86 Q/LIKASI KATANGA	Multimode	SHANGGAO INDUSTRIAL PARK JIANGXI YICHUN CHINE	237795980	HANRUI METAL CONGO ROUTE DE LUBUMBASHI N 86 Q/LIKASI KATANGA	Hanrui Metal Congo / HMC	2020
29/08/2020	28092000	Phosphoric and polyphosphoric acids	30185.0	LTR	30185	128644.17	China	HANRUI METAL CONGO	jiang xi feng chemical industry co ltd	USD		117721.5	ROUTE DE LUBUMBASHI N 86 Q/LIKASI KATANGA	Multimode	SHANGGAO INDUSTRIAL PARK JIANGXI YICHUN CHINE	252496537	HANRUI METAL CONGO ROUTE DE LUBUMBASHI N 86 Q/LIKASI KATANGA	Hanrui Metal Congo / HMC	2020
29/08/2020	28092000	Phosphoric and polyphosphoric acids	29178.0	LTR	29178	117150.0	China	HANRUI METAL CONGO	jiang xi feng chemical industry co ltd	USD		107250.0	ROUTE DE LUBUMBASHI N 86 Q/LIKASI KATANGA	Multimode	SHANGGAO INDUSTRIAL PARK JIANGXI YICHUN CHINE	229936338	HANRUI METAL CONGO ROUTE DE LUBUMBASHI N 86 Q/LIKASI KATANGA	Hanrui Metal Congo / HMC	2020
31/08/2020	28092000	Phosphoric and polyphosphoric acids	29232.0	LTR	29232	118068.52	China	HANRUI METAL CONGO	jiang xi chemical industry	USD		107445.0	ROUTE DE LUBUMBASHI N 86 Q/LIKASI KATANGA	Road	SHANGGAO CHINE	231739165	HANRUI METAL CONGO ROUTE DE LUBUMBASHI N 86 Q/LIKASI KATANGA	Hanrui Metal Congo / HMC	2020
10/11/21	28092000	Phosphoric And Polyphosphoric Acids	1225.0	LTR	1225	2280.54	South Africa	HYPER PSARO	blue stream exports pty ltd	ZAR	000027 - SOCODAM	27072.0	CHAUSSEE LD KABILA No 17-21 LUBUMB ASHI KATANGA DGE RDC HP	Road	26 NAAU STREET ELSBURG GERMISTON 1428	4535090	HYPER PSARO CHAUSSEE LD KABILA No 17-21 LUBUMB ASHI KATANGA DGE RDC HP		2021
1/10/22	28092000	Phosphoric and polyphosphoric acids	27012.0	LTR	27012	46142.43	South Africa	KAMOTO COPPER COMPANY	protea mining chemicals	USD	000210 - DOUANE EXPRESS CUSTOM	38816.24	No101, Route du golf, C/LUBUMBASHI HAUT KATANGA KCC SARL	Road		94159945	KAMOTO COPPER COMPANY No101, Route du golf, C/LUBUMBASHI HAUT KATANGA KCC SARL	Katanga Mining / KCC	2022
1/10/22	28092000	Phosphoric and polyphosphoric acids	26952.0	LTR	26952	46039.94	South Africa	KAMOTO COPPER COMPANY	protea mining chemicals	USD	000210 - DOUANE EXPRESS CUSTOM	38730.02	No101, Route du golf, C/LUBUMBASHI HAUT KATANGA KCC SARL	Road		93950798	KAMOTO COPPER COMPANY No101, Route du golf, C/LUBUMBASHI HAUT KATANGA KCC SARL	Katanga Mining / KCC	2022
3/10/22	28092000	Phosphoric and polyphosphoric acids	26852.0	LTR	26852	45869.11	South Africa	KAMOTO COPPER COMPANY	protea mining chemicals	USD	000210 - DOUANE EXPRESS CUSTOM	38586.32	No101, Route du golf, C/LUBUMBASHI HAUT KATANGA KCC SARL	Road		93602212	KAMOTO COPPER COMPANY No101, Route du golf, C/LUBUMBASHI HAUT KATANGA KCC SARL	Katanga Mining / KCC	2022
3/10/22	28092000	Phosphoric and polyphosphoric acids	26992.0	LTR	26992	46108.27	South Africa	KAMOTO COPPER COMPANY	protea mining chemicals	USD	000210 - DOUANE EXPRESS CUSTOM	38787.5	No101, Route du golf, C/LUBUMBASHI HAUT KATANGA KCC SARL	Road		94090236	KAMOTO COPPER COMPANY No101, Route du golf, C/LUBUMBASHI HAUT KATANGA KCC SARL	Katanga Mining / KCC	2022
3/10/22	28092000	Phosphoric and polyphosphoric acids	26932.0	LTR	26932	46005.78	South Africa	KAMOTO COPPER COMPANY	protea mining chemicals	USD	000210 - DOUANE EXPRESS CUSTOM	38701.28	No101, Route du golf, C/LUBUMBASHI HAUT KATANGA KCC SARL	Road		93881089	KAMOTO COPPER COMPANY No101, Route du golf, C/LUBUMBASHI HAUT KATANGA KCC SARL	Katanga Mining / KCC	2022
3/10/22	28092000	Phosphoric and polyphosphoric acids	30316.0	LTR	30316	50801.27	South Africa	KAMOTO COPPER COMPANY	protea mining chemicals	USD	000210 - DOUANE EXPRESS CUSTOM	43564.09	No101, Route du golf, C/LUBUMBASHI HAUT KATANGA KCC SARL	Road		103666944	KAMOTO COPPER COMPANY No101, Route du golf, C/LUBUMBASHI HAUT KATANGA KCC SARL	Katanga Mining / KCC	2022
3/10/22	28092000	Phosphoric and polyphosphoric acids	26892.0	LTR	26892	45937.44	South Africa	KAMOTO COPPER COMPANY	protea mining chemicals	USD	000210 - DOUANE EXPRESS CUSTOM	38643.8	No101, Route du golf, C/LUBUMBASHI HAUT KATANGA KCC SARL	Road		93741651	KAMOTO COPPER COMPANY No101, Route du golf, C/LUBUMBASHI HAUT KATANGA KCC SARL	Katanga Mining / KCC	2022
5/10/22	28092000	Phosphoric and polyphosphoric acids	26932.0	LTR	26932	45285.66	South Africa	KAMOTO COPPER COMPANY	protea mining chemicals	USD	000210 - DOUANE EXPRESS CUSTOM	37974.12	No101, Route du golf, C/LUBUMBASHI HAUT KATANGA KCC SARL	Road		92411599	KAMOTO COPPER COMPANY No101, Route du golf, C/LUBUMBASHI HAUT KATANGA KCC SARL	Katanga Mining / KCC	2022
5/10/22	28092000	Phosphoric and polyphosphoric acids	30356.0	LTR	30356	51043.05	South Africa	KAMOTO COPPER COMPANY	protea mining chemicals	USD	000210 - DOUANE EXPRESS CUSTOM	42801.96	No101, Route du golf, C/LUBUMBASHI HAUT KATANGA KCC SARL	Road		104160338	KAMOTO COPPER COMPANY No101, Route du golf, C/LUBUMBASHI HAUT KATANGA KCC SARL	Katanga Mining / KCC	2022
5/10/22	28092000	Phosphoric and polyphosphoric acids	26912.0	LTR	26912	45252.03	South Africa	KAMOTO COPPER COMPANY	protea mining chemicals	USD	000210 - DOUANE EXPRESS CUSTOM	37945.92	No101, Route du golf, C/LUBUMBASHI HAUT KATANGA KCC SARL	Road		92342961	KAMOTO COPPER COMPANY No101, Route du golf, C/LUBUMBASHI HAUT KATANGA KCC SARL	Katanga Mining / KCC	2022
5/10/22	28092000	Phosphoric and polyphosphoric acids	30236.0	LTR	30236	51646.29	South Africa	KAMOTO COPPER COMPANY	protea mining chemicals	USD	000210 - DOUANE EXPRESS CUSTOM	43449.13	No101, Route du golf, C/LUBUMBASHI HAUT KATANGA KCC SARL	Road		105391333	KAMOTO COPPER COMPANY No101, Route du golf, C/LUBUMBASHI HAUT KATANGA KCC SARL	Katanga Mining / KCC	2022
5/10/22	28092000	Phosphoric and polyphosphoric acids	30536.0	LTR	30536	51345.72	South Africa	KAMOTO COPPER COMPANY	protea mining chemicals	USD	000210 - DOUANE EXPRESS CUSTOM	43055.76	No101, Route du golf, C/LUBUMBASHI HAUT KATANGA KCC SARL	Road		104777978	KAMOTO COPPER COMPANY No101, Route du golf, C/LUBUMBASHI HAUT KATANGA KCC SARL	Katanga Mining / KCC	2022
5/10/22	28092000	Phosphoric and polyphosphoric acids	30196.0	LTR	30196	50774.01	South Africa	KAMOTO COPPER COMPANY	protea mining chemicals	USD	000210 - DOUANE EXPRESS CUSTOM	42576.36	No101, Route du golf, C/LUBUMBASHI HAUT KATANGA KCC SARL	Road		103611334	KAMOTO COPPER COMPANY No101, Route du golf, C/LUBUMBASHI HAUT KATANGA KCC SARL	Katanga Mining / KCC	2022
5/10/22	28092000	Phosphoric and polyphosphoric acids	30156.0	LTR	30156	50706.75	South Africa	KAMOTO COPPER COMPANY	protea mining chemicals	USD	000210 - DOUANE EXPRESS CUSTOM	42519.96	No101, Route du golf, C/LUBUMBASHI HAUT KATANGA KCC SARL	Road		103474078	KAMOTO COPPER COMPANY No101, Route du golf, C/LUBUMBASHI HAUT KATANGA KCC SARL	Katanga Mining / KCC	2022
6/10/22	28092000	Phosphoric and polyphosphoric acids	30256.0	LTR	30256	50873.07	South Africa	KAMOTO COPPER COMPANY	protea mining chemicals	USD	000210 - DOUANE EXPRESS CUSTOM	42660.96	No101, Route du golf, C/LUBUMBASHI HAUT KATANGA KCC SARL	Road		103813478	KAMOTO COPPER COMPANY No101, Route du golf, C/LUBUMBASHI HAUT KATANGA KCC SARL	Katanga Mining / KCC	2022
6/10/22	28092000	Phosphoric and polyphosphoric acids	30176.0	LTR	30176	50738.57	South Africa	KAMOTO COPPER COMPANY	protea mining chemicals	USD	000210 - DOUANE EXPRESS CUSTOM	42548.16	No101, Route du golf, C/LUBUMBASHI HAUT KATANGA KCC SARL	Road		103538997	KAMOTO COPPER COMPANY No101, Route du golf, C/LUBUMBASHI HAUT KATANGA KCC SARL	Katanga Mining / KCC	2022
6/10/22	28092000	Phosphoric and polyphosphoric acids	30216.0	LTR	30216	50805.81	South Africa	KAMOTO COPPER COMPANY	protea mining chemicals	USD	000210 - DOUANE EXPRESS CUSTOM	42604.56	No101, Route du golf, C/LUBUMBASHI HAUT KATANGA KCC SARL	Road		103676227	KAMOTO COPPER COMPANY No101, Route du golf, C/LUBUMBASHI HAUT KATANGA KCC SARL	Katanga Mining / KCC	2022
6/10/22	28092000	Phosphoric and polyphosphoric acids	30096.0	LTR	30096	50604.05	South Africa	KAMOTO COPPER COMPANY	protea mining chemicals	USD	000210 - DOUANE EXPRESS CUSTOM	42435.36	No101, Route du golf, C/LUBUMBASHI HAUT KATANGA KCC SARL	Road		103264495	KAMOTO COPPER COMPANY No101, Route du golf, C/LUBUMBASHI HAUT KATANGA KCC SARL	Katanga Mining / KCC	2022
10/10/22	28092000	Phosphoric and polyphosphoric acids	30236.0	LTR	30236	50847.21	South Africa	KAMOTO COPPER COMPANY	protea mining chemicals	USD	000210 - DOUANE EXPRESS CUSTOM	42632.76	No101, Route du golf, C/LUBUMBASHI HAUT KATANGA KCC SARL	Road		103760690	KAMOTO COPPER COMPANY No101, Route du golf, C/LUBUMBASHI HAUT KATANGA KCC SARL	Katanga Mining / KCC	2022
10/10/22	28092000	Phosphoric and polyphosphoric acids	30076.0	LTR	30076	50578.14	South Africa	KAMOTO COPPER COMPANY	protea mining chemicals	USD	000210 - DOUANE EXPRESS CUSTOM	42407.16	No101, Route du golf, C/LUBUMBASHI HAUT KATANGA KCC SARL	Road		103211624	KAMOTO COPPER COMPANY No101, Route du golf, C/LUBUMBASHI HAUT KATANGA KCC SARL	Katanga Mining / KCC	2022
10/10/22	28092000	Phosphoric and polyphosphoric acids	27172.0	LTR	27172	46418.06	South Africa	KAMOTO COPPER COMPANY	protea mining chemicals	USD	000210 - DOUANE EXPRESS CUSTOM	39046.16	No101, Route du golf, C/LUBUMBASHI HAUT KATANGA KCC SARL	Road		94722409	KAMOTO COPPER COMPANY No101, Route du golf, C/LUBUMBASHI HAUT KATANGA KCC SARL	Katanga Mining / KCC	2022
13/10/2022	28092000	Phosphoric and polyphosphoric acids	26672.0	LTR	26672	44858.87	South Africa	KAMOTO COPPER COMPANY	protea mining chemicals	USD	000210 - DOUANE EXPRESS CUSTOM	37607.52	No101, Route du golf, C/LUBUMBASHI HAUT KATANGA KCC SARL	Road		91540677	KAMOTO COPPER COMPANY No101, Route du golf, C/LUBUMBASHI HAUT KATANGA KCC SARL	Katanga Mining / KCC	2022
13/10/2022	28092000	Phosphoric and polyphosphoric acids	29936.0	LTR	29936	50348.51	South Africa	KAMOTO COPPER COMPANY	protea mining chemicals	USD	000210 - DOUANE EXPRESS CUSTOM	42209.76	No101, Route du golf, C/LUBUMBASHI HAUT KATANGA KCC SARL	Road		102743031	KAMOTO COPPER COMPANY No101, Route du golf, C/LUBUMBASHI HAUT KATANGA KCC SARL	Katanga Mining / KCC	2022
13/10/2022	28092000	Phosphoric and polyphosphoric acids	29696.0	LTR	29696	49944.86	South Africa	KAMOTO COPPER COMPANY	protea mining chemicals	USD	000210 - DOUANE EXPRESS CUSTOM	41871.36	No101, Route du golf, C/LUBUMBASHI HAUT KATANGA KCC SARL	Road		101919325	KAMOTO COPPER COMPANY No101, Route du golf, C/LUBUMBASHI HAUT KATANGA KCC SARL	Katanga Mining / KCC	2022
13/10/2022	28092000	Phosphoric and polyphosphoric acids	30076.0	LTR	30076	50583.97	South Africa	KAMOTO COPPER COMPANY	protea mining chemicals	USD	000210 - DOUANE EXPRESS CUSTOM	42407.16	No101, Route du golf, C/LUBUMBASHI HAUT KATANGA KCC SARL	Road		103223527	KAMOTO COPPER COMPANY No101, Route du golf, C/LUBUMBASHI HAUT KATANGA KCC SARL	Katanga Mining / KCC	2022
13/10/2022	28092000	Phosphoric and polyphosphoric acids	30256.0	LTR	30256	50886.7	South Africa	KAMOTO COPPER COMPANY	protea mining chemicals	USD	000210 - DOUANE EXPRESS CUSTOM	42660.96	No101, Route du golf, C/LUBUMBASHI HAUT KATANGA KCC SARL	Road		103841291	KAMOTO COPPER COMPANY No101, Route du golf, C/LUBUMBASHI HAUT KATANGA KCC SARL	Katanga Mining / KCC	2022
13/10/2022	28092000	Phosphoric and polyphosphoric acids	26972.0	LTR	26972	45363.43	South Africa	KAMOTO COPPER COMPANY	protea mining chemicals	USD	000210 - DOUANE EXPRESS CUSTOM	38030.52	No101, Route du golf, C/LUBUMBASHI HAUT KATANGA KCC SARL	Road		92570303	KAMOTO COPPER COMPANY No101, Route du golf, C/LUBUMBASHI HAUT KATANGA KCC SARL	Katanga Mining / KCC	2022
13/10/2022	28092000	Phosphoric and polyphosphoric acids	29776.0	LTR	29776	50079.41	South Africa	KAMOTO COPPER COMPANY	protea mining chemicals	USD	000210 - DOUANE EXPRESS CUSTOM	41984.16	No101, Route du golf, C/LUBUMBASHI HAUT KATANGA KCC SARL	Road		102193901	KAMOTO COPPER COMPANY No101, Route du golf, C/LUBUMBASHI HAUT KATANGA KCC SARL	Katanga Mining / KCC	2022
13/10/2022	28092000	Phosphoric and polyphosphoric acids	30016.0	LTR	30016	50483.05	South Africa	KAMOTO COPPER COMPANY	protea mining chemicals	USD	000210 - DOUANE EXPRESS CUSTOM	42322.56	No101, Route du golf, C/LUBUMBASHI HAUT KATANGA KCC SARL	Road		103017586	KAMOTO COPPER COMPANY No101, Route du golf, C/LUBUMBASHI HAUT KATANGA KCC SARL	Katanga Mining / KCC	2022
13/10/2022	28092000	Phosphoric and polyphosphoric acids	30296.0	LTR	30296	50953.98	South Africa	KAMOTO COPPER COMPANY	protea mining chemicals	USD	000210 - DOUANE EXPRESS CUSTOM	42717.36	No101, Route du golf, C/LUBUMBASHI HAUT KATANGA KCC SARL	Road		103978578	KAMOTO COPPER COMPANY No101, Route du golf, C/LUBUMBASHI HAUT KATANGA KCC SARL	Katanga Mining / KCC	2022
13/10/2022	28092000	Phosphoric and polyphosphoric acids	26552.0	LTR	26552	44657.05	South Africa	KAMOTO COPPER COMPANY	protea mining chemicals	USD	000210 - DOUANE EXPRESS CUSTOM	37438.32	No101, Route du golf, C/LUBUMBASHI HAUT KATANGA KCC SARL	Road		91128834	KAMOTO COPPER COMPANY No101, Route du golf, C/LUBUMBASHI HAUT KATANGA KCC SARL	Katanga Mining / KCC	2022
14/10/2022	28092000	Phosphoric and polyphosphoric acids	29916.0	LTR	29916	50310.88	South Africa	KAMOTO COPPER COMPANY	protea mining chemicals	USD	000210 - DOUANE EXPRESS CUSTOM	42181.56	No101, Route du golf, C/LUBUMBASHI HAUT KATANGA KCC SARL	Road		102666235	KAMOTO COPPER COMPANY No101, Route du golf, C/LUBUMBASHI HAUT KATANGA KCC SARL	Katanga Mining / KCC	2022
14/10/2022	28092000	Phosphoric and polyphosphoric acids	29976.0	LTR	29976	50411.79	South Africa	KAMOTO COPPER COMPANY	protea mining chemicals	USD	000210 - DOUANE EXPRESS CUSTOM	42266.16	No101, Route du golf, C/LUBUMBASHI HAUT KATANGA KCC SARL	Road		102872161	KAMOTO COPPER COMPANY No101, Route du golf, C/LUBUMBASHI HAUT KATANGA KCC SARL	Katanga Mining / KCC	2022
29/10/2022	28092000	Phosphoric and polyphosphoric acids	29836.0	LTR	29836	50160.53	South Africa	KAMOTO COPPER COMPANY	protea mining chemicals	USD	000210 - DOUANE EXPRESS CUSTOM	42217.94	No101, Route du golf, C/LUBUMBASHI HAUT KATANGA KCC SARL	Road		102359439	KAMOTO COPPER COMPANY No101, Route du golf, C/LUBUMBASHI HAUT KATANGA KCC SARL	Katanga Mining / KCC	2022
29/10/2022	28092000	Phosphoric and polyphosphoric acids	29876.0	LTR	29876	50227.78	South Africa	KAMOTO COPPER COMPANY	protea mining chemicals	USD	000210 - DOUANE EXPRESS CUSTOM	42274.54	No101, Route du golf, C/LUBUMBASHI HAUT KATANGA KCC SARL	Road		102496672	KAMOTO COPPER COMPANY No101, Route du golf, C/LUBUMBASHI HAUT KATANGA KCC SARL	Katanga Mining / KCC	2022
29/10/2022	28092000	Phosphoric and polyphosphoric acids	29816.0	LTR	29816	50126.91	South Africa	KAMOTO COPPER COMPANY	protea mining chemicals	USD	000210 - DOUANE EXPRESS CUSTOM	42189.64	No101, Route du golf, C/LUBUMBASHI HAUT KATANGA KCC SARL	Road		102290823	KAMOTO COPPER COMPANY No101, Route du golf, C/LUBUMBASHI HAUT KATANGA KCC SARL	Katanga Mining / KCC	2022
29/10/2022	28092000	Phosphoric and polyphosphoric acids	26592.0	LTR	26592	44706.69	South Africa	KAMOTO COPPER COMPANY	protea mining chemicals	USD	000210 - DOUANE EXPRESS CUSTOM	37627.68	No101, Route du golf, C/LUBUMBASHI HAUT KATANGA KCC SARL	Road		91230128	KAMOTO COPPER COMPANY No101, Route du golf, C/LUBUMBASHI HAUT KATANGA KCC SARL	Katanga Mining / KCC	2022
29/10/2022	28092000	Phosphoric and polyphosphoric acids	29556.0	LTR	29556	49689.79	South Africa	KAMOTO COPPER COMPANY	protea mining chemicals	USD	000210 - DOUANE EXPRESS CUSTOM	41821.74	No101, Route du golf, C/LUBUMBASHI HAUT KATANGA KCC SARL	Road		101398831	KAMOTO COPPER COMPANY No101, Route du golf, C/LUBUMBASHI HAUT KATANGA KCC SARL	Katanga Mining / KCC	2022
29/10/2022	28092000	Phosphoric and polyphosphoric acids	26792.0	LTR	26792	45062.49	South Africa	KAMOTO COPPER COMPANY	protea mining chemicals	USD	000210 - DOUANE EXPRESS CUSTOM	37776.72	No101, Route du golf, C/LUBUMBASHI HAUT KATANGA KCC SARL	Road		91956186	KAMOTO COPPER COMPANY No101, Route du golf, C/LUBUMBASHI HAUT KATANGA KCC SARL	Katanga Mining / KCC	2022
29/10/2022	28092000	Phosphoric and polyphosphoric acids	26072.0	LTR	26072	43832.46	South Africa	KAMOTO COPPER COMPANY	protea mining chemicals	USD	000210 - DOUANE EXPRESS CUSTOM	36891.88	No101, Route du golf, C/LUBUMBASHI HAUT KATANGA KCC SARL	Road		89446144	KAMOTO COPPER COMPANY No101, Route du golf, C/LUBUMBASHI HAUT KATANGA KCC SARL	Katanga Mining / KCC	2022
29/10/2022	28092000	Phosphoric and polyphosphoric acids	29796.0	LTR	29796	50093.28	South Africa	KAMOTO COPPER COMPANY	protea mining chemicals	USD	000210 - DOUANE EXPRESS CUSTOM	42161.34	No101, Route du golf, C/LUBUMBASHI HAUT KATANGA KCC SARL	Road		102222207	KAMOTO COPPER COMPANY No101, Route du golf, C/LUBUMBASHI HAUT KATANGA KCC SARL	Katanga Mining / KCC	2022
29/10/2022	28092000	Phosphoric and polyphosphoric acids	26672.0	LTR	26672	44841.19	South Africa	KAMOTO COPPER COMPANY	protea mining chemicals	USD	000210 - DOUANE EXPRESS CUSTOM	37740.88	No101, Route du golf, C/LUBUMBASHI HAUT KATANGA KCC SARL	Road		91504594	KAMOTO COPPER COMPANY No101, Route du golf, C/LUBUMBASHI HAUT KATANGA KCC SARL	Katanga Mining / KCC	2022
31/10/2022	28092000	Phosphoric and polyphosphoric acids	29556.0	LTR	29556	49689.79	South Africa	KAMOTO COPPER COMPANY	protea mining chemicals	USD	000210 - DOUANE EXPRESS CUSTOM	41821.74	No101, Route du golf, C/LUBUMBASHI HAUT KATANGA KCC SARL	Road		101398831	KAMOTO COPPER COMPANY No101, Route du golf, C/LUBUMBASHI HAUT KATANGA KCC SARL	Katanga Mining / KCC	2022
31/10/2022	28092000	Phosphoric and polyphosphoric acids	30016.0	LTR	30016	50463.15	South Africa	KAMOTO COPPER COMPANY	protea mining chemicals	USD	000210 - DOUANE EXPRESS CUSTOM	42472.64	No101, Route du golf, C/LUBUMBASHI HAUT KATANGA KCC SARL	Road		102976966	KAMOTO COPPER COMPANY No101, Route du golf, C/LUBUMBASHI HAUT KATANGA KCC SARL	Katanga Mining / KCC	2022
31/10/2022	28092000	Phosphoric and polyphosphoric acids	29856.0	LTR	29856	50194.16	South Africa	KAMOTO COPPER COMPANY	protea mining chemicals	USD	000210 - DOUANE EXPRESS CUSTOM	42246.24	No101, Route du golf, C/LUBUMBASHI HAUT KATANGA KCC SARL	Road		102428055	KAMOTO COPPER COMPANY No101, Route du golf, C/LUBUMBASHI HAUT KATANGA KCC SARL	Katanga Mining / KCC	2022
31/10/2022	28092000	Phosphoric and polyphosphoric acids	26032.0	LTR	26032	43765.21	South Africa	KAMOTO COPPER COMPANY	protea mining chemicals	USD	000210 - DOUANE EXPRESS CUSTOM	36835.28	No101, Route du golf, C/LUBUMBASHI HAUT KATANGA KCC SARL	Road		89308912	KAMOTO COPPER COMPANY No101, Route du golf, C/LUBUMBASHI HAUT KATANGA KCC SARL	Katanga Mining / KCC	2022
31/10/2022	28092000	Phosphoric and polyphosphoric acids	26652.0	LTR	26652	44807.57	South Africa	KAMOTO COPPER COMPANY	protea mining chemicals	USD	000210 - DOUANE EXPRESS CUSTOM	37712.58	No101, Route du golf, C/LUBUMBASHI HAUT KATANGA KCC SARL	Road		91435978	KAMOTO COPPER COMPANY No101, Route du golf, C/LUBUMBASHI HAUT KATANGA KCC SARL	Katanga Mining / KCC	2022
31/10/2022	28092000	Phosphoric and polyphosphoric acids	26672.0	LTR	26672	44841.19	South Africa	KAMOTO COPPER COMPANY	protea mining chemicals	USD	000210 - DOUANE EXPRESS CUSTOM	37740.88	No101, Route du golf, C/LUBUMBASHI HAUT KATANGA KCC SARL	Road		91504594	KAMOTO COPPER COMPANY No101, Route du golf, C/LUBUMBASHI HAUT KATANGA KCC SARL	Katanga Mining / KCC	2022
12/7/24	28092000	Phosphoric acid and polyphosphoric acids	3480.96	LTR	31360	34961.27	South Africa	KAMOTO COPPER COMPANY S A N	protea mining chemicals2	USD	000003 - CONNEXAFRICA RDC SARL	25338.88	o101, R	Road	48 DYSON R	99216006	KAMOTO COPPER COMPANY S A N o101, R	Katanga Mining / KCC	2024
12/7/24	28092000	Phosphoric acid and polyphosphoric acids	3494.28	LTR	31480	35094.95	South Africa	KAMOTO COPPER COMPANY S A N	protea mining chemicals2	USD	000003 - CONNEXAFRICA RDC SARL	25435.84	o101, R	Road	48 DYSON R	99595383	KAMOTO COPPER COMPANY S A N o101, R	Katanga Mining / KCC	2024
1/3/19	28092000	Phosphoric and polyphosphoric acids	3410.0	LTR	31000	57541.83	South Africa	KAMOTO COPPER COMPANY SA	chemquest africa pty ltd	ZAR	CONNEXAFRICA RDC SARL	682000.0	No101, Route du golf, C/LUBUMBASHI HAUT KATANGA KCC SARL	Road	CHINE	94196660	KAMOTO COPPER COMPANY SA No101, Route du golf, C/LUBUMBASHI HAUT KATANGA KCC SARL	Katanga Mining / KCC	2019
1/10/19	28092000	Phosphoric and polyphosphoric acids	36142.0	LTR	32560	44271.51	South Africa	KAMOTO COPPER COMPANY SA	protea mining chemicals	USD	CONNEXAFRICA RDC SARL	35262.48	No101, Route du golf, C/LUBUMBASHI HAUT KATANGA KCC SARL	Road	248 DYSON ROAD WADEVILLE EXT1 GERMISTON RSA	73218888	KAMOTO COPPER COMPANY SA No101, Route du golf, C/LUBUMBASHI HAUT KATANGA KCC SARL	Katanga Mining / KCC	2019
3/4/19	28092000	Phosphoric and polyphosphoric acids	34410.0	LTR	31000	52862.84	South Africa	KAMOTO COPPER COMPANY SA	chemquest africa pty ltd	ZAR	CONNEXAFRICA RDC SARL	682000.0	No101, Route du golf, C/LUBUMBASHI HAUT KATANGA KCC SARL	Road	CHINE	86633692	KAMOTO COPPER COMPANY SA No101, Route du golf, C/LUBUMBASHI HAUT KATANGA KCC SARL	Katanga Mining / KCC	2019
4/9/19	28092000	Phosphoric and polyphosphoric acids	36252.6	LTR	32660	44381.97	South Africa	KAMOTO COPPER COMPANY SA	protea mining chemicals	USD	CONNEXAFRICA RDC SARL	35370.78	No101, Route du golf, C/LUBUMBASHI HAUT KATANGA KCC SARL	Road	248 DYSON ROAD WADEVILLE EXT1 GERMISTON RSA	73396679	KAMOTO COPPER COMPANY SA No101, Route du golf, C/LUBUMBASHI HAUT KATANGA KCC SARL	Katanga Mining / KCC	2019
4/9/19	28092000	Phosphoric and polyphosphoric acids	35919.6	LTR	32360	44050.58	South Africa	KAMOTO COPPER COMPANY SA	protea mining chemicals	USD	CONNEXAFRICA RDC SARL	35045.88	No101, Route du golf, C/LUBUMBASHI HAUT KATANGA KCC SARL	Road	248 DYSON ROAD WADEVILLE EXT1 GERMISTON RSA	72848643	KAMOTO COPPER COMPANY SA No101, Route du golf, C/LUBUMBASHI HAUT KATANGA KCC SARL	Katanga Mining / KCC	2019
4/9/19	28092000	Phosphoric and polyphosphoric acids	35697.6	LTR	32160	43829.65	South Africa	KAMOTO COPPER COMPANY SA	protea mining chemicals	USD	CONNEXAFRICA RDC SARL	34829.28	No101, Route du golf, C/LUBUMBASHI HAUT KATANGA KCC SARL	Road	248 DYSON ROAD WADEVILLE EXT1 GERMISTON RSA	72483279	KAMOTO COPPER COMPANY SA No101, Route du golf, C/LUBUMBASHI HAUT KATANGA KCC SARL	Katanga Mining / KCC	2019
4/9/19	28092000	Phosphoric and polyphosphoric acids	35808.6	LTR	32260	47592.59	South Africa	KAMOTO COPPER COMPANY SA	protea mining chemicals	USD	CONNEXAFRICA RDC SARL	38518.44	No101, Route du golf, C/LUBUMBASHI HAUT KATANGA KCC SARL	Road	248 DYSON ROAD WADEVILLE EXT1 GERMISTON RSA	78706241	KAMOTO COPPER COMPANY SA No101, Route du golf, C/LUBUMBASHI HAUT KATANGA KCC SARL	Katanga Mining / KCC	2019
4/9/19	28092000	Phosphoric and polyphosphoric acids	36208.2	LTR	32620	44337.79	South Africa	KAMOTO COPPER COMPANY SA	protea mining chemicals	USD	CONNEXAFRICA RDC SARL	35327.46	No101, Route du golf, C/LUBUMBASHI HAUT KATANGA KCC SARL	Road	248 DYSON ROAD WADEVILLE EXT1 GERMISTON RSA	73323616	KAMOTO COPPER COMPANY SA No101, Route du golf, C/LUBUMBASHI HAUT KATANGA KCC SARL	Katanga Mining / KCC	2019
5/2/19	28092000	Phosphoric and polyphosphoric acids	27200.0	LTR	27200	49495.72	South Africa	KAMOTO COPPER COMPANY SA	chemquest africa pty ltd	ZAR	CONNEXAFRICA RDC SARL	598400.0	No101, Route du golf, C/LUBUMBASHI HAUT KATANGA KCC SARL	Road	FRANCE	81073922	KAMOTO COPPER COMPANY SA No101, Route du golf, C/LUBUMBASHI HAUT KATANGA KCC SARL	Katanga Mining / KCC	2019
6/2/19	28092000	Phosphoric and polyphosphoric acids	2220.0	LTR	2000	3846.59	South Africa	KAMOTO COPPER COMPANY SA	chemquest africa pty ltd	ZAR	CONNEXAFRICA RDC SARL	44000.0	No101, Route du golf, C/LUBUMBASHI HAUT KATANGA KCC SARL	Road	2ND FLOOR.HELVETIA HOUSE. GREENVALE RD.WILBART. GERMISTON.SOUTH AFRICA.P0 BOX 1249.BEDFORDIEW 2008	6295592	KAMOTO COPPER COMPANY SA No101, Route du golf, C/LUBUMBASHI HAUT KATANGA KCC SARL	Katanga Mining / KCC	2019
6/2/19	28092000	Phosphoric and polyphosphoric acids	31080.0	LTR	28000	53851.91	South Africa	KAMOTO COPPER COMPANY SA	chemquest africa pty ltd	ZAR	CONNEXAFRICA RDC SARL	616000.0	No101, Route du golf, C/LUBUMBASHI HAUT KATANGA KCC SARL	Road	2ND FLOOR.HELVETIA HOUSE. GREENVALE RD.WILBART. GERMISTON.SOUTH AFRICA.P0 BOX 1249.BEDFORDIEW 2008	88137683	KAMOTO COPPER COMPANY SA No101, Route du golf, C/LUBUMBASHI HAUT KATANGA KCC SARL	Katanga Mining / KCC	2019
6/7/19	28092000	Phosphoric and polyphosphoric acids	32020.0	LTR	32020	45953.02	South Africa	KAMOTO COPPER COMPANY SA	protea mining chemicals	USD	CONNEXAFRICA RDC SARL	38231.88	No101, Route du golf, C/LUBUMBASHI HAUT KATANGA KCC SARL	Road	248 DYSON ROAD WADEVILLE EXT1 GERMISTON RSA	75646607	KAMOTO COPPER COMPANY SA No101, Route du golf, C/LUBUMBASHI HAUT KATANGA KCC SARL	Katanga Mining / KCC	2019
6/9/19	28092000	Phosphoric and polyphosphoric acids	36075.0	LTR	32500	47884.88	South Africa	KAMOTO COPPER COMPANY SA	protea mining chemicals	USD	CONNEXAFRICA RDC SARL	38805.0	No101, Route du golf, C/LUBUMBASHI HAUT KATANGA KCC SARL	Road	248 DYSON ROAD WADEVILLE EXT1 GERMISTON RSA	79160669	KAMOTO COPPER COMPANY SA No101, Route du golf, C/LUBUMBASHI HAUT KATANGA KCC SARL	Katanga Mining / KCC	2019
8/7/19	28092000	Phosphoric and polyphosphoric acids	35409.0	LTR	31900	45786.37	South Africa	KAMOTO COPPER COMPANY SA	protea mining chemicals	USD	CONNEXAFRICA RDC SARL	38088.6	No101, Route du golf, C/LUBUMBASHI HAUT KATANGA KCC SARL	Road	248 DYSON ROAD WADEVILLE EXT1 GERMISTON RSA	75405911	KAMOTO COPPER COMPANY SA No101, Route du golf, C/LUBUMBASHI HAUT KATANGA KCC SARL	Katanga Mining / KCC	2019
8/7/19	28092000	Phosphoric and polyphosphoric acids	32240.0	LTR	32240	47190.45	South Africa	KAMOTO COPPER COMPANY SA	protea mining chemicals	USD	CONNEXAFRICA RDC SARL	38494.56	No101, Route du golf, C/LUBUMBASHI HAUT KATANGA KCC SARL	Road	248 DYSON ROAD WADEVILLE EXT1 GERMISTON RSA	77718301	KAMOTO COPPER COMPANY SA No101, Route du golf, C/LUBUMBASHI HAUT KATANGA KCC SARL	Katanga Mining / KCC	2019
8/7/19	28092000	Phosphoric and polyphosphoric acids	31350.0	LTR	31350	48009.57	China	KAMOTO COPPER COMPANY SA	chemquest africa pty ltd	ZAR	CONNEXAFRICA RDC SARL	564300.0	No101, Route du golf, C/LUBUMBASHI HAUT KATANGA KCC SARL	Road	FRANCE	79067309	KAMOTO COPPER COMPANY SA No101, Route du golf, C/LUBUMBASHI HAUT KATANGA KCC SARL	Katanga Mining / KCC	2019
9/1/19	28092000	Phosphoric and polyphosphoric acids	25500.0	LTR	25500	45055.5	South Africa	KAMOTO COPPER COMPANY SA	chemquest africa pty ltd	ZAR	CONNEXAFRICA RDC SARL	561000.0	No101, Route du golf, C/LUBUMBASHI HAUT KATANGA KCC SARL	Road	FRANCE	73780727	KAMOTO COPPER COMPANY SA No101, Route du golf, C/LUBUMBASHI HAUT KATANGA KCC SARL	Katanga Mining / KCC	2019
9/1/19	28092000	Phosphoric and polyphosphoric acids	7.0	LTR	7000	10160.3	South Africa	KAMOTO COPPER COMPANY SA	protea mining chemicals	USD	BOLLORE AFRICA LOGISTICS(ex AGETRAF	8281.0	No101, Route du golf, C/LUBUMBASHI HAUT KATANGA KCC SARL	Road	248 DYSON ROAD WADEVILLE EXT1 GERMISTON RSA	16638019	KAMOTO COPPER COMPANY SA No101, Route du golf, C/LUBUMBASHI HAUT KATANGA KCC SARL	Katanga Mining / KCC	2019
9/1/19	28092000	Phosphoric and polyphosphoric acids	32000.0	LTR	32000	45957.12	South Africa	KAMOTO COPPER COMPANY SA	protea mining chemicals	USD	CONNEXAFRICA RDC SARL	37856.0	No101, Route du golf, C/LUBUMBASHI HAUT KATANGA KCC SARL	Road	248 DYSON ROAD WADEVILLE EXT1 GERMISTON RSA	75257174	KAMOTO COPPER COMPANY SA No101, Route du golf, C/LUBUMBASHI HAUT KATANGA KCC SARL	Katanga Mining / KCC	2019
9/5/19	28092000	Phosphoric and polyphosphoric acids	32460.0	LTR	32460	46468.39	South Africa	KAMOTO COPPER COMPANY SA	protea mining chemicals	USD	CONNEXAFRICA RDC SARL	38757.24	No101, Route du golf, C/LUBUMBASHI HAUT KATANGA KCC SARL	Road	248 DYSON ROAD WADEVILLE EXT1 GERMISTON RSA	76201538	KAMOTO COPPER COMPANY SA No101, Route du golf, C/LUBUMBASHI HAUT KATANGA KCC SARL	Katanga Mining / KCC	2019
9/5/19	28092000	Phosphoric and polyphosphoric acids	32680.0	LTR	32680	46736.32	South Africa	KAMOTO COPPER COMPANY SA	protea mining chemicals	USD	CONNEXAFRICA RDC SARL	39019.92	No101, Route du golf, C/LUBUMBASHI HAUT KATANGA KCC SARL	Road	248 DYSON ROAD WADEVILLE EXT1 GERMISTON RSA	76640904	KAMOTO COPPER COMPANY SA No101, Route du golf, C/LUBUMBASHI HAUT KATANGA KCC SARL	Katanga Mining / KCC	2019
9/7/19	28092000	Phosphoric and polyphosphoric acids	35386.0	LTR	31880	45738.0	South Africa	KAMOTO COPPER COMPANY SA	protea mining cehmicals	USD	CONNEXAFRICA RDC SARL	38064.72	No101, Route du golf, C/LUBUMBASHI HAUT KATANGA KCC SARL	Road	248 DYSON ROAD WADEVILLE EXT 1 PO BOX 14773 JOHANNESBURG RSA	75326246	KAMOTO COPPER COMPANY SA No101, Route du golf, C/LUBUMBASHI HAUT KATANGA KCC SARL	Katanga Mining / KCC	2019
10/4/19	28092000	Phosphoric and polyphosphoric acids	31000.0	LTR	31000	56355.43	South Africa	KAMOTO COPPER COMPANY SA	chemquest africa pty ltd	ZAR	CONNEXAFRICA RDC SARL	682000.0	No101, Route du golf, C/LUBUMBASHI HAUT KATANGA KCC SARL	Road	CHINE	92396550	KAMOTO COPPER COMPANY SA No101, Route du golf, C/LUBUMBASHI HAUT KATANGA KCC SARL	Katanga Mining / KCC	2019
10/4/19	28092000	Phosphoric and polyphosphoric acids	30400.0	LTR	30400	43959.55	South Africa	KAMOTO COPPER COMPANY SA	protea mining chemicals	USD	CONNEXAFRICA RDC SARL	36297.6	No101, Route du golf, C/LUBUMBASHI HAUT KATANGA KCC SARL	Road	248 DYSON ROAD WADEVILLE EXT1 GERMISTON RSA	72073103	KAMOTO COPPER COMPANY SA No101, Route du golf, C/LUBUMBASHI HAUT KATANGA KCC SARL	Katanga Mining / KCC	2019
10/9/19	28092000	Phosphoric and polyphosphoric acids	36186.0	LTR	32600	44325.07	South Africa	KAMOTO COPPER COMPANY SA	protea mining chemicals	USD	CONNEXAFRICA RDC SARL	35305.8	No101, Route du golf, C/LUBUMBASHI HAUT KATANGA KCC SARL	Road	248 DYSON ROAD WADEVILLE EXT1 GERMISTON RSA	73298102	KAMOTO COPPER COMPANY SA No101, Route du golf, C/LUBUMBASHI HAUT KATANGA KCC SARL	Katanga Mining / KCC	2019
11/5/19	28092000	Phosphoric and polyphosphoric acids	32800.0	LTR	32800	46882.46	South Africa	KAMOTO COPPER COMPANY SA	protea mining chemicals	USD	CONNEXAFRICA RDC SARL	39163.2	No101, Route du golf, C/LUBUMBASHI HAUT KATANGA KCC SARL	Road	248 DYSON ROAD WADEVILLE EXT1 GERMISTON RSA	76932105	KAMOTO COPPER COMPANY SA No101, Route du golf, C/LUBUMBASHI HAUT KATANGA KCC SARL	Katanga Mining / KCC	2019
11/6/19	28092000	Phosphoric and polyphosphoric acids	31960.0	LTR	31960	45859.44	South Africa	KAMOTO COPPER COMPANY SA	protea mining chemicals	USD	CONNEXAFRICA RDC SARL	38160.24	No101, Route du golf, C/LUBUMBASHI HAUT KATANGA KCC SARL	Road	248 DYSON ROAD WADEVILLE EXT1 GERMISTON RSA	75341832	KAMOTO COPPER COMPANY SA No101, Route du golf, C/LUBUMBASHI HAUT KATANGA KCC SARL	Katanga Mining / KCC	2019
11/6/19	28092000	Phosphoric and polyphosphoric acids	32020.0	LTR	32020	45932.52	South Africa	KAMOTO COPPER COMPANY SA	protea mining chemicals	USD	CONNEXAFRICA RDC SARL	38231.88	No101, Route du golf, C/LUBUMBASHI HAUT KATANGA KCC SARL	Road	248 DYSON ROAD WADEVILLE EXT1 GERMISTON RSA	75461894	KAMOTO COPPER COMPANY SA No101, Route du golf, C/LUBUMBASHI HAUT KATANGA KCC SARL	Katanga Mining / KCC	2019
11/6/19	28092000	Phosphoric and polyphosphoric acids	31900.0	LTR	31900	45786.37	South Africa	KAMOTO COPPER COMPANY SA	protea mining chemicals	USD	CONNEXAFRICA RDC SARL	38088.6	No101, Route du golf, C/LUBUMBASHI HAUT KATANGA KCC SARL	Road	248 DYSON ROAD WADEVILLE EXT1 GERMISTON RSA	75221787	KAMOTO COPPER COMPANY SA No101, Route du golf, C/LUBUMBASHI HAUT KATANGA KCC SARL	Katanga Mining / KCC	2019
11/7/19	28092000	Phosphoric and polyphosphoric acids	19.0	LTR	31350	47494.71	China	KAMOTO COPPER COMPANY SA	chemquest africa pty ltd	ZAR	CONNEXAFRICA RDC SARL	564300.0	No101, Route du golf, C/LUBUMBASHI HAUT KATANGA KCC SARL	Road	2ND FLOOR.HELVETIA HOUSE. GREENVALE RD.WILBART. GERMISTON.SOUTH AFRICA.P0 BOX 1249.BEDFORDIEW 2008	78204752	KAMOTO COPPER COMPANY SA No101, Route du golf, C/LUBUMBASHI HAUT KATANGA KCC SARL	Katanga Mining / KCC	2019
12/3/19	28092000	Phosphoric and polyphosphoric acids	32000.0	LTR	32000	46957.12	South Africa	KAMOTO COPPER COMPANY SA	protea mining chemicals	USD	CONNEXAFRICA RDC SARL	37856.0	No101, Route du golf, C/LUBUMBASHI HAUT KATANGA KCC SARL	Road	248 DYSON ROAD WADEVILLE EXT1 GERMISTON RSA	76987894	KAMOTO COPPER COMPANY SA No101, Route du golf, C/LUBUMBASHI HAUT KATANGA KCC SARL	Katanga Mining / KCC	2019
12/6/19	28092000	Phosphoric and polyphosphoric acids	35608.0	LTR	32080	45999.8	South Africa	KAMOTO COPPER COMPANY SA	protea mining chemicals	USD	CONNEXAFRICA RDC SARL	38303.52	No101, Route du golf, C/LUBUMBASHI HAUT KATANGA KCC SARL	Road	248 DYSON ROAD WADEVILLE EXT1 GERMISTON RSA	75572430	KAMOTO COPPER COMPANY SA No101, Route du golf, C/LUBUMBASHI HAUT KATANGA KCC SARL	Katanga Mining / KCC	2019
12/9/19	28092000	Phosphoric and polyphosphoric acids	36319.0	LTR	32720	44457.21	South Africa	KAMOTO COPPER COMPANY SA	protea mining chemicals	USD	CONNEXAFRICA RDC SARL	35435.76	No101, Route du golf, C/LUBUMBASHI HAUT KATANGA KCC SARL	Road	248 DYSON ROAD WADEVILLE EXT1 GERMISTON RSA	73516619	KAMOTO COPPER COMPANY SA No101, Route du golf, C/LUBUMBASHI HAUT KATANGA KCC SARL	Katanga Mining / KCC	2019
1/7/20	28092000	Phosphoric and polyphosphoric acids	34898.4	LTR	31440	38163.57	South Africa	KAMOTO COPPER COMPANY SA	protea mining chemicals	USD	CONNEXAFRICA RDC SARL	30213.84	No101, Route du golf, C/LUBUMBASHI HAUT KATANGA KCC SARL	Road	248 DYSON ROAD WADEVILLE EXT1 GERMISTON RSA	72768782	KAMOTO COPPER COMPANY SA No101, Route du golf, C/LUBUMBASHI HAUT KATANGA KCC SARL	Katanga Mining / KCC	2020
1/7/20	28092000	Phosphoric and polyphosphoric acids	35231.4	LTR	31740	38780.61	South Africa	KAMOTO COPPER COMPANY SA	protea mining chemicals	USD	CONNEXAFRICA RDC SARL	30819.54	No101, Route du golf, C/LUBUMBASHI HAUT KATANGA KCC SARL	Road	248 DYSON ROAD WADEVILLE EXT1 GERMISTON RSA	73945326	KAMOTO COPPER COMPANY SA No101, Route du golf, C/LUBUMBASHI HAUT KATANGA KCC SARL	Katanga Mining / KCC	2020
1/7/20	28092000	Phosphoric and polyphosphoric acids	34654.2	LTR	31220	38266.24	South Africa	KAMOTO COPPER COMPANY SA	protea mining chemicals	USD	CONNEXAFRICA RDC SARL	30314.62	No101, Route du golf, C/LUBUMBASHI HAUT KATANGA KCC SARL	Road	248 DYSON ROAD WADEVILLE EXT1 GERMISTON RSA	72964548	KAMOTO COPPER COMPANY SA No101, Route du golf, C/LUBUMBASHI HAUT KATANGA KCC SARL	Katanga Mining / KCC	2020
2/3/20	28092000	Phosphoric and polyphosphoric acids	35520.0	LTR	32000	40817.14	South Africa	KAMOTO COPPER COMPANY SA	protea mining chemicals	USD	CONNEXAFRICA RDC SARL	32768.0	No101, Route du golf, C/LUBUMBASHI HAUT KATANGA KCC SARL	Road	248 DYSON ROAD WADEVILLE EXT1 GERMISTON RSA	69184812	KAMOTO COPPER COMPANY SA No101, Route du golf, C/LUBUMBASHI HAUT KATANGA KCC SARL	Katanga Mining / KCC	2020
2/4/20	28092000	Phosphoric and polyphosphoric acids	34543.0	LTR	31120	39918.46	South Africa	KAMOTO COPPER COMPANY SA	protea mining chemicals	USD	CONNEXAFRICA RDC SARL	31866.88	No101, Route du golf, C/LUBUMBASHI HAUT KATANGA KCC SARL	Road	248 DYSON ROAD WADEVILLE EXT1 GERMISTON RSA	68102162	KAMOTO COPPER COMPANY SA No101, Route du golf, C/LUBUMBASHI HAUT KATANGA KCC SARL	Katanga Mining / KCC	2020
2/4/20	28092000	Phosphoric and polyphosphoric acids	34588.0	LTR	31160	40787.06	South Africa	KAMOTO COPPER COMPANY SA	protea mining chemicals	USD	CONNEXAFRICA RDC SARL	32718.0	No101, Route du golf, C/LUBUMBASHI HAUT KATANGA KCC SARL	Road	248 DYSON ROAD WADEVILLE EXT1 GERMISTON RSA	69584014	KAMOTO COPPER COMPANY SA No101, Route du golf, C/LUBUMBASHI HAUT KATANGA KCC SARL	Katanga Mining / KCC	2020
2/4/20	28092000	Phosphoric and polyphosphoric acids	34787.0	LTR	31340	40979.94	South Africa	KAMOTO COPPER COMPANY SA	protea mining chemicals	USD	CONNEXAFRICA RDC SARL	32907.0	No101, Route du golf, C/LUBUMBASHI HAUT KATANGA KCC SARL	Road	248 DYSON ROAD WADEVILLE EXT1 GERMISTON RSA	69913071	KAMOTO COPPER COMPANY SA No101, Route du golf, C/LUBUMBASHI HAUT KATANGA KCC SARL	Katanga Mining / KCC	2020
2/4/20	28092000	Phosphoric and polyphosphoric acids	34499.0	LTR	31080	39876.66	South Africa	KAMOTO COPPER COMPANY SA	protea mining chemicals	USD	CONNEXAFRICA RDC SARL	31825.92	No101, Route du golf, C/LUBUMBASHI HAUT KATANGA KCC SARL	Road	248 DYSON ROAD WADEVILLE EXT1 GERMISTON RSA	68030848	KAMOTO COPPER COMPANY SA No101, Route du golf, C/LUBUMBASHI HAUT KATANGA KCC SARL	Katanga Mining / KCC	2020
2/4/20	28092000	Phosphoric and polyphosphoric acids	34055.0	LTR	30680	39458.66	South Africa	KAMOTO COPPER COMPANY SA	protea mining chemicals	USD	CONNEXAFRICA RDC SARL	31416.32	No101, Route du golf, C/LUBUMBASHI HAUT KATANGA KCC SARL	Road	248 DYSON ROAD WADEVILLE EXT1 GERMISTON RSA	67317719	KAMOTO COPPER COMPANY SA No101, Route du golf, C/LUBUMBASHI HAUT KATANGA KCC SARL	Katanga Mining / KCC	2020
2/4/20	28092000	Phosphoric and polyphosphoric acids	34610.0	LTR	31180	39981.16	South Africa	KAMOTO COPPER COMPANY SA	protea mining chemicals	USD	CONNEXAFRICA RDC SARL	31928.32	No101, Route du golf, C/LUBUMBASHI HAUT KATANGA KCC SARL	Road	248 DYSON ROAD WADEVILLE EXT1 GERMISTON RSA	68209134	KAMOTO COPPER COMPANY SA No101, Route du golf, C/LUBUMBASHI HAUT KATANGA KCC SARL	Katanga Mining / KCC	2020
2/4/20	28092000	Phosphoric and polyphosphoric acids	34210.0	LTR	30820	39604.96	South Africa	KAMOTO COPPER COMPANY SA	protea mining chemicals	USD	CONNEXAFRICA RDC SARL	31559.68	No101, Route du golf, C/LUBUMBASHI HAUT KATANGA KCC SARL	Road	248 DYSON ROAD WADEVILLE EXT1 GERMISTON RSA	67567320	KAMOTO COPPER COMPANY SA No101, Route du golf, C/LUBUMBASHI HAUT KATANGA KCC SARL	Katanga Mining / KCC	2020
2/4/20	28092000	Phosphoric and polyphosphoric acids	34588.0	LTR	31160	39960.26	South Africa	KAMOTO COPPER COMPANY SA	protea mining chemicals	USD	CONNEXAFRICA RDC SARL	31907.84	No101, Route du golf, C/LUBUMBASHI HAUT KATANGA KCC SARL	Road	248 DYSON ROAD WADEVILLE EXT1 GERMISTON RSA	68173477	KAMOTO COPPER COMPANY SA No101, Route du golf, C/LUBUMBASHI HAUT KATANGA KCC SARL	Katanga Mining / KCC	2020
2/6/20	28092000	Phosphoric and polyphosphoric acids	34900.0	LTR	31360	38133.48	South Africa	KAMOTO COPPER COMPANY SA	protea mining chemicals	USD	CONNEXAFRICA RDC SARL	30136.96	No101, Route du golf, C/LUBUMBASHI HAUT KATANGA KCC SARL	Road	248 DYSON ROAD WADEVILLE EXT1 GERMISTON RSA	69479346	KAMOTO COPPER COMPANY SA No101, Route du golf, C/LUBUMBASHI HAUT KATANGA KCC SARL	Katanga Mining / KCC	2020
2/9/20	28092000	Phosphoric and polyphosphoric acids	31740.0	LTR	31740	38505.95	South Africa	KAMOTO COPPER COMPANY SA	protea mining chemicals	USD	GENERAL SERVICE COMPAGNY - GSC	30502.14	No101, Route du golf, C/LUBUMBASHI HAUT KATANGA KCC SARL	Road	248 DYSON ROAD WADEVILLE EXT1 GERMISTON RSA	75507141	KAMOTO COPPER COMPANY SA No101, Route du golf, C/LUBUMBASHI HAUT KATANGA KCC SARL	Katanga Mining / KCC	2020
2/9/20	28092000	Phosphoric and polyphosphoric acids	31660.0	LTR	31660	38427.54	South Africa	KAMOTO COPPER COMPANY SA	unknown	USD	GENERAL SERVICE COMPAGNY - GSC	30425.26	No101, Route du golf, C/LUBUMBASHI HAUT KATANGA KCC SARL	Road		75353385	KAMOTO COPPER COMPANY SA No101, Route du golf, C/LUBUMBASHI HAUT KATANGA KCC SARL	Katanga Mining / KCC	2020
2/9/20	28092000	Phosphoric and polyphosphoric acids	31360.0	LTR	31360	38133.47	South Africa	KAMOTO COPPER COMPANY SA	protea mining chemicals	USD	GENERAL SERVICE COMPAGNY - GSC	30136.96	No101, Route du golf, C/LUBUMBASHI HAUT KATANGA KCC SARL	Road	248 DYSON ROAD WADEVILLE EXT1 GERMISTON RSA	74776738	KAMOTO COPPER COMPANY SA No101, Route du golf, C/LUBUMBASHI HAUT KATANGA KCC SARL	Katanga Mining / KCC	2020
2/9/20	28092000	Phosphoric and polyphosphoric acids	31660.0	LTR	31660	38407.93	South Africa	KAMOTO COPPER COMPANY SA	protea mining chemicals	USD	GENERAL SERVICE COMPAGNY - GSC	30406.04	No101, Route du golf, C/LUBUMBASHI HAUT KATANGA KCC SARL	Road	248 DYSON ROAD WADEVILLE EXT1 GERMISTON RSA	75314932	KAMOTO COPPER COMPANY SA No101, Route du golf, C/LUBUMBASHI HAUT KATANGA KCC SARL	Katanga Mining / KCC	2020
2/11/20	28092000	Phosphoric and polyphosphoric acids	34799.0	LTR	31350	42632.43	China	KAMOTO COPPER COMPANY SA	chemquest africa pty ltd	USD	CONNEXAFRICA RDC SARL	32666.7	No101, Route du golf, C/LUBUMBASHI HAUT KATANGA KCC SARL	Road	FRANCE	83764194	KAMOTO COPPER COMPANY SA No101, Route du golf, C/LUBUMBASHI HAUT KATANGA KCC SARL	Katanga Mining / KCC	2020
3/4/20	28092000	Phosphoric and polyphosphoric acids	34410.0	LTR	31000	39772.66	South Africa	KAMOTO COPPER COMPANY SA	protea mining chemicals	USD	CONNEXAFRICA RDC SARL	31744.0	No101, Route du golf, C/LUBUMBASHI HAUT KATANGA KCC SARL	Road	248 DYSON ROAD WADEVILLE EXT1 GERMISTON RSA	67853419	KAMOTO COPPER COMPANY SA No101, Route du golf, C/LUBUMBASHI HAUT KATANGA KCC SARL	Katanga Mining / KCC	2020
3/6/20	28092000	Phosphoric and polyphosphoric acids	34832.0	LTR	31380	38067.38	South Africa	KAMOTO COPPER COMPANY SA	protea mining chemicals	USD	CONNEXAFRICA RDC SARL	30156.18	No101, Route du golf, C/LUBUMBASHI HAUT KATANGA KCC SARL	Road	248 DYSON ROAD WADEVILLE EXT1 GERMISTON RSA	69591363	KAMOTO COPPER COMPANY SA No101, Route du golf, C/LUBUMBASHI HAUT KATANGA KCC SARL	Katanga Mining / KCC	2020
3/8/20	28092000	Phosphoric and polyphosphoric acids	1.0	LTR	31760	38849.51	South Africa	KAMOTO COPPER COMPANY SA	protea mining chemicals	USD	GENERAL SERVICE COMPAGNY - GSC	30838.96	No101, Route du golf, C/LUBUMBASHI HAUT KATANGA KCC SARL	Road	248 DYSON ROAD WADEVILLE EXT1 GERMISTON RSA	76604692	KAMOTO COPPER COMPANY SA No101, Route du golf, C/LUBUMBASHI HAUT KATANGA KCC SARL	Katanga Mining / KCC	2020
3/8/20	28092000	Phosphoric and polyphosphoric acids	1.0	LTR	31960	39050.31	South Africa	KAMOTO COPPER COMPANY SA	protea mining chemicals	USD	GENERAL SERVICE COMPAGNY - GSC	31033.16	No101, Route du golf, C/LUBUMBASHI HAUT KATANGA KCC SARL	Road	248 DYSON ROAD WADEVILLE EXT1 GERMISTON RSA	77000636	KAMOTO COPPER COMPANY SA No101, Route du golf, C/LUBUMBASHI HAUT KATANGA KCC SARL	Katanga Mining / KCC	2020
3/11/20	28092000	Phosphoric and polyphosphoric acids	22.2	LTR	32000	42307.97	South Africa	KAMOTO COPPER COMPANY SA	protea mining chemicals	USD	CONNEXAFRICA RDC SARL	34656.0	No101, Route du golf, C/LUBUMBASHI HAUT KATANGA KCC SARL	Road	248 DYSON ROAD WADEVILLE EXT1 GERMISTON RSA	83133401	KAMOTO COPPER COMPANY SA No101, Route du golf, C/LUBUMBASHI HAUT KATANGA KCC SARL	Katanga Mining / KCC	2020
4/8/20	28092000	Phosphoric and polyphosphoric acids	34798.0	LTR	31350	45659.97	China	KAMOTO COPPER COMPANY SA	chemquest africa pty ltd	USD	CONNEXAFRICA RDC SARL	32666.7	No101, Route du golf, C/LUBUMBASHI HAUT KATANGA KCC SARL	Road	FRANCE	90108996	KAMOTO COPPER COMPANY SA No101, Route du golf, C/LUBUMBASHI HAUT KATANGA KCC SARL	Katanga Mining / KCC	2020
4/8/20	28092000	Phosphoric and polyphosphoric acids	34798.0	LTR	31350	45659.97	China	KAMOTO COPPER COMPANY SA	chemquest africa pty ltd	USD	CONNEXAFRICA RDC SARL	32666.7	No101, Route du golf, C/LUBUMBASHI HAUT KATANGA KCC SARL	Road	FRANCE	90108996	KAMOTO COPPER COMPANY SA No101, Route du golf, C/LUBUMBASHI HAUT KATANGA KCC SARL	Katanga Mining / KCC	2020
4/8/20	28092000	Phosphoric and polyphosphoric acids	34799.0	LTR	31350	45659.97	China	KAMOTO COPPER COMPANY SA	chemquest africa pty ltd	USD	CONNEXAFRICA RDC SARL	32666.7	No101, Route du golf, C/LUBUMBASHI HAUT KATANGA KCC SARL	Road	FRANCE	90108996	KAMOTO COPPER COMPANY SA No101, Route du golf, C/LUBUMBASHI HAUT KATANGA KCC SARL	Katanga Mining / KCC	2020
4/8/20	28092000	Phosphoric and polyphosphoric acids	34799.0	LTR	31350	42707.85	China	KAMOTO COPPER COMPANY SA	chemquest africa pty ltd	USD	CONNEXAFRICA RDC SARL	32666.7	No101, Route du golf, C/LUBUMBASHI HAUT KATANGA KCC SARL	Road	FRANCE	84283061	KAMOTO COPPER COMPANY SA No101, Route du golf, C/LUBUMBASHI HAUT KATANGA KCC SARL	Katanga Mining / KCC	2020
4/11/20	28092000	Phosphoric and polyphosphoric acids	35520.0	LTR	32000	42306.54	South Africa	KAMOTO COPPER COMPANY SA	protea mining chemicals	USD	CONNEXAFRICA RDC SARL	34656.0	No101, Route du golf, C/LUBUMBASHI HAUT KATANGA KCC SARL	Road	248 DYSON ROAD WADEVILLE EXT1 GERMISTON RSA	83117734	KAMOTO COPPER COMPANY SA No101, Route du golf, C/LUBUMBASHI HAUT KATANGA KCC SARL	Katanga Mining / KCC	2020
5/5/20	28092000	Phosphoric and polyphosphoric acids	35387.0	LTR	31880	30923.6	South Africa	KAMOTO COPPER COMPANY SA	pure trade africa pty ltd	USD	CONNEXAFRICA RDC SARL	21295.84	No101, Route du golf, C/LUBUMBASHI HAUT KATANGA KCC SARL	Road	3RD FLOOR 53 RICHEFOND CIRCLE RIDGESIDE OFFICE PARK 4319 RSA	53760802	KAMOTO COPPER COMPANY SA No101, Route du golf, C/LUBUMBASHI HAUT KATANGA KCC SARL	Katanga Mining / KCC	2020
5/5/20	28092000	Phosphoric and polyphosphoric acids	35520.0	LTR	32000	31040.0	South Africa	KAMOTO COPPER COMPANY SA	pure trade africa pty ltd	USD	CONNEXAFRICA RDC SARL	21376.0	No101, Route du golf, C/LUBUMBASHI HAUT KATANGA KCC SARL	Road	3RD FLOOR 53 RICHEFOND CIRCLE RIDGESIDE OFFICE PARK 4319 RSA	53963164	KAMOTO COPPER COMPANY SA No101, Route du golf, C/LUBUMBASHI HAUT KATANGA KCC SARL	Katanga Mining / KCC	2020
5/5/20	28092000	Phosphoric and polyphosphoric acids	35586.6	LTR	32060	31098.2	South Africa	KAMOTO COPPER COMPANY SA	pure trade africa pty ltd	USD	CONNEXAFRICA RDC SARL	21416.08	No101, Route du golf, C/LUBUMBASHI HAUT KATANGA KCC SARL	Road	3RD FLOOR 53 RICHEFOND CIRCLE RIDGESIDE OFFICE PARK 4319 RSA	54064345	KAMOTO COPPER COMPANY SA No101, Route du golf, C/LUBUMBASHI HAUT KATANGA KCC SARL	Katanga Mining / KCC	2020
5/6/20	28092000	Phosphoric and polyphosphoric acids	34810.0	LTR	31360	38235.35	South Africa	KAMOTO COPPER COMPANY SA	protea mining chemicals	USD	CONNEXAFRICA RDC SARL	30136.96	No101, Route du golf, C/LUBUMBASHI HAUT KATANGA KCC SARL	Road	248 DYSON ROAD WADEVILLE EXT1 GERMISTON RSA	69898429	KAMOTO COPPER COMPANY SA No101, Route du golf, C/LUBUMBASHI HAUT KATANGA KCC SARL	Katanga Mining / KCC	2020
5/8/20	28092000	Phosphoric and polyphosphoric acids	34799.0	LTR	31350	45498.83	China	KAMOTO COPPER COMPANY SA	chemquest africa pty ltd	USD	CONNEXAFRICA RDC SARL	32666.7	No101, Route du golf, C/LUBUMBASHI HAUT KATANGA KCC SARL	Road	FRANCE	89949859	KAMOTO COPPER COMPANY SA No101, Route du golf, C/LUBUMBASHI HAUT KATANGA KCC SARL	Katanga Mining / KCC	2020
5/8/20	28092000	Phosphoric and polyphosphoric acids	31670.0	LTR	31670	38691.92	South Africa	KAMOTO COPPER COMPANY SA	protea mining chemicals	USD	GENERAL SERVICE COMPAGNY - GSC	30751.57	No101, Route du golf, C/LUBUMBASHI HAUT KATANGA KCC SARL	Road	248 DYSON ROAD WADEVILLE EXT1 GERMISTON RSA	76492784	KAMOTO COPPER COMPANY SA No101, Route du golf, C/LUBUMBASHI HAUT KATANGA KCC SARL	Katanga Mining / KCC	2020
6/5/20	28092000	Phosphoric and polyphosphoric acids	36230.0	LTR	32640	31660.8	South Africa	KAMOTO COPPER COMPANY SA	pure trade africa pty ltd	USD	CONNEXAFRICA RDC SARL	21803.52	No101, Route du golf, C/LUBUMBASHI HAUT KATANGA KCC SARL	Road	3RD FLOOR 53 RICHEFOND CIRCLE RIDGESIDE OFFICE PARK 4319 RSA	55092046	KAMOTO COPPER COMPANY SA No101, Route du golf, C/LUBUMBASHI HAUT KATANGA KCC SARL	Katanga Mining / KCC	2020
6/5/20	28092000	Phosphoric and polyphosphoric acids	37207.0	LTR	33520	32514.4	South Africa	KAMOTO COPPER COMPANY SA	pure trade africa pty ltd	USD	CONNEXAFRICA RDC SARL	22391.36	No101, Route du golf, C/LUBUMBASHI HAUT KATANGA KCC SARL	Road	3RD FLOOR 53 RICHEFOND CIRCLE RIDGESIDE OFFICE PARK 4319 RSA	56577371	KAMOTO COPPER COMPANY SA No101, Route du golf, C/LUBUMBASHI HAUT KATANGA KCC SARL	Katanga Mining / KCC	2020
6/8/20	28092000	Phosphoric and polyphosphoric acids	34798.5	LTR	31350	45579.33	China	KAMOTO COPPER COMPANY SA	chemquest africa pty ltd	USD	CONNEXAFRICA RDC SARL	32666.7	No101, Route du golf, C/LUBUMBASHI HAUT KATANGA KCC SARL	Road	FRANCE	89883109	KAMOTO COPPER COMPANY SA No101, Route du golf, C/LUBUMBASHI HAUT KATANGA KCC SARL	Katanga Mining / KCC	2020
7/5/20	28092000	Phosphoric and polyphosphoric acids	36297.0	LTR	32700	31719.0	South Africa	KAMOTO COPPER COMPANY SA	pure trade africa pty ltd	USD	CONNEXAFRICA RDC SARL	21843.6	No101, Route du golf, C/LUBUMBASHI HAUT KATANGA KCC SARL	Road	3RD FLOOR 53 RICHEFOND CIRCLE RIDGESIDE OFFICE PARK 4319 RSA	56649757	KAMOTO COPPER COMPANY SA No101, Route du golf, C/LUBUMBASHI HAUT KATANGA KCC SARL	Katanga Mining / KCC	2020
7/5/20	28092000	Phosphoric and polyphosphoric acids	34854.0	LTR	31400	30458.0	South Africa	KAMOTO COPPER COMPANY SA	pure trade africa pty ltd	USD	CONNEXAFRICA RDC SARL	20975.2	No101, Route du golf, C/LUBUMBASHI HAUT KATANGA KCC SARL	Road	3RD FLOOR 53 RICHEFOND CIRCLE RIDGESIDE OFFICE PARK 4319 RSA	54397626	KAMOTO COPPER COMPANY SA No101, Route du golf, C/LUBUMBASHI HAUT KATANGA KCC SARL	Katanga Mining / KCC	2020
7/5/20	28092000	Phosphoric and polyphosphoric acids	36319.0	LTR	32720	31738.4	South Africa	KAMOTO COPPER COMPANY SA	pure trade africa pty ltd	USD	CONNEXAFRICA RDC SARL	21856.96	No101, Route du golf, C/LUBUMBASHI HAUT KATANGA KCC SARL	Road	3RD FLOOR 53 RICHEFOND CIRCLE RIDGESIDE OFFICE PARK 4319 RSA	56684404	KAMOTO COPPER COMPANY SA No101, Route du golf, C/LUBUMBASHI HAUT KATANGA KCC SARL	Katanga Mining / KCC	2020
7/5/20	28092000	Phosphoric and polyphosphoric acids	36652.0	LTR	33020	29387.8	South Africa	KAMOTO COPPER COMPANY SA	pure trade africa pty ltd	USD	CONNEXAFRICA RDC SARL	19415.76	No101, Route du golf, C/LUBUMBASHI HAUT KATANGA KCC SARL	Road	3RD FLOOR 53 RICHEFOND CIRCLE RIDGESIDE OFFICE PARK 4319 RSA	52486261	KAMOTO COPPER COMPANY SA No101, Route du golf, C/LUBUMBASHI HAUT KATANGA KCC SARL	Katanga Mining / KCC	2020
7/5/20	28092000	Phosphoric and polyphosphoric acids	35476.0	LTR	31960	31001.2	South Africa	KAMOTO COPPER COMPANY SA	pure trade africa pty ltd	USD	CONNEXAFRICA RDC SARL	21349.28	No101, Route du golf, C/LUBUMBASHI HAUT KATANGA KCC SARL	Road	3RD FLOOR 53 RICHEFOND CIRCLE RIDGESIDE OFFICE PARK 4319 RSA	55367774	KAMOTO COPPER COMPANY SA No101, Route du golf, C/LUBUMBASHI HAUT KATANGA KCC SARL	Katanga Mining / KCC	2020
7/5/20	28092000	Phosphoric and polyphosphoric acids	36075.0	LTR	32500	31525.0	South Africa	KAMOTO COPPER COMPANY SA	pure trade africa pty ltd	USD	CONNEXAFRICA RDC SARL	21710.0	No101, Route du golf, C/LUBUMBASHI HAUT KATANGA KCC SARL	Road	3RD FLOOR 53 RICHEFOND CIRCLE RIDGESIDE OFFICE PARK 4319 RSA	56303275	KAMOTO COPPER COMPANY SA No101, Route du golf, C/LUBUMBASHI HAUT KATANGA KCC SARL	Katanga Mining / KCC	2020
7/5/20	28092000	Phosphoric and polyphosphoric acids	35742.0	LTR	32200	31234.0	South Africa	KAMOTO COPPER COMPANY SA	pure trade africa pty ltd	USD	CONNEXAFRICA RDC SARL	21509.6	No101, Route du golf, C/LUBUMBASHI HAUT KATANGA KCC SARL	Road	3RD FLOOR 53 RICHEFOND CIRCLE RIDGESIDE OFFICE PARK 4319 RSA	55783553	KAMOTO COPPER COMPANY SA No101, Route du golf, C/LUBUMBASHI HAUT KATANGA KCC SARL	Katanga Mining / KCC	2020
7/5/20	28092000	Phosphoric and polyphosphoric acids	36319.0	LTR	32720	29120.8	South Africa	KAMOTO COPPER COMPANY SA	pure trade africa pty ltd	USD	CONNEXAFRICA RDC SARL	19239.36	No101, Route du golf, C/LUBUMBASHI HAUT KATANGA KCC SARL	Road	3RD FLOOR 53 RICHEFOND CIRCLE RIDGESIDE OFFICE PARK 4319 RSA	52009402	KAMOTO COPPER COMPANY SA No101, Route du golf, C/LUBUMBASHI HAUT KATANGA KCC SARL	Katanga Mining / KCC	2020
7/5/20	28092000	Phosphoric and polyphosphoric acids	35920.0	LTR	32360	31389.2	South Africa	KAMOTO COPPER COMPANY SA	pure trade africa pty ltd	USD	CONNEXAFRICA RDC SARL	21616.48	No101, Route du golf, C/LUBUMBASHI HAUT KATANGA KCC SARL	Road	3RD FLOOR 53 RICHEFOND CIRCLE RIDGESIDE OFFICE PARK 4319 RSA	56060737	KAMOTO COPPER COMPANY SA No101, Route du golf, C/LUBUMBASHI HAUT KATANGA KCC SARL	Katanga Mining / KCC	2020
7/5/20	28092000	Phosphoric and polyphosphoric acids	36519.0	LTR	32900	31913.0	South Africa	KAMOTO COPPER COMPANY SA	pure trade africa pty ltd	USD	CONNEXAFRICA RDC SARL	21977.2	No101, Route du golf, C/LUBUMBASHI HAUT KATANGA KCC SARL	Road	3RD FLOOR 53 RICHEFOND CIRCLE RIDGESIDE OFFICE PARK 4319 RSA	56996239	KAMOTO COPPER COMPANY SA No101, Route du golf, C/LUBUMBASHI HAUT KATANGA KCC SARL	Katanga Mining / KCC	2020
7/5/20	28092000	Phosphoric and polyphosphoric acids	36164.0	LTR	32580	28996.2	South Africa	KAMOTO COPPER COMPANY SA	pure trade africa pty ltd	USD	CONNEXAFRICA RDC SARL	19157.04	No101, Route du golf, C/LUBUMBASHI HAUT KATANGA KCC SARL	Road	3RD FLOOR 53 RICHEFOND CIRCLE RIDGESIDE OFFICE PARK 4319 RSA	51786868	KAMOTO COPPER COMPANY SA No101, Route du golf, C/LUBUMBASHI HAUT KATANGA KCC SARL	Katanga Mining / KCC	2020
7/5/20	28092000	Phosphoric and polyphosphoric acids	36896.0	LTR	33240	32242.8	South Africa	KAMOTO COPPER COMPANY SA	pure trade africa pty ltd	USD	CONNEXAFRICA RDC SARL	22204.32	No101, Route du golf, C/LUBUMBASHI HAUT KATANGA KCC SARL	Road	3RD FLOOR 53 RICHEFOND CIRCLE RIDGESIDE OFFICE PARK 4319 RSA	57585256	KAMOTO COPPER COMPANY SA No101, Route du golf, C/LUBUMBASHI HAUT KATANGA KCC SARL	Katanga Mining / KCC	2020
7/5/20	28092000	Phosphoric and polyphosphoric acids	36541.0	LTR	32920	31932.4	South Africa	KAMOTO COPPER COMPANY SA	pure trade africa pty ltd	USD	CONNEXAFRICA RDC SARL	21990.56	No101, Route du golf, C/LUBUMBASHI HAUT KATANGA KCC SARL	Road	3RD FLOOR 53 RICHEFOND CIRCLE RIDGESIDE OFFICE PARK 4319 RSA	57030885	KAMOTO COPPER COMPANY SA No101, Route du golf, C/LUBUMBASHI HAUT KATANGA KCC SARL	Katanga Mining / KCC	2020
7/8/20	28092000	Phosphoric and polyphosphoric acids	31670.0	LTR	31760	38849.51	South Africa	KAMOTO COPPER COMPANY SA	protea mining chemicals	USD	GENERAL SERVICE COMPAGNY - GSC	30838.96	No101, Route du golf, C/LUBUMBASHI HAUT KATANGA KCC SARL	Road	248 DYSON ROAD WADEVILLE EXT1 GERMISTON RSA	76448999	KAMOTO COPPER COMPANY SA No101, Route du golf, C/LUBUMBASHI HAUT KATANGA KCC SARL	Katanga Mining / KCC	2020
7/9/20	28092000	Phosphoric and polyphosphoric acids	31620.0	LTR	31620	38388.33	South Africa	KAMOTO COPPER COMPANY SA	protea mining chemicals	USD	GENERAL SERVICE COMPAGNY - GSC	30386.82	No101, Route du golf, C/LUBUMBASHI HAUT KATANGA KCC SARL	Road	248 DYSON ROAD WADEVILLE EXT1 GERMISTON RSA	75268360	KAMOTO COPPER COMPANY SA No101, Route du golf, C/LUBUMBASHI HAUT KATANGA KCC SARL	Katanga Mining / KCC	2020
7/9/20	28092000	Phosphoric and polyphosphoric acids	31580.0	LTR	31580	38349.12	South Africa	KAMOTO COPPER COMPANY SA	unknown	USD	GENERAL SERVICE COMPAGNY - GSC	30348.38	No101, Route du golf, C/LUBUMBASHI HAUT KATANGA KCC SARL	Road		75191480	KAMOTO COPPER COMPANY SA No101, Route du golf, C/LUBUMBASHI HAUT KATANGA KCC SARL	Katanga Mining / KCC	2020
7/9/20	28092000	Phosphoric and polyphosphoric acids	31660.0	LTR	31660	38427.54	South Africa	KAMOTO COPPER COMPANY SA	protea mining chemicals	USD	GENERAL SERVICE COMPAGNY - GSC	30425.26	No101, Route du golf, C/LUBUMBASHI HAUT KATANGA KCC SARL	Road	248 DYSON ROAD WADEVILLE EXT1 GERMISTON RSA	75345238	KAMOTO COPPER COMPANY SA No101, Route du golf, C/LUBUMBASHI HAUT KATANGA KCC SARL	Katanga Mining / KCC	2020
7/9/20	28092000	Phosphoric and polyphosphoric acids	31640.0	LTR	31640	38407.93	South Africa	KAMOTO COPPER COMPANY SA	protea mining chemicals	USD	GENERAL SERVICE COMPAGNY - GSC	30406.04	No101, Route du golf, C/LUBUMBASHI HAUT KATANGA KCC SARL	Road	248 DYSON ROAD WADEVILLE EXT1 GERMISTON RSA	75306789	KAMOTO COPPER COMPANY SA No101, Route du golf, C/LUBUMBASHI HAUT KATANGA KCC SARL	Katanga Mining / KCC	2020
8/9/20	28092000	Phosphoric and polyphosphoric acids	31860.0	LTR	31860	38655.49	South Africa	KAMOTO COPPER COMPANY SA	protea mining chemicals	USD	GENERAL SERVICE COMPAGNY - GSC	30617.46	No101, Route du golf, C/LUBUMBASHI HAUT KATANGA KCC SARL	Road	248 DYSON ROAD WADEVILLE EXT1 GERMISTON RSA	75765788	KAMOTO COPPER COMPANY SA No101, Route du golf, C/LUBUMBASHI HAUT KATANGA KCC SARL	Katanga Mining / KCC	2020
9/4/20	28092000	Phosphoric and polyphosphoric acids	21940.0	LTR	19766	26735.08	South Africa	KAMOTO COPPER COMPANY SA	protea mining chemicals	USD	CONNEXAFRICA RDC SARL	20240.38	No101, Route du golf, C/LUBUMBASHI HAUT KATANGA KCC SARL	Road	248 DYSON ROAD WADEVILLE EXT1 GERMISTON RSA	45839532	KAMOTO COPPER COMPANY SA No101, Route du golf, C/LUBUMBASHI HAUT KATANGA KCC SARL	Katanga Mining / KCC	2020
9/10/20	28092000	Phosphoric and polyphosphoric acids	31350.0	LTR	31350	41033.58	China	KAMOTO COPPER COMPANY SA	protea mining	USD	GENERAL SERVICE COMPAGNY - GSC	32980.2	No101, Route du golf, C/LUBUMBASHI HAUT KATANGA KCC SARL	Road	RSA	80509586	KAMOTO COPPER COMPANY SA No101, Route du golf, C/LUBUMBASHI HAUT KATANGA KCC SARL	Katanga Mining / KCC	2020
10/2/20	28092000	Phosphoric and polyphosphoric acids	35520.0	LTR	32000	42742.9	South Africa	KAMOTO COPPER COMPANY SA	protea mining chemicals	USD	CONNEXAFRICA RDC SARL	34656.0	No101, Route du golf, C/LUBUMBASHI HAUT KATANGA KCC SARL	Road	248 DYSON ROAD WADEVILLE EXT1 GERMISTON RSA	72007493	KAMOTO COPPER COMPANY SA No101, Route du golf, C/LUBUMBASHI HAUT KATANGA KCC SARL	Katanga Mining / KCC	2020
10/2/20	28092000	Phosphoric and polyphosphoric acids	35520.0	LTR	32000	42742.9	South Africa	KAMOTO COPPER COMPANY SA	protea mining chemicals	USD	CONNEXAFRICA RDC SARL	34656.0	No101, Route du golf, C/LUBUMBASHI HAUT KATANGA KCC SARL	Road	248 DYSON ROAD WADEVILLE EXT1 GERMISTON RSA	72007493	KAMOTO COPPER COMPANY SA No101, Route du golf, C/LUBUMBASHI HAUT KATANGA KCC SARL	Katanga Mining / KCC	2020
10/7/20	28092000	Phosphoric and polyphosphoric acids	34809.6	LTR	31360	38453.35	South Africa	KAMOTO COPPER COMPANY SA	protea mining chemicals	USD	CONNEXAFRICA RDC SARL	30450.56	No101, Route du golf, C/LUBUMBASHI HAUT KATANGA KCC SARL	Road	248 DYSON ROAD WADEVILLE EXT1 GERMISTON RSA	73925239	KAMOTO COPPER COMPANY SA No101, Route du golf, C/LUBUMBASHI HAUT KATANGA KCC SARL	Katanga Mining / KCC	2020
10/8/20	28092000	Phosphoric and polyphosphoric acids	31800.0	LTR	31800	38564.77	South Africa	KAMOTO COPPER COMPANY SA	protea mining chemicals	USD	GENERAL SERVICE COMPAGNY - GSC	30559.8	No101, Route du golf, C/LUBUMBASHI HAUT KATANGA KCC SARL	Road	248 DYSON ROAD WADEVILLE EXT1 GERMISTON RSA	74700102	KAMOTO COPPER COMPANY SA No101, Route du golf, C/LUBUMBASHI HAUT KATANGA KCC SARL	Katanga Mining / KCC	2020
10/8/20	28092000	Phosphoric and polyphosphoric acids	25641.0	LTR	23100	35351.92	China	KAMOTO COPPER COMPANY SA	chemquest africa pty ltd	USD	CONNEXAFRICA RDC SARL	27627.6	No101, Route du golf, C/LUBUMBASHI HAUT KATANGA KCC SARL	Road	FRANCE	68476800	KAMOTO COPPER COMPANY SA No101, Route du golf, C/LUBUMBASHI HAUT KATANGA KCC SARL	Katanga Mining / KCC	2020
11/6/20	28092000	Phosphoric and polyphosphoric acids	35053.0	LTR	31580	38271.35	South Africa	KAMOTO COPPER COMPANY SA	protea mining chemicals	USD	CONNEXAFRICA RDC SARL	30348.38	No101, Route du golf, C/LUBUMBASHI HAUT KATANGA KCC SARL	Road	248 DYSON ROAD WADEVILLE EXT1 GERMISTON RSA	70876981	KAMOTO COPPER COMPANY SA No101, Route du golf, C/LUBUMBASHI HAUT KATANGA KCC SARL	Katanga Mining / KCC	2020
11/8/20	28092000	Phosphoric and polyphosphoric acids	31520.0	LTR	31520	38542.68	South Africa	KAMOTO COPPER COMPANY SA	protea mining chemicals	USD	GENERAL SERVICE COMPAGNY - GSC	30290.72	No101, Route du golf, C/LUBUMBASHI HAUT KATANGA KCC SARL	Road	248 DYSON ROAD WADEVILLE EXT1 GERMISTON RSA	74657320	KAMOTO COPPER COMPANY SA No101, Route du golf, C/LUBUMBASHI HAUT KATANGA KCC SARL	Katanga Mining / KCC	2020
11/8/20	28092000	Phosphoric and polyphosphoric acids	31340.0	LTR	31340	38365.08	South Africa	KAMOTO COPPER COMPANY SA	protea mining chemicals	USD	GENERAL SERVICE COMPAGNY - GSC	30117.74	No101, Route du golf, C/LUBUMBASHI HAUT KATANGA KCC SARL	Road	248 DYSON ROAD WADEVILLE EXT1 GERMISTON RSA	74313303	KAMOTO COPPER COMPANY SA No101, Route du golf, C/LUBUMBASHI HAUT KATANGA KCC SARL	Katanga Mining / KCC	2020
12/5/20	28092000	Phosphoric and polyphosphoric acids	33411.0	LTR	30100	26761.43	South Africa	KAMOTO COPPER COMPANY SA	pure trade africa pty ltd	USD	CONNEXAFRICA RDC SARL	17698.8	No101, Route du golf, C/LUBUMBASHI HAUT KATANGA KCC SARL	Road	3RD FLOOR 53 RICHEFOND CIRCLE RIDGESIDE OFFICE PARK 4319 RSA	48112679	KAMOTO COPPER COMPANY SA No101, Route du golf, C/LUBUMBASHI HAUT KATANGA KCC SARL	Katanga Mining / KCC	2020
12/5/20	28092000	Phosphoric and polyphosphoric acids	36297.0	LTR	32700	29073.05	South Africa	KAMOTO COPPER COMPANY SA	pure trade africa pty ltd	USD	CONNEXAFRICA RDC SARL	19227.6	No101, Route du golf, C/LUBUMBASHI HAUT KATANGA KCC SARL	Road	3RD FLOOR 53 RICHEFOND CIRCLE RIDGESIDE OFFICE PARK 4319 RSA	52268593	KAMOTO COPPER COMPANY SA No101, Route du golf, C/LUBUMBASHI HAUT KATANGA KCC SARL	Katanga Mining / KCC	2020
12/5/20	28092000	Phosphoric and polyphosphoric acids	35476.0	LTR	31960	28415.12	South Africa	KAMOTO COPPER COMPANY SA	pure trade africa pty ltd	USD	CONNEXAFRICA RDC SARL	18792.48	No101, Route du golf, C/LUBUMBASHI HAUT KATANGA KCC SARL	Road	3RD FLOOR 53 RICHEFOND CIRCLE RIDGESIDE OFFICE PARK 4319 RSA	51085756	KAMOTO COPPER COMPANY SA No101, Route du golf, C/LUBUMBASHI HAUT KATANGA KCC SARL	Katanga Mining / KCC	2020
12/5/20	28092000	Phosphoric and polyphosphoric acids	35920.0	LTR	32360	28770.76	South Africa	KAMOTO COPPER COMPANY SA	pure trade africa pty ltd	USD	CONNEXAFRICA RDC SARL	19027.68	No101, Route du golf, C/LUBUMBASHI HAUT KATANGA KCC SARL	Road	3RD FLOOR 53 RICHEFOND CIRCLE RIDGESIDE OFFICE PARK 4319 RSA	51725127	KAMOTO COPPER COMPANY SA No101, Route du golf, C/LUBUMBASHI HAUT KATANGA KCC SARL	Katanga Mining / KCC	2020
12/5/20	28092000	Phosphoric and polyphosphoric acids	35542.2	LTR	32020	28468.47	South Africa	KAMOTO COPPER COMPANY SA	pure trade africa pty ltd	USD	CONNEXAFRICA RDC SARL	18827.76	No101, Route du golf, C/LUBUMBASHI HAUT KATANGA KCC SARL	Road	3RD FLOOR 53 RICHEFOND CIRCLE RIDGESIDE OFFICE PARK 4319 RSA	51181661	KAMOTO COPPER COMPANY SA No101, Route du golf, C/LUBUMBASHI HAUT KATANGA KCC SARL	Katanga Mining / KCC	2020
12/5/20	28092000	Phosphoric and polyphosphoric acids	32634.0	LTR	29400	26139.07	South Africa	KAMOTO COPPER COMPANY SA	pure trade africa pty ltd	USD	CONNEXAFRICA RDC SARL	17287.2	No101, Route du golf, C/LUBUMBASHI HAUT KATANGA KCC SARL	Road	3RD FLOOR 53 RICHEFOND CIRCLE RIDGESIDE OFFICE PARK 4319 RSA	46993780	KAMOTO COPPER COMPANY SA No101, Route du golf, C/LUBUMBASHI HAUT KATANGA KCC SARL	Katanga Mining / KCC	2020
12/5/20	28092000	Phosphoric and polyphosphoric acids	36119.0	LTR	32540	28930.79	South Africa	KAMOTO COPPER COMPANY SA	pure trade africa pty ltd	USD	CONNEXAFRICA RDC SARL	19133.52	No101, Route du golf, C/LUBUMBASHI HAUT KATANGA KCC SARL	Road	3RD FLOOR 53 RICHEFOND CIRCLE RIDGESIDE OFFICE PARK 4319 RSA	52012844	KAMOTO COPPER COMPANY SA No101, Route du golf, C/LUBUMBASHI HAUT KATANGA KCC SARL	Katanga Mining / KCC	2020
12/5/20	28092000	Phosphoric and polyphosphoric acids	36097.0	LTR	32520	28913.01	South Africa	KAMOTO COPPER COMPANY SA	pure trade africa pty ltd	USD	CONNEXAFRICA RDC SARL	19121.76	No101, Route du golf, C/LUBUMBASHI HAUT KATANGA KCC SARL	Road	3RD FLOOR 53 RICHEFOND CIRCLE RIDGESIDE OFFICE PARK 4319 RSA	51980875	KAMOTO COPPER COMPANY SA No101, Route du golf, C/LUBUMBASHI HAUT KATANGA KCC SARL	Katanga Mining / KCC	2020
12/5/20	28092000	Phosphoric and polyphosphoric acids	33300.0	LTR	30000	26672.52	South Africa	KAMOTO COPPER COMPANY SA	pure trade africa pty ltd	USD	CONNEXAFRICA RDC SARL	17640.0	No101, Route du golf, C/LUBUMBASHI HAUT KATANGA KCC SARL	Road	3RD FLOOR 53 RICHEFOND CIRCLE RIDGESIDE OFFICE PARK 4319 RSA	47952837	KAMOTO COPPER COMPANY SA No101, Route du golf, C/LUBUMBASHI HAUT KATANGA KCC SARL	Katanga Mining / KCC	2020
12/5/20	28092000	Phosphoric and polyphosphoric acids	36053.0	LTR	32480	28877.45	South Africa	KAMOTO COPPER COMPANY SA	pure trade africa pty ltd	USD	CONNEXAFRICA RDC SARL	19098.24	No101, Route du golf, C/LUBUMBASHI HAUT KATANGA KCC SARL	Road	3RD FLOOR 53 RICHEFOND CIRCLE RIDGESIDE OFFICE PARK 4319 RSA	51916937	KAMOTO COPPER COMPANY SA No101, Route du golf, C/LUBUMBASHI HAUT KATANGA KCC SARL	Katanga Mining / KCC	2020
12/5/20	28092000	Phosphoric and polyphosphoric acids	36031.0	LTR	32460	28859.67	South Africa	KAMOTO COPPER COMPANY SA	unknown	USD	CONNEXAFRICA RDC SARL	19086.48	No101, Route du golf, C/LUBUMBASHI HAUT KATANGA KCC SARL	Road		51884970	KAMOTO COPPER COMPANY SA No101, Route du golf, C/LUBUMBASHI HAUT KATANGA KCC SARL	Katanga Mining / KCC	2020
12/8/20	28092000	Phosphoric and polyphosphoric acids	32360.0	LTR	32360	39443.76	South Africa	KAMOTO COPPER COMPANY SA	protea mining chemicals	USD	GENERAL SERVICE COMPAGNY - GSC	31421.56	No101, Route du golf, C/LUBUMBASHI HAUT KATANGA KCC SARL	Road	248 DYSON ROAD WADEVILLE EXT1 GERMISTON RSA	77176434	KAMOTO COPPER COMPANY SA No101, Route du golf, C/LUBUMBASHI HAUT KATANGA KCC SARL	Katanga Mining / KCC	2020
1/9/21	28092000	Phosphoric And Polyphosphoric Acids	33520.0	LTR	33520	40817.03	South Africa	KAMOTO COPPER COMPANY SA	protea mining chemicals ltd	USD	000250 - GENERAL SERVICE COMPANY "GSC	32849.6	No101, Route du golf, C/LUBUMBASHI HAUT KATANGA KCC SARL	Road		80417769	KAMOTO COPPER COMPANY SA No101, Route du golf, C/LUBUMBASHI HAUT KATANGA KCC SARL	Katanga Mining / KCC	2021
1/9/21	28092000	Phosphoric And Polyphosphoric Acids	26532.0	LTR	26532	32281.97	South Africa	KAMOTO COPPER COMPANY SA	protea mining chemicals ltd	USD	000250 - GENERAL SERVICE COMPANY "GSC	26001.36	No101, Route du golf, C/LUBUMBASHI HAUT KATANGA KCC SARL	Road		63601976	KAMOTO COPPER COMPANY SA No101, Route du golf, C/LUBUMBASHI HAUT KATANGA KCC SARL	Katanga Mining / KCC	2021
1/9/21	28092000	Phosphoric And Polyphosphoric Acids	33160.0	LTR	33160	40453.58	South Africa	KAMOTO COPPER COMPANY SA	protea mining chemicals ltd	USD	000250 - GENERAL SERVICE COMPANY "GSC	32496.8	No101, Route du golf, C/LUBUMBASHI HAUT KATANGA KCC SARL	Road		79701691	KAMOTO COPPER COMPANY SA No101, Route du golf, C/LUBUMBASHI HAUT KATANGA KCC SARL	Katanga Mining / KCC	2021
1/9/21	28092000	Phosphoric And Polyphosphoric Acids	26712.0	LTR	26712	32464.2	South Africa	KAMOTO COPPER COMPANY SA	protea mining chemicals ltd	USD	000250 - GENERAL SERVICE COMPANY "GSC	26177.76	No101, Route du golf, C/LUBUMBASHI HAUT KATANGA KCC SARL	Road		63961011	KAMOTO COPPER COMPANY SA No101, Route du golf, C/LUBUMBASHI HAUT KATANGA KCC SARL	Katanga Mining / KCC	2021
1/9/21	28092000	Phosphoric And Polyphosphoric Acids	26892.0	LTR	26892	32646.11	South Africa	KAMOTO COPPER COMPANY SA	protea mining chemicals ltd	USD	000250 - GENERAL SERVICE COMPANY "GSC	26354.16	No101, Route du golf, C/LUBUMBASHI HAUT KATANGA KCC SARL	Road		64319408	KAMOTO COPPER COMPANY SA No101, Route du golf, C/LUBUMBASHI HAUT KATANGA KCC SARL	Katanga Mining / KCC	2021
1/9/21	28092000	Phosphoric And Polyphosphoric Acids	33460.0	LTR	33460	40756.62	South Africa	KAMOTO COPPER COMPANY SA	protea mining chemicals ltd	USD	000250 - GENERAL SERVICE COMPANY "GSC	32790.8	No101, Route du golf, C/LUBUMBASHI HAUT KATANGA KCC SARL	Road		80298754	KAMOTO COPPER COMPANY SA No101, Route du golf, C/LUBUMBASHI HAUT KATANGA KCC SARL	Katanga Mining / KCC	2021
1/9/21	28092000	Phosphoric And Polyphosphoric Acids	33080.0	LTR	33080	40373.02	South Africa	KAMOTO COPPER COMPANY SA	unknown	USD	000250 - GENERAL SERVICE COMPANY "GSC	32418.4	No101, Route du golf, C/LUBUMBASHI HAUT KATANGA KCC SARL	Road		79542991	KAMOTO COPPER COMPANY SA No101, Route du golf, C/LUBUMBASHI HAUT KATANGA KCC SARL	Katanga Mining / KCC	2021
1/9/21	28092000	Phosphoric And Polyphosphoric Acids	33200.0	LTR	33200	40494.18	South Africa	KAMOTO COPPER COMPANY SA	protea mining chemicals ltd	USD	000250 - GENERAL SERVICE COMPANY "GSC	32536.0	No101, Route du golf, C/LUBUMBASHI HAUT KATANGA KCC SARL	Road		79781697	KAMOTO COPPER COMPANY SA No101, Route du golf, C/LUBUMBASHI HAUT KATANGA KCC SARL	Katanga Mining / KCC	2021
1/9/21	28092000	Phosphoric And Polyphosphoric Acids	33320.0	LTR	33320	40615.0	South Africa	KAMOTO COPPER COMPANY SA	protea mining chemicals ltd	USD	000250 - GENERAL SERVICE COMPANY "GSC	32653.6	No101, Route du golf, C/LUBUMBASHI HAUT KATANGA KCC SARL	Road		80019726	KAMOTO COPPER COMPANY SA No101, Route du golf, C/LUBUMBASHI HAUT KATANGA KCC SARL	Katanga Mining / KCC	2021
1/9/21	28092000	Phosphoric And Polyphosphoric Acids	26732.0	LTR	26732	32484.54	South Africa	KAMOTO COPPER COMPANY SA	protea mining chemicals ltd	USD	000250 - GENERAL SERVICE COMPANY "GSC	26197.36	No101, Route du golf, C/LUBUMBASHI HAUT KATANGA KCC SARL	Road		64001093	KAMOTO COPPER COMPANY SA No101, Route du golf, C/LUBUMBASHI HAUT KATANGA KCC SARL	Katanga Mining / KCC	2021
1/9/21	28092000	Phosphoric And Polyphosphoric Acids	26652.0	LTR	26652	32402.78	South Africa	KAMOTO COPPER COMPANY SA	protea mining chemicals ltd	USD	000250 - GENERAL SERVICE COMPANY "GSC	26118.96	No101, Route du golf, C/LUBUMBASHI HAUT KATANGA KCC SARL	Road		63840005	KAMOTO COPPER COMPANY SA No101, Route du golf, C/LUBUMBASHI HAUT KATANGA KCC SARL	Katanga Mining / KCC	2021
1/9/21	28092000	Phosphoric And Polyphosphoric Acids	33420.0	LTR	33420	40716.01	South Africa	KAMOTO COPPER COMPANY SA	protea mining chemicals ltd	USD	000250 - GENERAL SERVICE COMPANY "GSC	32751.6	No101, Route du golf, C/LUBUMBASHI HAUT KATANGA KCC SARL	Road		80218748	KAMOTO COPPER COMPANY SA No101, Route du golf, C/LUBUMBASHI HAUT KATANGA KCC SARL	Katanga Mining / KCC	2021
1/9/21	28092000	Phosphoric And Polyphosphoric Acids	26752.0	LTR	26752	32504.74	South Africa	KAMOTO COPPER COMPANY SA	protea mining chemicals ltd	USD	000250 - GENERAL SERVICE COMPANY "GSC	26216.96	No101, Route du golf, C/LUBUMBASHI HAUT KATANGA KCC SARL	Road		64040878	KAMOTO COPPER COMPANY SA No101, Route du golf, C/LUBUMBASHI HAUT KATANGA KCC SARL	Katanga Mining / KCC	2021
1/9/21	28092000	Phosphoric And Polyphosphoric Acids	26612.0	LTR	26612	32371.3	South Africa	KAMOTO COPPER COMPANY SA	protea mining chemicals ltd	USD	000250 - GENERAL SERVICE COMPANY "GSC	26079.76	No101, Route du golf, C/LUBUMBASHI HAUT KATANGA KCC SARL	Road		63777991	KAMOTO COPPER COMPANY SA No101, Route du golf, C/LUBUMBASHI HAUT KATANGA KCC SARL	Katanga Mining / KCC	2021
1/9/21	28092000	Phosphoric And Polyphosphoric Acids	26772.0	LTR	26772	32524.61	South Africa	KAMOTO COPPER COMPANY SA	protea mining chemicals ltd	USD	000250 - GENERAL SERVICE COMPANY "GSC	26236.56	No101, Route du golf, C/LUBUMBASHI HAUT KATANGA KCC SARL	Road		64080025	KAMOTO COPPER COMPANY SA No101, Route du golf, C/LUBUMBASHI HAUT KATANGA KCC SARL	Katanga Mining / KCC	2021
2/4/21	28092000	Phosphoric and polyphosphoric acids	29996.0	LTR	29996	34480.97	South Africa	KAMOTO COPPER COMPANY SA	protea mining chemicals ltd	USD	GENERAL SERVICE COMPAGNY - GSC	26820.0	No101, Route du golf, C/LUBUMBASHI HAUT KATANGA KCC SARL	Road		68323754	KAMOTO COPPER COMPANY SA No101, Route du golf, C/LUBUMBASHI HAUT KATANGA KCC SARL	Katanga Mining / KCC	2021
2/4/21	28092000	Phosphoric and polyphosphoric acids	26432.0	LTR	26432	31224.11	South Africa	KAMOTO COPPER COMPANY SA	protea mining chemicals ltd	USD	GENERAL SERVICE COMPAGNY - GSC	23628.42	No101, Route du golf, C/LUBUMBASHI HAUT KATANGA KCC SARL	Road		61870327	KAMOTO COPPER COMPANY SA No101, Route du golf, C/LUBUMBASHI HAUT KATANGA KCC SARL	Katanga Mining / KCC	2021
2/9/21	28092000	Phosphoric And Polyphosphoric Acids	33300.0	LTR	33300	40611.04	South Africa	KAMOTO COPPER COMPANY SA	protea mining chemicals ltd	USD	000250 - GENERAL SERVICE COMPANY "GSC	32634.0	No101, Route du golf, C/LUBUMBASHI HAUT KATANGA KCC SARL	Road		80011923	KAMOTO COPPER COMPANY SA No101, Route du golf, C/LUBUMBASHI HAUT KATANGA KCC SARL	Katanga Mining / KCC	2021
2/9/21	28092000	Phosphoric And Polyphosphoric Acids	33340.0	LTR	33340	40651.44	South Africa	KAMOTO COPPER COMPANY SA	protea mining chemicals ltd	USD	000250 - GENERAL SERVICE COMPANY "GSC	32673.2	No101, Route du golf, C/LUBUMBASHI HAUT KATANGA KCC SARL	Road		80091523	KAMOTO COPPER COMPANY SA No101, Route du golf, C/LUBUMBASHI HAUT KATANGA KCC SARL	Katanga Mining / KCC	2021
2/9/21	28092000	Phosphoric And Polyphosphoric Acids	33320.0	LTR	33320	40630.86	South Africa	KAMOTO COPPER COMPANY SA	protea mining chemicals ltd	USD	000250 - GENERAL SERVICE COMPANY "GSC	32653.6	No101, Route du golf, C/LUBUMBASHI HAUT KATANGA KCC SARL	Road		80050986	KAMOTO COPPER COMPANY SA No101, Route du golf, C/LUBUMBASHI HAUT KATANGA KCC SARL	Katanga Mining / KCC	2021
3/5/21	28092000	Phosphoric and polyphosphoric acids	26552.0	LTR	26552	29823.29	South Africa	KAMOTO COPPER COMPANY SA	protea mining chemicals ltd	USD	GENERAL SERVICE COMPAGNY - GSC	23498.52	No101, Route du golf, C/LUBUMBASHI HAUT KATANGA KCC SARL	Road		59377756	KAMOTO COPPER COMPANY SA No101, Route du golf, C/LUBUMBASHI HAUT KATANGA KCC SARL	Katanga Mining / KCC	2021
3/5/21	28092000	Phosphoric and polyphosphoric acids	29996.0	LTR	29996	34186.78	South Africa	KAMOTO COPPER COMPANY SA	protea mining chemicals ltd	USD	GENERAL SERVICE COMPAGNY - GSC	26546.46	No101, Route du golf, C/LUBUMBASHI HAUT KATANGA KCC SARL	Road		68065404	KAMOTO COPPER COMPANY SA No101, Route du golf, C/LUBUMBASHI HAUT KATANGA KCC SARL	Katanga Mining / KCC	2021
3/5/21	28092000	Phosphoric and polyphosphoric acids	29936.0	LTR	29936	34132.62	South Africa	KAMOTO COPPER COMPANY SA	protea mining chemicals ltd	USD	GENERAL SERVICE COMPAGNY - GSC	26493.36	No101, Route du golf, C/LUBUMBASHI HAUT KATANGA KCC SARL	Road		67957572	KAMOTO COPPER COMPANY SA No101, Route du golf, C/LUBUMBASHI HAUT KATANGA KCC SARL	Katanga Mining / KCC	2021
3/5/21	28092000	Phosphoric and polyphosphoric acids	26772.0	LTR	26772	30021.88	South Africa	KAMOTO COPPER COMPANY SA	protea mining chemicals ltd	USD	GENERAL SERVICE COMPAGNY - GSC	23693.22	No101, Route du golf, C/LUBUMBASHI HAUT KATANGA KCC SARL	Road		59773146	KAMOTO COPPER COMPANY SA No101, Route du golf, C/LUBUMBASHI HAUT KATANGA KCC SARL	Katanga Mining / KCC	2021
4/5/21	28092000	Phosphoric and polyphosphoric acids	30096.0	LTR	30096	34269.92	South Africa	KAMOTO COPPER COMPANY SA	protea mining chemicals ltd	USD	GENERAL SERVICE COMPAGNY - GSC	26634.96	No101, Route du golf, C/LUBUMBASHI HAUT KATANGA KCC SARL	Road		68219839	KAMOTO COPPER COMPANY SA No101, Route du golf, C/LUBUMBASHI HAUT KATANGA KCC SARL	Katanga Mining / KCC	2021
4/8/21	28092000	Phosphoric and polyphosphoric acids	29856.0	LTR	29856	35901.98	South Africa	KAMOTO COPPER COMPANY SA	protea mining chemicals ltd	USD	GENERAL SERVICE COMPAGNY - GSC	29258.88	No101, Route du golf, C/LUBUMBASHI HAUT KATANGA KCC SARL	Road		71584821	KAMOTO COPPER COMPANY SA No101, Route du golf, C/LUBUMBASHI HAUT KATANGA KCC SARL	Katanga Mining / KCC	2021
4/8/21	28092000	Phosphoric and polyphosphoric acids	29916.0	LTR	29916	35961.77	South Africa	KAMOTO COPPER COMPANY SA	protea mining chemicals ltd	USD	GENERAL SERVICE COMPAGNY - GSC	29317.68	No101, Route du golf, C/LUBUMBASHI HAUT KATANGA KCC SARL	Road		71704037	KAMOTO COPPER COMPANY SA No101, Route du golf, C/LUBUMBASHI HAUT KATANGA KCC SARL	Katanga Mining / KCC	2021
4/8/21	28092000	Phosphoric and polyphosphoric acids	29996.0	LTR	29996	36041.98	South Africa	KAMOTO COPPER COMPANY SA	protea mining chemicals ltd	USD	GENERAL SERVICE COMPAGNY - GSC	29396.08	No101, Route du golf, C/LUBUMBASHI HAUT KATANGA KCC SARL	Road		71863961	KAMOTO COPPER COMPANY SA No101, Route du golf, C/LUBUMBASHI HAUT KATANGA KCC SARL	Katanga Mining / KCC	2021
4/8/21	28092000	Phosphoric and polyphosphoric acids	29736.0	LTR	29736	35782.12	South Africa	KAMOTO COPPER COMPANY SA	protea mining chemicals ltd	USD	GENERAL SERVICE COMPAGNY - GSC	29141.28	No101, Route du golf, C/LUBUMBASHI HAUT KATANGA KCC SARL	Road		71345833	KAMOTO COPPER COMPANY SA No101, Route du golf, C/LUBUMBASHI HAUT KATANGA KCC SARL	Katanga Mining / KCC	2021
4/8/21	28092000	Phosphoric and polyphosphoric acids	30016.0	LTR	30016	36570.67	South Africa	KAMOTO COPPER COMPANY SA	protea mining chemicals ltd	USD	GENERAL SERVICE COMPAGNY - GSC	29415.68	No101, Route du golf, C/LUBUMBASHI HAUT KATANGA KCC SARL	Road		72918120	KAMOTO COPPER COMPANY SA No101, Route du golf, C/LUBUMBASHI HAUT KATANGA KCC SARL	Katanga Mining / KCC	2021
4/8/21	28092000	Phosphoric and polyphosphoric acids	29936.0	LTR	29936	36191.08	South Africa	KAMOTO COPPER COMPANY SA	protea mining chemicals ltd	USD	GENERAL SERVICE COMPAGNY - GSC	29337.28	No101, Route du golf, C/LUBUMBASHI HAUT KATANGA KCC SARL	Road		72161242	KAMOTO COPPER COMPANY SA No101, Route du golf, C/LUBUMBASHI HAUT KATANGA KCC SARL	Katanga Mining / KCC	2021
4/8/21	28092000	Phosphoric and polyphosphoric acids	29976.0	LTR	29976	36021.56	South Africa	KAMOTO COPPER COMPANY SA	protea mining chemicals ltd	USD	GENERAL SERVICE COMPAGNY - GSC	29376.48	No101, Route du golf, C/LUBUMBASHI HAUT KATANGA KCC SARL	Road		71823252	KAMOTO COPPER COMPANY SA No101, Route du golf, C/LUBUMBASHI HAUT KATANGA KCC SARL	Katanga Mining / KCC	2021
4/8/21	28092000	Phosphoric and polyphosphoric acids	26612.0	LTR	26612	32241.46	South Africa	KAMOTO COPPER COMPANY SA	protea mining chemicals ltd	USD	GENERAL SERVICE COMPAGNY - GSC	26079.76	No101, Route du golf, C/LUBUMBASHI HAUT KATANGA KCC SARL	Road		64286128	KAMOTO COPPER COMPANY SA No101, Route du golf, C/LUBUMBASHI HAUT KATANGA KCC SARL	Katanga Mining / KCC	2021
4/8/21	28092000	Phosphoric and polyphosphoric acids	30036.0	LTR	30036	36291.02	South Africa	KAMOTO COPPER COMPANY SA	protea mining chemicals ltd	USD	GENERAL SERVICE COMPAGNY - GSC	29435.28	No101, Route du golf, C/LUBUMBASHI HAUT KATANGA KCC SARL	Road		72360520	KAMOTO COPPER COMPANY SA No101, Route du golf, C/LUBUMBASHI HAUT KATANGA KCC SARL	Katanga Mining / KCC	2021
4/8/21	28092000	Phosphoric and polyphosphoric acids	30076.0	LTR	30076	36330.51	South Africa	KAMOTO COPPER COMPANY SA	protea mining chemicals ltd	USD	GENERAL SERVICE COMPAGNY - GSC	29474.48	No101, Route du golf, C/LUBUMBASHI HAUT KATANGA KCC SARL	Road		72439266	KAMOTO COPPER COMPANY SA No101, Route du golf, C/LUBUMBASHI HAUT KATANGA KCC SARL	Katanga Mining / KCC	2021
4/8/21	28092000	Phosphoric and polyphosphoric acids	29996.0	LTR	29996	36460.09	South Africa	KAMOTO COPPER COMPANY SA	protea mining chemicals ltd	USD	GENERAL SERVICE COMPAGNY - GSC	29396.08	No101, Route du golf, C/LUBUMBASHI HAUT KATANGA KCC SARL	Road		72697632	KAMOTO COPPER COMPANY SA No101, Route du golf, C/LUBUMBASHI HAUT KATANGA KCC SARL	Katanga Mining / KCC	2021
4/8/21	28092000	Phosphoric and polyphosphoric acids	29936.0	LTR	29936	35982.01	South Africa	KAMOTO COPPER COMPANY SA	protea mining chemicals ltd	USD	GENERAL SERVICE COMPAGNY - GSC	29337.28	No101, Route du golf, C/LUBUMBASHI HAUT KATANGA KCC SARL	Road		71744387	KAMOTO COPPER COMPANY SA No101, Route du golf, C/LUBUMBASHI HAUT KATANGA KCC SARL	Katanga Mining / KCC	2021
5/5/21	28092000	Phosphoric and polyphosphoric acids	30076.0	LTR	30076	34266.03	South Africa	KAMOTO COPPER COMPANY SA	protea mining chemicals ltd	USD	GENERAL SERVICE COMPAGNY - GSC	26617.26	No101, Route du golf, C/LUBUMBASHI HAUT KATANGA KCC SARL	Road		68198096	KAMOTO COPPER COMPANY SA No101, Route du golf, C/LUBUMBASHI HAUT KATANGA KCC SARL	Katanga Mining / KCC	2021
5/5/21	28092000	Phosphoric and polyphosphoric acids	26752.0	LTR	26752	30009.99	South Africa	KAMOTO COPPER COMPANY SA	protea mining chemicals ltd	USD	GENERAL SERVICE COMPAGNY - GSC	23675.52	No101, Route du golf, C/LUBUMBASHI HAUT KATANGA KCC SARL	Road		59727490	KAMOTO COPPER COMPANY SA No101, Route du golf, C/LUBUMBASHI HAUT KATANGA KCC SARL	Katanga Mining / KCC	2021
5/5/21	28092000	Phosphoric and polyphosphoric acids	29636.0	LTR	29636	33868.76	South Africa	KAMOTO COPPER COMPANY SA	protea mining chemicals ltd	USD	GENERAL SERVICE COMPAGNY - GSC	26227.86	No101, Route du golf, C/LUBUMBASHI HAUT KATANGA KCC SARL	Road		67407425	KAMOTO COPPER COMPANY SA No101, Route du golf, C/LUBUMBASHI HAUT KATANGA KCC SARL	Katanga Mining / KCC	2021
5/5/21	28092000	Phosphoric and polyphosphoric acids	26912.0	LTR	26912	30154.45	South Africa	KAMOTO COPPER COMPANY SA	protea mining chemicals ltd	USD	GENERAL SERVICE COMPAGNY - GSC	23817.12	No101, Route du golf, C/LUBUMBASHI HAUT KATANGA KCC SARL	Road		60015002	KAMOTO COPPER COMPANY SA No101, Route du golf, C/LUBUMBASHI HAUT KATANGA KCC SARL	Katanga Mining / KCC	2021
5/5/21	28092000	Phosphoric and polyphosphoric acids	26792.0	LTR	26792	30046.09	South Africa	KAMOTO COPPER COMPANY SA	protea mining chemicals ltd	USD	GENERAL SERVICE COMPAGNY - GSC	23710.92	No101, Route du golf, C/LUBUMBASHI HAUT KATANGA KCC SARL	Road		59799333	KAMOTO COPPER COMPANY SA No101, Route du golf, C/LUBUMBASHI HAUT KATANGA KCC SARL	Katanga Mining / KCC	2021
5/7/21	28092000	Phosphoric and polyphosphoric acids	30216.0	LTR	30216	37604.14	South Africa	KAMOTO COPPER COMPANY SA	protea mining chemicals ltd	USD	GENERAL SERVICE COMPAGNY - GSC	30729.67	No101, Route du golf, C/LUBUMBASHI HAUT KATANGA KCC SARL	Road		74793150	KAMOTO COPPER COMPANY SA No101, Route du golf, C/LUBUMBASHI HAUT KATANGA KCC SARL	Katanga Mining / KCC	2021
5/7/21	28092000	Phosphoric and polyphosphoric acids	30216.0	LTR	30116	37500.44	South Africa	KAMOTO COPPER COMPANY SA	protea mining chemicals ltd	USD	GENERAL SERVICE COMPAGNY - GSC	30627.97	No101, Route du golf, C/LUBUMBASHI HAUT KATANGA KCC SARL	Road		74586887	KAMOTO COPPER COMPANY SA No101, Route du golf, C/LUBUMBASHI HAUT KATANGA KCC SARL	Katanga Mining / KCC	2021
5/7/21	28092000	Phosphoric and polyphosphoric acids	30076.0	LTR	30076	37459.22	South Africa	KAMOTO COPPER COMPANY SA	protea mining chemicals ltd	USD	GENERAL SERVICE COMPAGNY - GSC	30587.29	No101, Route du golf, C/LUBUMBASHI HAUT KATANGA KCC SARL	Road		74504910	KAMOTO COPPER COMPANY SA No101, Route du golf, C/LUBUMBASHI HAUT KATANGA KCC SARL	Katanga Mining / KCC	2021
5/7/21	28092000	Phosphoric and polyphosphoric acids	30136.0	LTR	30136	37521.18	South Africa	KAMOTO COPPER COMPANY SA	protea mining chemicals ltd	USD	GENERAL SERVICE COMPAGNY - GSC	30648.31	No101, Route du golf, C/LUBUMBASHI HAUT KATANGA KCC SARL	Road		74628143	KAMOTO COPPER COMPANY SA No101, Route du golf, C/LUBUMBASHI HAUT KATANGA KCC SARL	Katanga Mining / KCC	2021
5/7/21	28092000	Phosphoric and polyphosphoric acids	29996.0	LTR	29996	37166.96	South Africa	KAMOTO COPPER COMPANY SA	protea mining chemicals ltd	USD	GENERAL SERVICE COMPAGNY - GSC	30505.93	No101, Route du golf, C/LUBUMBASHI HAUT KATANGA KCC SARL	Road		73923621	KAMOTO COPPER COMPANY SA No101, Route du golf, C/LUBUMBASHI HAUT KATANGA KCC SARL	Katanga Mining / KCC	2021
5/7/21	28092000	Phosphoric and polyphosphoric acids	30077.0	LTR	30077	37460.0	South Africa	KAMOTO COPPER COMPANY SA	protea mining chemicals ltd	USD	GENERAL SERVICE COMPAGNY - GSC	30588.31	No101, Route du golf, C/LUBUMBASHI HAUT KATANGA KCC SARL	Road		74506461	KAMOTO COPPER COMPANY SA No101, Route du golf, C/LUBUMBASHI HAUT KATANGA KCC SARL	Katanga Mining / KCC	2021
5/8/21	28092000	Phosphoric and polyphosphoric acids	29756.0	LTR	29756	35807.88	South Africa	KAMOTO COPPER COMPANY SA	protea mining chemicals ltd	USD	GENERAL SERVICE COMPAGNY - GSC	29160.88	No101, Route du golf, C/LUBUMBASHI HAUT KATANGA KCC SARL	Road		71397189	KAMOTO COPPER COMPANY SA No101, Route du golf, C/LUBUMBASHI HAUT KATANGA KCC SARL	Katanga Mining / KCC	2021
5/8/21	28092000	Phosphoric and polyphosphoric acids	29796.0	LTR	29796	35847.98	South Africa	KAMOTO COPPER COMPANY SA	protea mining chemicals ltd	USD	GENERAL SERVICE COMPAGNY - GSC	29200.08	No101, Route du golf, C/LUBUMBASHI HAUT KATANGA KCC SARL	Road		71477145	KAMOTO COPPER COMPANY SA No101, Route du golf, C/LUBUMBASHI HAUT KATANGA KCC SARL	Katanga Mining / KCC	2021
5/8/21	28092000	Phosphoric and polyphosphoric acids	29976.0	LTR	29976	36027.48	South Africa	KAMOTO COPPER COMPANY SA	protea mining chemicals ltd	USD	GENERAL SERVICE COMPAGNY - GSC	29376.48	No101, Route du golf, C/LUBUMBASHI HAUT KATANGA KCC SARL	Road		71835049	KAMOTO COPPER COMPANY SA No101, Route du golf, C/LUBUMBASHI HAUT KATANGA KCC SARL	Katanga Mining / KCC	2021
5/8/21	28092000	Phosphoric and polyphosphoric acids	29356.0	LTR	29356	35407.88	South Africa	KAMOTO COPPER COMPANY SA	protea mining chemicals ltd	USD	GENERAL SERVICE COMPAGNY - GSC	28768.88	No101, Route du golf, C/LUBUMBASHI HAUT KATANGA KCC SARL	Road		70599631	KAMOTO COPPER COMPANY SA No101, Route du golf, C/LUBUMBASHI HAUT KATANGA KCC SARL	Katanga Mining / KCC	2021
5/8/21	28092000	Phosphoric and polyphosphoric acids	26432.0	LTR	26432	31858.02	South Africa	KAMOTO COPPER COMPANY SA	protea mining chemicals ltd	USD	GENERAL SERVICE COMPAGNY - GSC	25903.36	No101, Route du golf, C/LUBUMBASHI HAUT KATANGA KCC SARL	Road		63521579	KAMOTO COPPER COMPANY SA No101, Route du golf, C/LUBUMBASHI HAUT KATANGA KCC SARL	Katanga Mining / KCC	2021
5/8/21	28092000	Phosphoric and polyphosphoric acids	29636.0	LTR	29636	35688.04	South Africa	KAMOTO COPPER COMPANY SA	protea mining chemicals ltd	USD	GENERAL SERVICE COMPAGNY - GSC	29043.28	No101, Route du golf, C/LUBUMBASHI HAUT KATANGA KCC SARL	Road		71158241	KAMOTO COPPER COMPANY SA No101, Route du golf, C/LUBUMBASHI HAUT KATANGA KCC SARL	Katanga Mining / KCC	2021
5/8/21	28092000	Phosphoric and polyphosphoric acids	29736.0	LTR	29736	35788.0	South Africa	KAMOTO COPPER COMPANY SA	protea mining chemicals ltd	USD	GENERAL SERVICE COMPAGNY - GSC	29141.28	No101, Route du golf, C/LUBUMBASHI HAUT KATANGA KCC SARL	Road		71357551	KAMOTO COPPER COMPANY SA No101, Route du golf, C/LUBUMBASHI HAUT KATANGA KCC SARL	Katanga Mining / KCC	2021
5/8/21	28092000	Phosphoric and polyphosphoric acids	30196.0	LTR	30196	36456.92	South Africa	KAMOTO COPPER COMPANY SA	protea mining chemicals ltd	USD	GENERAL SERVICE COMPAGNY - GSC	29592.08	No101, Route du golf, C/LUBUMBASHI HAUT KATANGA KCC SARL	Road		72691307	KAMOTO COPPER COMPANY SA No101, Route du golf, C/LUBUMBASHI HAUT KATANGA KCC SARL	Katanga Mining / KCC	2021
5/8/21	28092000	Phosphoric and polyphosphoric acids	29596.0	LTR	29596	35648.06	South Africa	KAMOTO COPPER COMPANY SA	protea mining chemicals ltd	USD	GENERAL SERVICE COMPAGNY - GSC	29004.08	No101, Route du golf, C/LUBUMBASHI HAUT KATANGA KCC SARL	Road		71078524	KAMOTO COPPER COMPANY SA No101, Route du golf, C/LUBUMBASHI HAUT KATANGA KCC SARL	Katanga Mining / KCC	2021
5/8/21	28092000	Phosphoric and polyphosphoric acids	30496.0	LTR	30496	36756.8	South Africa	KAMOTO COPPER COMPANY SA	protea mining chemicals ltd	USD	GENERAL SERVICE COMPAGNY - GSC	29886.08	No101, Route du golf, C/LUBUMBASHI HAUT KATANGA KCC SARL	Road		73289236	KAMOTO COPPER COMPANY SA No101, Route du golf, C/LUBUMBASHI HAUT KATANGA KCC SARL	Katanga Mining / KCC	2021
5/8/21	28092000	Phosphoric and polyphosphoric acids	29656.0	LTR	29656	35707.88	South Africa	KAMOTO COPPER COMPANY SA	protea mining chemicals ltd	USD	GENERAL SERVICE COMPAGNY - GSC	29062.88	No101, Route du golf, C/LUBUMBASHI HAUT KATANGA KCC SARL	Road		71197799	KAMOTO COPPER COMPANY SA No101, Route du golf, C/LUBUMBASHI HAUT KATANGA KCC SARL	Katanga Mining / KCC	2021
5/8/21	28092000	Phosphoric and polyphosphoric acids	29956.0	LTR	29956	36007.88	South Africa	KAMOTO COPPER COMPANY SA	protea mining chemicals ltd	USD	GENERAL SERVICE COMPAGNY - GSC	29356.88	No101, Route du golf, C/LUBUMBASHI HAUT KATANGA KCC SARL	Road		71795969	KAMOTO COPPER COMPANY SA No101, Route du golf, C/LUBUMBASHI HAUT KATANGA KCC SARL	Katanga Mining / KCC	2021
5/8/21	28092000	Phosphoric and polyphosphoric acids	29876.0	LTR	29876	35927.48	South Africa	KAMOTO COPPER COMPANY SA	protea mining chemicals ltd	USD	GENERAL SERVICE COMPAGNY - GSC	29278.48	No101, Route du golf, C/LUBUMBASHI HAUT KATANGA KCC SARL	Road		71635659	KAMOTO COPPER COMPANY SA No101, Route du golf, C/LUBUMBASHI HAUT KATANGA KCC SARL	Katanga Mining / KCC	2021
5/8/21	28092000	Phosphoric and polyphosphoric acids	29636.0	LTR	29596	35648.06	South Africa	KAMOTO COPPER COMPANY SA	protea mining chemicals ltd	USD	GENERAL SERVICE COMPAGNY - GSC	29004.08	No101, Route du golf, C/LUBUMBASHI HAUT KATANGA KCC SARL	Road		71078524	KAMOTO COPPER COMPANY SA No101, Route du golf, C/LUBUMBASHI HAUT KATANGA KCC SARL	Katanga Mining / KCC	2021
6/5/21	28092000	Phosphoric and polyphosphoric acids	30076.0	LTR	30076	34251.9	South Africa	KAMOTO COPPER COMPANY SA	protea mining chemicals ltd	USD	GENERAL SERVICE COMPAGNY - GSC	26617.26	No101, Route du golf, C/LUBUMBASHI HAUT KATANGA KCC SARL	Road		68183964	KAMOTO COPPER COMPANY SA No101, Route du golf, C/LUBUMBASHI HAUT KATANGA KCC SARL	Katanga Mining / KCC	2021
6/5/21	28092000	Phosphoric and polyphosphoric acids	26632.0	LTR	26632	29889.31	South Africa	KAMOTO COPPER COMPANY SA	protea mining chemicals ltd	USD	GENERAL SERVICE COMPAGNY - GSC	23569.32	No101, Route du golf, C/LUBUMBASHI HAUT KATANGA KCC SARL	Road		59499510	KAMOTO COPPER COMPANY SA No101, Route du golf, C/LUBUMBASHI HAUT KATANGA KCC SARL	Katanga Mining / KCC	2021
6/5/21	28092000	Phosphoric and polyphosphoric acids	30136.0	LTR	30136	34306.05	South Africa	KAMOTO COPPER COMPANY SA	protea mining chemicals ltd	USD	GENERAL SERVICE COMPAGNY - GSC	26670.36	No101, Route du golf, C/LUBUMBASHI HAUT KATANGA KCC SARL	Road		68291756	KAMOTO COPPER COMPANY SA No101, Route du golf, C/LUBUMBASHI HAUT KATANGA KCC SARL	Katanga Mining / KCC	2021
6/5/21	28092000	Phosphoric and polyphosphoric acids	29896.0	LTR	29896	34089.44	South Africa	KAMOTO COPPER COMPANY SA	protea mining chemicals ltd	USD	GENERAL SERVICE COMPAGNY - GSC	26457.96	No101, Route du golf, C/LUBUMBASHI HAUT KATANGA KCC SARL	Road		67860568	KAMOTO COPPER COMPANY SA No101, Route du golf, C/LUBUMBASHI HAUT KATANGA KCC SARL	Katanga Mining / KCC	2021
6/5/21	28092000	Phosphoric and polyphosphoric acids	29776.0	LTR	29776	33981.15	South Africa	KAMOTO COPPER COMPANY SA	protea mining chemicals ltd	USD	GENERAL SERVICE COMPAGNY - GSC	26351.76	No101, Route du golf, C/LUBUMBASHI HAUT KATANGA KCC SARL	Road		67644984	KAMOTO COPPER COMPANY SA No101, Route du golf, C/LUBUMBASHI HAUT KATANGA KCC SARL	Katanga Mining / KCC	2021
6/5/21	28092000	Phosphoric and polyphosphoric acids	30036.0	LTR	30036	34215.77	South Africa	KAMOTO COPPER COMPANY SA	protea mining chemicals ltd	USD	GENERAL SERVICE COMPAGNY - GSC	26581.86	No101, Route du golf, C/LUBUMBASHI HAUT KATANGA KCC SARL	Road		68112037	KAMOTO COPPER COMPANY SA No101, Route du golf, C/LUBUMBASHI HAUT KATANGA KCC SARL	Katanga Mining / KCC	2021
6/5/21	28092000	Phosphoric and polyphosphoric acids	26892.0	LTR	26892	30123.96	South Africa	KAMOTO COPPER COMPANY SA	protea mining chemicals ltd	USD	GENERAL SERVICE COMPAGNY - GSC	23799.42	No101, Route du golf, C/LUBUMBASHI HAUT KATANGA KCC SARL	Road		59966622	KAMOTO COPPER COMPANY SA No101, Route du golf, C/LUBUMBASHI HAUT KATANGA KCC SARL	Katanga Mining / KCC	2021
6/5/21	28092000	Phosphoric and polyphosphoric acids	26792.0	LTR	26792	30033.69	South Africa	KAMOTO COPPER COMPANY SA	protea mining chemicals ltd	USD	GENERAL SERVICE COMPAGNY - GSC	23710.92	No101, Route du golf, C/LUBUMBASHI HAUT KATANGA KCC SARL	Road		59786941	KAMOTO COPPER COMPANY SA No101, Route du golf, C/LUBUMBASHI HAUT KATANGA KCC SARL	Katanga Mining / KCC	2021
6/8/21	28092000	Phosphoric and polyphosphoric acids	26692.0	LTR	26692	32117.16	South Africa	KAMOTO COPPER COMPANY SA	protea mining chemicals ltd	USD	GENERAL SERVICE COMPAGNY - GSC	26158.16	No101, Route du golf, C/LUBUMBASHI HAUT KATANGA KCC SARL	Road		64015238	KAMOTO COPPER COMPANY SA No101, Route du golf, C/LUBUMBASHI HAUT KATANGA KCC SARL	Katanga Mining / KCC	2021
6/8/21	28092000	Phosphoric and polyphosphoric acids	29636.0	LTR	29636	35687.2	South Africa	KAMOTO COPPER COMPANY SA	protea mining chemicals ltd	USD	GENERAL SERVICE COMPAGNY - GSC	29043.28	No101, Route du golf, C/LUBUMBASHI HAUT KATANGA KCC SARL	Road		71130957	KAMOTO COPPER COMPANY SA No101, Route du golf, C/LUBUMBASHI HAUT KATANGA KCC SARL	Katanga Mining / KCC	2021
6/9/21	28092000	Phosphoric And Polyphosphoric Acids	30336.0	LTR	30336	36262.86	South Africa	KAMOTO COPPER COMPANY SA	protea mining chemicals ltd	USD	000250 - GENERAL SERVICE COMPANY "GSC	29031.55	No101, Route du golf, C/LUBUMBASHI HAUT KATANGA KCC SARL	Road		71445129	KAMOTO COPPER COMPANY SA No101, Route du golf, C/LUBUMBASHI HAUT KATANGA KCC SARL	Katanga Mining / KCC	2021
6/9/21	28092000	Phosphoric And Polyphosphoric Acids	26832.0	LTR	26832	32597.36	South Africa	KAMOTO COPPER COMPANY SA	protea mining chemicals ltd	USD	000250 - GENERAL SERVICE COMPANY "GSC	26295.36	No101, Route du golf, C/LUBUMBASHI HAUT KATANGA KCC SARL	Road		64223365	KAMOTO COPPER COMPANY SA No101, Route du golf, C/LUBUMBASHI HAUT KATANGA KCC SARL	Katanga Mining / KCC	2021
6/9/21	28092000	Phosphoric And Polyphosphoric Acids	26652.0	LTR	26652	31783.7	South Africa	KAMOTO COPPER COMPANY SA	protea mining chemicals ltd	USD	000250 - GENERAL SERVICE COMPANY "GSC	25505.96	No101, Route du golf, C/LUBUMBASHI HAUT KATANGA KCC SARL	Road		62620282	KAMOTO COPPER COMPANY SA No101, Route du golf, C/LUBUMBASHI HAUT KATANGA KCC SARL	Katanga Mining / KCC	2021
6/9/21	28092000	Phosphoric And Polyphosphoric Acids	26712.0	LTR	26712	32476.0	South Africa	KAMOTO COPPER COMPANY SA	protea mining chemicals ltd	USD	000250 - GENERAL SERVICE COMPANY "GSC	26177.76	No101, Route du golf, C/LUBUMBASHI HAUT KATANGA KCC SARL	Road		63984252	KAMOTO COPPER COMPANY SA No101, Route du golf, C/LUBUMBASHI HAUT KATANGA KCC SARL	Katanga Mining / KCC	2021
6/9/21	28092000	Phosphoric And Polyphosphoric Acids	26952.0	LTR	26952	32718.57	South Africa	KAMOTO COPPER COMPANY SA	protea mining chemicals ltd	USD	000250 - GENERAL SERVICE COMPANY "GSC	26412.96	No101, Route du golf, C/LUBUMBASHI HAUT KATANGA KCC SARL	Road		64462177	KAMOTO COPPER COMPANY SA No101, Route du golf, C/LUBUMBASHI HAUT KATANGA KCC SARL	Katanga Mining / KCC	2021
6/9/21	28092000	Phosphoric And Polyphosphoric Acids	26972.0	LTR	26972	32099.35	South Africa	KAMOTO COPPER COMPANY SA	protea mining chemicals ltd	USD	000250 - GENERAL SERVICE COMPANY "GSC	25812.2	No101, Route du golf, C/LUBUMBASHI HAUT KATANGA KCC SARL	Road		63242190	KAMOTO COPPER COMPANY SA No101, Route du golf, C/LUBUMBASHI HAUT KATANGA KCC SARL	Katanga Mining / KCC	2021
6/9/21	28092000	Phosphoric And Polyphosphoric Acids	33560.0	LTR	33560	40872.48	South Africa	KAMOTO COPPER COMPANY SA	protea mining chemicals ltd	USD	000250 - GENERAL SERVICE COMPANY "GSC	32888.8	No101, Route du golf, C/LUBUMBASHI HAUT KATANGA KCC SARL	Road		80527027	KAMOTO COPPER COMPANY SA No101, Route du golf, C/LUBUMBASHI HAUT KATANGA KCC SARL	Katanga Mining / KCC	2021
6/9/21	28092000	Phosphoric And Polyphosphoric Acids	33640.0	LTR	33640	40953.37	South Africa	KAMOTO COPPER COMPANY SA	protea mining chemicals ltd	USD	000250 - GENERAL SERVICE COMPANY "GSC	32967.2	No101, Route du golf, C/LUBUMBASHI HAUT KATANGA KCC SARL	Road		80686381	KAMOTO COPPER COMPANY SA No101, Route du golf, C/LUBUMBASHI HAUT KATANGA KCC SARL	Katanga Mining / KCC	2021
6/9/21	28092000	Phosphoric And Polyphosphoric Acids	30256.0	LTR	30256	36183.84	South Africa	KAMOTO COPPER COMPANY SA	protea mining chemicals ltd	USD	000250 - GENERAL SERVICE COMPANY "GSC	28954.99	No101, Route du golf, C/LUBUMBASHI HAUT KATANGA KCC SARL	Road		71289458	KAMOTO COPPER COMPANY SA No101, Route du golf, C/LUBUMBASHI HAUT KATANGA KCC SARL	Katanga Mining / KCC	2021
6/9/21	28092000	Phosphoric And Polyphosphoric Acids	26852.0	LTR	26852	32617.56	South Africa	KAMOTO COPPER COMPANY SA	protea mining chemicals ltd	USD	000250 - GENERAL SERVICE COMPANY "GSC	26314.96	No101, Route du golf, C/LUBUMBASHI HAUT KATANGA KCC SARL	Road		64263163	KAMOTO COPPER COMPANY SA No101, Route du golf, C/LUBUMBASHI HAUT KATANGA KCC SARL	Katanga Mining / KCC	2021
6/9/21	28092000	Phosphoric And Polyphosphoric Acids	26732.0	LTR	33560	40872.48	South Africa	KAMOTO COPPER COMPANY SA	protea mining chemicals ltd	USD	000250 - GENERAL SERVICE COMPANY "GSC	32888.8	No101, Route du golf, C/LUBUMBASHI HAUT KATANGA KCC SARL	Road		80527027	KAMOTO COPPER COMPANY SA No101, Route du golf, C/LUBUMBASHI HAUT KATANGA KCC SARL	Katanga Mining / KCC	2021
6/9/21	28092000	Phosphoric And Polyphosphoric Acids	33520.0	LTR	33520	40831.86	South Africa	KAMOTO COPPER COMPANY SA	protea mining chemicals ltd	USD	000250 - GENERAL SERVICE COMPANY "GSC	32849.6	No101, Route du golf, C/LUBUMBASHI HAUT KATANGA KCC SARL	Road		80446991	KAMOTO COPPER COMPANY SA No101, Route du golf, C/LUBUMBASHI HAUT KATANGA KCC SARL	Katanga Mining / KCC	2021
6/9/21	28092000	Phosphoric And Polyphosphoric Acids	26552.0	LTR	26552	31685.06	South Africa	KAMOTO COPPER COMPANY SA	protea mining chemicals ltd	USD	000250 - GENERAL SERVICE COMPANY "GSC	25410.26	No101, Route du golf, C/LUBUMBASHI HAUT KATANGA KCC SARL	Road		62425946	KAMOTO COPPER COMPANY SA No101, Route du golf, C/LUBUMBASHI HAUT KATANGA KCC SARL	Katanga Mining / KCC	2021
6/9/21	28092000	Phosphoric And Polyphosphoric Acids	26732.0	LTR	26732	31862.36	South Africa	KAMOTO COPPER COMPANY SA	protea mining chemicals ltd	USD	000250 - GENERAL SERVICE COMPANY "GSC	25582.52	No101, Route du golf, C/LUBUMBASHI HAUT KATANGA KCC SARL	Road		62775276	KAMOTO COPPER COMPANY SA No101, Route du golf, C/LUBUMBASHI HAUT KATANGA KCC SARL	Katanga Mining / KCC	2021
6/9/21	28092000	Phosphoric And Polyphosphoric Acids	30356.0	LTR	30356	36282.57	South Africa	KAMOTO COPPER COMPANY SA	protea mining chemicals ltd	USD	000250 - GENERAL SERVICE COMPANY "GSC	29050.69	No101, Route du golf, C/LUBUMBASHI HAUT KATANGA KCC SARL	Road		71483973	KAMOTO COPPER COMPANY SA No101, Route du golf, C/LUBUMBASHI HAUT KATANGA KCC SARL	Katanga Mining / KCC	2021
6/9/21	28092000	Phosphoric And Polyphosphoric Acids	26872.0	LTR	26872	32000.72	South Africa	KAMOTO COPPER COMPANY SA	protea mining chemicals ltd	USD	000250 - GENERAL SERVICE COMPANY "GSC	25716.5	No101, Route du golf, C/LUBUMBASHI HAUT KATANGA KCC SARL	Road		63047855	KAMOTO COPPER COMPANY SA No101, Route du golf, C/LUBUMBASHI HAUT KATANGA KCC SARL	Katanga Mining / KCC	2021
6/9/21	28092000	Phosphoric And Polyphosphoric Acids	26732.0	LTR	26732	32496.35	South Africa	KAMOTO COPPER COMPANY SA	protea mining chemicals ltd	USD	000250 - GENERAL SERVICE COMPANY "GSC	26197.36	No101, Route du golf, C/LUBUMBASHI HAUT KATANGA KCC SARL	Road		64024350	KAMOTO COPPER COMPANY SA No101, Route du golf, C/LUBUMBASHI HAUT KATANGA KCC SARL	Katanga Mining / KCC	2021
6/9/21	28092000	Phosphoric And Polyphosphoric Acids	33700.0	LTR	33700	41013.98	South Africa	KAMOTO COPPER COMPANY SA	protea mining chemicals ltd	USD	000250 - GENERAL SERVICE COMPANY "GSC	33026.0	No101, Route du golf, C/LUBUMBASHI HAUT KATANGA KCC SARL	Road		80805797	KAMOTO COPPER COMPANY SA No101, Route du golf, C/LUBUMBASHI HAUT KATANGA KCC SARL	Katanga Mining / KCC	2021
6/9/21	28092000	Phosphoric And Polyphosphoric Acids	26842.0	LTR	26842	32536.42	South Africa	KAMOTO COPPER COMPANY SA	protea mining chemicals ltd	USD	000250 - GENERAL SERVICE COMPANY "GSC	26236.56	No101, Route du golf, C/LUBUMBASHI HAUT KATANGA KCC SARL	Road		64103310	KAMOTO COPPER COMPANY SA No101, Route du golf, C/LUBUMBASHI HAUT KATANGA KCC SARL	Katanga Mining / KCC	2021
7/9/21	28092000	Phosphoric And Polyphosphoric Acids	30116.0	LTR	30116	36042.08	South Africa	KAMOTO COPPER COMPANY SA	protea mining chemicals ltd	USD	000250 - GENERAL SERVICE COMPANY "GSC	28821.01	No101, Route du golf, C/LUBUMBASHI HAUT KATANGA KCC SARL	Road		71010165	KAMOTO COPPER COMPANY SA No101, Route du golf, C/LUBUMBASHI HAUT KATANGA KCC SARL	Katanga Mining / KCC	2021
7/9/21	28092000	Phosphoric And Polyphosphoric Acids	30216.0	LTR	30216	36140.8	South Africa	KAMOTO COPPER COMPANY SA	protea mining chemicals ltd	USD	000250 - GENERAL SERVICE COMPANY "GSC	28916.71	No101, Route du golf, C/LUBUMBASHI HAUT KATANGA KCC SARL	Road		71204662	KAMOTO COPPER COMPANY SA No101, Route du golf, C/LUBUMBASHI HAUT KATANGA KCC SARL	Katanga Mining / KCC	2021
7/9/21	28092000	Phosphoric And Polyphosphoric Acids	26692.0	LTR	26692	31819.72	South Africa	KAMOTO COPPER COMPANY SA	protea mining chemicals ltd	USD	000250 - GENERAL SERVICE COMPANY "GSC	25544.24	No101, Route du golf, C/LUBUMBASHI HAUT KATANGA KCC SARL	Road		62691267	KAMOTO COPPER COMPANY SA No101, Route du golf, C/LUBUMBASHI HAUT KATANGA KCC SARL	Katanga Mining / KCC	2021
7/9/21	28092000	Phosphoric And Polyphosphoric Acids	30336.0	LTR	30336	36259.5	South Africa	KAMOTO COPPER COMPANY SA	protea mining chemicals ltd	USD	000250 - GENERAL SERVICE COMPANY "GSC	29031.55	No101, Route du golf, C/LUBUMBASHI HAUT KATANGA KCC SARL	Road		71438515	KAMOTO COPPER COMPANY SA No101, Route du golf, C/LUBUMBASHI HAUT KATANGA KCC SARL	Katanga Mining / KCC	2021
7/9/21	28092000	Phosphoric And Polyphosphoric Acids	30276.0	LTR	30276	36199.83	South Africa	KAMOTO COPPER COMPANY SA	protea mining chemicals ltd	USD	000250 - GENERAL SERVICE COMPANY "GSC	28974.13	No101, Route du golf, C/LUBUMBASHI HAUT KATANGA KCC SARL	Road		71320961	KAMOTO COPPER COMPANY SA No101, Route du golf, C/LUBUMBASHI HAUT KATANGA KCC SARL	Katanga Mining / KCC	2021
7/9/21	28092000	Phosphoric And Polyphosphoric Acids	30256.0	LTR	30256	36180.49	South Africa	KAMOTO COPPER COMPANY SA	protea mining chemicals ltd	USD	000250 - GENERAL SERVICE COMPANY "GSC	28954.99	No101, Route du golf, C/LUBUMBASHI HAUT KATANGA KCC SARL	Road		71282858	KAMOTO COPPER COMPANY SA No101, Route du golf, C/LUBUMBASHI HAUT KATANGA KCC SARL	Katanga Mining / KCC	2021
7/9/21	28092000	Phosphoric And Polyphosphoric Acids	30496.0	LTR	30496	36417.31	South Africa	KAMOTO COPPER COMPANY SA	protea mining chemicals ltd	USD	000250 - GENERAL SERVICE COMPANY "GSC	29184.67	No101, Route du golf, C/LUBUMBASHI HAUT KATANGA KCC SARL	Road		71749431	KAMOTO COPPER COMPANY SA No101, Route du golf, C/LUBUMBASHI HAUT KATANGA KCC SARL	Katanga Mining / KCC	2021
7/9/21	28092000	Phosphoric And Polyphosphoric Acids	26612.0	LTR	26612	31741.31	South Africa	KAMOTO COPPER COMPANY SA	protea mining chemicals ltd	USD	000250 - GENERAL SERVICE COMPANY "GSC	25467.68	No101, Route du golf, C/LUBUMBASHI HAUT KATANGA KCC SARL	Road		62536765	KAMOTO COPPER COMPANY SA No101, Route du golf, C/LUBUMBASHI HAUT KATANGA KCC SARL	Katanga Mining / KCC	2021
8/4/21	28092000	Phosphoric and polyphosphoric acids	28414.0	LTR	28414	31764.96	South Africa	KAMOTO COPPER COMPANY SA	protea mining chemicals ltd	USD	GENERAL SERVICE COMPAGNY - GSC	25402.12	No101, Route du golf, C/LUBUMBASHI HAUT KATANGA KCC SARL	Road		62981466	KAMOTO COPPER COMPANY SA No101, Route du golf, C/LUBUMBASHI HAUT KATANGA KCC SARL	Katanga Mining / KCC	2021
8/9/21	28092000	Phosphoric And Polyphosphoric Acids	26712.0	LTR	26712	31834.94	South Africa	KAMOTO COPPER COMPANY SA	protea mining chemicals ltd	USD	000250 - GENERAL SERVICE COMPANY "GSC	25563.38	No101, Route du golf, C/LUBUMBASHI HAUT KATANGA KCC SARL	Road		62721251	KAMOTO COPPER COMPANY SA No101, Route du golf, C/LUBUMBASHI HAUT KATANGA KCC SARL	Katanga Mining / KCC	2021
9/8/21	28092000	Phosphoric and polyphosphoric acids	30116.0	LTR	30116	36383.82	South Africa	KAMOTO COPPER COMPANY SA	protea mining chemicals ltd	USD	GENERAL SERVICE COMPAGNY - GSC	29513.68	No101, Route du golf, C/LUBUMBASHI HAUT KATANGA KCC SARL	Road		72505223	KAMOTO COPPER COMPANY SA No101, Route du golf, C/LUBUMBASHI HAUT KATANGA KCC SARL	Katanga Mining / KCC	2021
9/8/21	28092000	Phosphoric and polyphosphoric acids	29936.0	LTR	29936	35994.98	South Africa	KAMOTO COPPER COMPANY SA	protea mining chemicals ltd	USD	GENERAL SERVICE COMPAGNY - GSC	29337.28	No101, Route du golf, C/LUBUMBASHI HAUT KATANGA KCC SARL	Road		71730356	KAMOTO COPPER COMPANY SA No101, Route du golf, C/LUBUMBASHI HAUT KATANGA KCC SARL	Katanga Mining / KCC	2021
10/3/21	28092000	Phosphoric and polyphosphoric acids	31350.0	LTR	31350	40749.2	China	KAMOTO COPPER COMPANY SA	chemquest africa pty ltd	USD	GENERAL SERVICE COMPAGNY - GSC	32980.2	No101, Route du golf, C/LUBUMBASHI HAUT KATANGA KCC SARL	Road	CHINE	80698126	KAMOTO COPPER COMPANY SA No101, Route du golf, C/LUBUMBASHI HAUT KATANGA KCC SARL	Katanga Mining / KCC	2021
10/5/21	28092000	Phosphoric and polyphosphoric acids	26792.0	LTR	26792	30039.92	South Africa	KAMOTO COPPER COMPANY SA	protea mining chemicals ltd	USD	GENERAL SERVICE COMPAGNY - GSC	23710.92	No101, Route du golf, C/LUBUMBASHI HAUT KATANGA KCC SARL	Road		59742657	KAMOTO COPPER COMPANY SA No101, Route du golf, C/LUBUMBASHI HAUT KATANGA KCC SARL	Katanga Mining / KCC	2021
10/5/21	28092000	Phosphoric and polyphosphoric acids	29996.0	LTR	29996	34186.78	South Africa	KAMOTO COPPER COMPANY SA	protea mining chemicals ltd	USD	GENERAL SERVICE COMPAGNY - GSC	26546.46	No101, Route du golf, C/LUBUMBASHI HAUT KATANGA KCC SARL	Road		67989830	KAMOTO COPPER COMPANY SA No101, Route du golf, C/LUBUMBASHI HAUT KATANGA KCC SARL	Katanga Mining / KCC	2021
10/8/21	28092000	Phosphoric and polyphosphoric acids	29736.0	LTR	29736	35780.98	South Africa	KAMOTO COPPER COMPANY SA	protea mining chemicals ltd	USD	GENERAL SERVICE COMPAGNY - GSC	29141.28	No101, Route du golf, C/LUBUMBASHI HAUT KATANGA KCC SARL	Road		71317889	KAMOTO COPPER COMPANY SA No101, Route du golf, C/LUBUMBASHI HAUT KATANGA KCC SARL	Katanga Mining / KCC	2021
10/8/21	28092000	Phosphoric and polyphosphoric acids	30056.0	LTR	30056	36309.76	South Africa	KAMOTO COPPER COMPANY SA	protea mining chemicals ltd	USD	GENERAL SERVICE COMPAGNY - GSC	29454.88	No101, Route du golf, C/LUBUMBASHI HAUT KATANGA KCC SARL	Road		72371836	KAMOTO COPPER COMPANY SA No101, Route du golf, C/LUBUMBASHI HAUT KATANGA KCC SARL	Katanga Mining / KCC	2021
10/8/21	28092000	Phosphoric and polyphosphoric acids	29656.0	LTR	29656	35700.88	South Africa	KAMOTO COPPER COMPANY SA	protea mining chemicals ltd	USD	GENERAL SERVICE COMPAGNY - GSC	29062.88	No101, Route du golf, C/LUBUMBASHI HAUT KATANGA KCC SARL	Road		71158227	KAMOTO COPPER COMPANY SA No101, Route du golf, C/LUBUMBASHI HAUT KATANGA KCC SARL	Katanga Mining / KCC	2021
10/8/21	28092000	Phosphoric and polyphosphoric acids	29636.0	LTR	29636	35681.04	South Africa	KAMOTO COPPER COMPANY SA	protea mining chemicals ltd	USD	GENERAL SERVICE COMPAGNY - GSC	29043.28	No101, Route du golf, C/LUBUMBASHI HAUT KATANGA KCC SARL	Road		71118690	KAMOTO COPPER COMPANY SA No101, Route du golf, C/LUBUMBASHI HAUT KATANGA KCC SARL	Katanga Mining / KCC	2021
10/8/21	28092000	Phosphoric and polyphosphoric acids	30036.0	LTR	30036	36289.86	South Africa	KAMOTO COPPER COMPANY SA	protea mining chemicals ltd	USD	GENERAL SERVICE COMPAGNY - GSC	29435.28	No101, Route du golf, C/LUBUMBASHI HAUT KATANGA KCC SARL	Road		72332179	KAMOTO COPPER COMPANY SA No101, Route du golf, C/LUBUMBASHI HAUT KATANGA KCC SARL	Katanga Mining / KCC	2021
10/8/21	28092000	Phosphoric and polyphosphoric acids	30016.0	LTR	30016	36269.57	South Africa	KAMOTO COPPER COMPANY SA	protea mining chemicals ltd	USD	GENERAL SERVICE COMPAGNY - GSC	29415.68	No101, Route du golf, C/LUBUMBASHI HAUT KATANGA KCC SARL	Road		72291725	KAMOTO COPPER COMPANY SA No101, Route du golf, C/LUBUMBASHI HAUT KATANGA KCC SARL	Katanga Mining / KCC	2021
10/8/21	28092000	Phosphoric and polyphosphoric acids	29916.0	LTR	29916	35960.63	South Africa	KAMOTO COPPER COMPANY SA	protea mining chemicals ltd	USD	GENERAL SERVICE COMPAGNY - GSC	29317.68	No101, Route du golf, C/LUBUMBASHI HAUT KATANGA KCC SARL	Road		71675953	KAMOTO COPPER COMPANY SA No101, Route du golf, C/LUBUMBASHI HAUT KATANGA KCC SARL	Katanga Mining / KCC	2021
10/12/21	28092000	Phosphoric And Polyphosphoric Acids	30216.0	LTR	30216	35140.39	South Africa	KAMOTO COPPER COMPANY SA	protea mining chemicals ltd	USD	000250 - GENERAL SERVICE COMPANY "GSC	27285.0	No101, Route du golf, C/LUBUMBASHI HAUT KATANGA KCC SARL	Road		70128793	KAMOTO COPPER COMPANY SA No101, Route du golf, C/LUBUMBASHI HAUT KATANGA KCC SARL	Katanga Mining / KCC	2021
10/12/21	28092000	Phosphoric And Polyphosphoric Acids	30056.0	LTR	30056	34954.18	South Africa	KAMOTO COPPER COMPANY SA	protea mining chemicals ltd	USD	000250 - GENERAL SERVICE COMPANY "GSC	27140.56	No101, Route du golf, C/LUBUMBASHI HAUT KATANGA KCC SARL	Road		69757171	KAMOTO COPPER COMPANY SA No101, Route du golf, C/LUBUMBASHI HAUT KATANGA KCC SARL	Katanga Mining / KCC	2021
11/12/21	28092000	Phosphoric And Polyphosphoric Acids	29456.0	LTR	29456	34234.15	South Africa	KAMOTO COPPER COMPANY SA	protea mining chemicals ltd	USD	000250 - GENERAL SERVICE COMPANY "GSC	26598.76	No101, Route du golf, C/LUBUMBASHI HAUT KATANGA KCC SARL	Road		68320234	KAMOTO COPPER COMPANY SA No101, Route du golf, C/LUBUMBASHI HAUT KATANGA KCC SARL	Katanga Mining / KCC	2021
11/12/21	28092000	Phosphoric And Polyphosphoric Acids	30076.0	LTR	30076	34954.62	South Africa	KAMOTO COPPER COMPANY SA	protea mining chemicals ltd	USD	000250 - GENERAL SERVICE COMPANY "GSC	27158.62	No101, Route du golf, C/LUBUMBASHI HAUT KATANGA KCC SARL	Road		69758046	KAMOTO COPPER COMPANY SA No101, Route du golf, C/LUBUMBASHI HAUT KATANGA KCC SARL	Katanga Mining / KCC	2021
11/12/21	28092000	Phosphoric And Polyphosphoric Acids	30076.0	LTR	30076	34979.09	South Africa	KAMOTO COPPER COMPANY SA	protea mining chemicals ltd	USD	000250 - GENERAL SERVICE COMPANY "GSC	27158.62	No101, Route du golf, C/LUBUMBASHI HAUT KATANGA KCC SARL	Road		69806888	KAMOTO COPPER COMPANY SA No101, Route du golf, C/LUBUMBASHI HAUT KATANGA KCC SARL	Katanga Mining / KCC	2021
11/12/21	28092000	Phosphoric And Polyphosphoric Acids	30196.0	LTR	30196	35094.25	South Africa	KAMOTO COPPER COMPANY SA	protea mining chemicals ltd	USD	000250 - GENERAL SERVICE COMPANY "GSC	27266.98	No101, Route du golf, C/LUBUMBASHI HAUT KATANGA KCC SARL	Road		70036700	KAMOTO COPPER COMPANY SA No101, Route du golf, C/LUBUMBASHI HAUT KATANGA KCC SARL	Katanga Mining / KCC	2021
11/12/21	28092000	Phosphoric And Polyphosphoric Acids	29556.0	LTR	29556	34393.31	South Africa	KAMOTO COPPER COMPANY SA	protea mining chemicals ltd	USD	000250 - GENERAL SERVICE COMPANY "GSC	26689.0	No101, Route du golf, C/LUBUMBASHI HAUT KATANGA KCC SARL	Road		68637853	KAMOTO COPPER COMPANY SA No101, Route du golf, C/LUBUMBASHI HAUT KATANGA KCC SARL	Katanga Mining / KCC	2021
11/12/21	28092000	Phosphoric And Polyphosphoric Acids	29796.0	LTR	29796	34614.99	South Africa	KAMOTO COPPER COMPANY SA	protea mining chemicals ltd	USD	000250 - GENERAL SERVICE COMPANY "GSC	26905.78	No101, Route du golf, C/LUBUMBASHI HAUT KATANGA KCC SARL	Road		69080265	KAMOTO COPPER COMPANY SA No101, Route du golf, C/LUBUMBASHI HAUT KATANGA KCC SARL	Katanga Mining / KCC	2021
11/12/21	28092000	Phosphoric And Polyphosphoric Acids	30176.0	LTR	30176	34965.25	South Africa	KAMOTO COPPER COMPANY SA	protea mining chemicals ltd	USD	000250 - GENERAL SERVICE COMPANY "GSC	27248.92	No101, Route du golf, C/LUBUMBASHI HAUT KATANGA KCC SARL	Road		69779258	KAMOTO COPPER COMPANY SA No101, Route du golf, C/LUBUMBASHI HAUT KATANGA KCC SARL	Katanga Mining / KCC	2021
11/12/21	28092000	Phosphoric And Polyphosphoric Acids	30016.0	LTR	30016	34817.5	South Africa	KAMOTO COPPER COMPANY SA	protea mining chemicals ltd	USD	000250 - GENERAL SERVICE COMPANY "GSC	27104.44	No101, Route du golf, C/LUBUMBASHI HAUT KATANGA KCC SARL	Road		69484410	KAMOTO COPPER COMPANY SA No101, Route du golf, C/LUBUMBASHI HAUT KATANGA KCC SARL	Katanga Mining / KCC	2021
11/12/21	28092000	Phosphoric And Polyphosphoric Acids	30096.0	LTR	30096	34891.81	South Africa	KAMOTO COPPER COMPANY SA	protea mining chemicals ltd	USD	000250 - GENERAL SERVICE COMPANY "GSC	27176.68	No101, Route du golf, C/LUBUMBASHI HAUT KATANGA KCC SARL	Road		69632694	KAMOTO COPPER COMPANY SA No101, Route du golf, C/LUBUMBASHI HAUT KATANGA KCC SARL	Katanga Mining / KCC	2021
12/3/21	28092000	Phosphoric and polyphosphoric acids	28050.0	LTR	28050	35953.56	China	KAMOTO COPPER COMPANY SA	chemquest africa pty ltd	USD	GENERAL SERVICE COMPAGNY - GSC	29508.6	No101, Route du golf, C/LUBUMBASHI HAUT KATANGA KCC SARL	Road	CHINE	71214579	KAMOTO COPPER COMPANY SA No101, Route du golf, C/LUBUMBASHI HAUT KATANGA KCC SARL	Katanga Mining / KCC	2021
12/7/21	28092000	Phosphoric and polyphosphoric acids	30296.0	LTR	30296	38526.86	South Africa	KAMOTO COPPER COMPANY SA	protea mining chemicals ltd	USD	GENERAL SERVICE COMPAGNY - GSC	30811.03	No101, Route du golf, C/LUBUMBASHI HAUT KATANGA KCC SARL	Road		76626880	KAMOTO COPPER COMPANY SA No101, Route du golf, C/LUBUMBASHI HAUT KATANGA KCC SARL	Katanga Mining / KCC	2021
12/7/21	28092000	Phosphoric and polyphosphoric acids	30376.0	LTR	30376	38609.81	South Africa	KAMOTO COPPER COMPANY SA	protea mining chemicals ltd	USD	GENERAL SERVICE COMPAGNY - GSC	30892.39	No101, Route du golf, C/LUBUMBASHI HAUT KATANGA KCC SARL	Road		76791878	KAMOTO COPPER COMPANY SA No101, Route du golf, C/LUBUMBASHI HAUT KATANGA KCC SARL	Katanga Mining / KCC	2021
12/7/21	28092000	Phosphoric and polyphosphoric acids	30216.0	LTR	30216	38443.89	South Africa	KAMOTO COPPER COMPANY SA	protea mining chemicals ltd	USD	GENERAL SERVICE COMPAGNY - GSC	30729.67	No101, Route du golf, C/LUBUMBASHI HAUT KATANGA KCC SARL	Road		76461861	KAMOTO COPPER COMPANY SA No101, Route du golf, C/LUBUMBASHI HAUT KATANGA KCC SARL	Katanga Mining / KCC	2021
1/3/22	28092000	Phosphoric And Polyphosphoric Acids	29796.0	LTR	29796	34118.03	South Africa	KAMOTO COPPER COMPANY SA	protea mining chemicals ltd	USD	000250 - GENERAL SERVICE COMPANY "GSC	26905.78	No101, Route du golf, C/LUBUMBASHI HAUT KATANGA KCC SARL	Road		69132388	KAMOTO COPPER COMPANY SA No101, Route du golf, C/LUBUMBASHI HAUT KATANGA KCC SARL	Katanga Mining / KCC	2022
1/3/22	28092000	Phosphoric And Polyphosphoric Acids	29816.0	LTR	29816	34125.9	South Africa	KAMOTO COPPER COMPANY SA	protea mining chemicals ltd	USD	000250 - GENERAL SERVICE COMPANY "GSC	26923.84	No101, Route du golf, C/LUBUMBASHI HAUT KATANGA KCC SARL	Road		69148329	KAMOTO COPPER COMPANY SA No101, Route du golf, C/LUBUMBASHI HAUT KATANGA KCC SARL	Katanga Mining / KCC	2022
1/3/22	28092000	Phosphoric And Polyphosphoric Acids	29836.0	LTR	29836	34143.86	South Africa	KAMOTO COPPER COMPANY SA	protea mining chemicals ltd	USD	000250 - GENERAL SERVICE COMPANY "GSC	26941.9	No101, Route du golf, C/LUBUMBASHI HAUT KATANGA KCC SARL	Road		69184712	KAMOTO COPPER COMPANY SA No101, Route du golf, C/LUBUMBASHI HAUT KATANGA KCC SARL	Katanga Mining / KCC	2022
1/3/22	28092000	Phosphoric And Polyphosphoric Acids	29896.0	LTR	29896	34198.24	South Africa	KAMOTO COPPER COMPANY SA	protea mining chemicals ltd	USD	000250 - GENERAL SERVICE COMPANY "GSC	26996.0	No101, Route du golf, C/LUBUMBASHI HAUT KATANGA KCC SARL	Road		69294919	KAMOTO COPPER COMPANY SA No101, Route du golf, C/LUBUMBASHI HAUT KATANGA KCC SARL	Katanga Mining / KCC	2022
1/3/22	28092000	Phosphoric And Polyphosphoric Acids	29556.0	LTR	29556	42063.34	South Africa	KAMOTO COPPER COMPANY SA	protea mining chemicals ltd	USD	000250 - GENERAL SERVICE COMPANY "GSC	33959.84	No101, Route du golf, C/LUBUMBASHI HAUT KATANGA KCC SARL	Road		85231730	KAMOTO COPPER COMPANY SA No101, Route du golf, C/LUBUMBASHI HAUT KATANGA KCC SARL	Katanga Mining / KCC	2022
1/3/22	28092000	Phosphoric And Polyphosphoric Acids	29536.0	LTR	29536	42040.51	South Africa	KAMOTO COPPER COMPANY SA	protea mining chemicals ltd	USD	000250 - GENERAL SERVICE COMPANY "GSC	33936.86	No101, Route du golf, C/LUBUMBASHI HAUT KATANGA KCC SARL	Road		85185474	KAMOTO COPPER COMPANY SA No101, Route du golf, C/LUBUMBASHI HAUT KATANGA KCC SARL	Katanga Mining / KCC	2022
1/3/22	28092000	Phosphoric And Polyphosphoric Acids	29756.0	LTR	29756	41453.8	South Africa	KAMOTO COPPER COMPANY SA	protea mining chemicals ltd	USD	000250 - GENERAL SERVICE COMPANY "GSC	34189.64	No101, Route du golf, C/LUBUMBASHI HAUT KATANGA KCC SARL	Road		83996637	KAMOTO COPPER COMPANY SA No101, Route du golf, C/LUBUMBASHI HAUT KATANGA KCC SARL	Katanga Mining / KCC	2022
1/3/22	28092000	Phosphoric And Polyphosphoric Acids	29796.0	LTR	29796	41500.17	South Africa	KAMOTO COPPER COMPANY SA	protea mining chemicals ltd	USD	000250 - GENERAL SERVICE COMPANY "GSC	34235.6	No101, Route du golf, C/LUBUMBASHI HAUT KATANGA KCC SARL	Road		84090592	KAMOTO COPPER COMPANY SA No101, Route du golf, C/LUBUMBASHI HAUT KATANGA KCC SARL	Katanga Mining / KCC	2022
1/3/22	28092000	Phosphoric And Polyphosphoric Acids	29176.0	LTR	29176	33543.72	South Africa	KAMOTO COPPER COMPANY SA	protea mining chemicals ltd	USD	000250 - GENERAL SERVICE COMPANY "GSC	26345.92	No101, Route du golf, C/LUBUMBASHI HAUT KATANGA KCC SARL	Road		67968666	KAMOTO COPPER COMPANY SA No101, Route du golf, C/LUBUMBASHI HAUT KATANGA KCC SARL	Katanga Mining / KCC	2022
1/3/22	28092000	Phosphoric And Polyphosphoric Acids	29736.0	LTR	29736	41430.84	South Africa	KAMOTO COPPER COMPANY SA	protea mining chemicals ltd	USD	000250 - GENERAL SERVICE COMPANY "GSC	34166.66	No101, Route du golf, C/LUBUMBASHI HAUT KATANGA KCC SARL	Road		83950120	KAMOTO COPPER COMPANY SA No101, Route du golf, C/LUBUMBASHI HAUT KATANGA KCC SARL	Katanga Mining / KCC	2022
1/3/22	28092000	Phosphoric And Polyphosphoric Acids	29616.0	LTR	29616	42133.09	South Africa	KAMOTO COPPER COMPANY SA	protea mining chemicals ltd	USD	000250 - GENERAL SERVICE COMPANY "GSC	34028.78	No101, Route du golf, C/LUBUMBASHI HAUT KATANGA KCC SARL	Road		85373058	KAMOTO COPPER COMPANY SA No101, Route du golf, C/LUBUMBASHI HAUT KATANGA KCC SARL	Katanga Mining / KCC	2022
1/4/22	28092000	Phosphoric And Polyphosphoric Acids	29916.0	LTR	29916	43209.42	South Africa	KAMOTO COPPER COMPANY SA	protea mining chemicals ltd	USD	000250 - GENERAL SERVICE COMPANY "GSC	34373.48	No101, Route du golf, C/LUBUMBASHI HAUT KATANGA KCC SARL	Road		86076609	KAMOTO COPPER COMPANY SA No101, Route du golf, C/LUBUMBASHI HAUT KATANGA KCC SARL	Katanga Mining / KCC	2022
1/4/22	28092000	Phosphoric And Polyphosphoric Acids	29676.0	LTR	29676	42926.86	South Africa	KAMOTO COPPER COMPANY SA	protea mining chemicals ltd	USD	000250 - GENERAL SERVICE COMPANY "GSC	34097.72	No101, Route du golf, C/LUBUMBASHI HAUT KATANGA KCC SARL	Road		85513715	KAMOTO COPPER COMPANY SA No101, Route du golf, C/LUBUMBASHI HAUT KATANGA KCC SARL	Katanga Mining / KCC	2022
1/4/22	28092000	Phosphoric And Polyphosphoric Acids	29756.0	LTR	29756	43021.1	South Africa	KAMOTO COPPER COMPANY SA	protea mining chemicals ltd	USD	000250 - GENERAL SERVICE COMPANY "GSC	34189.64	No101, Route du golf, C/LUBUMBASHI HAUT KATANGA KCC SARL	Road		85701459	KAMOTO COPPER COMPANY SA No101, Route du golf, C/LUBUMBASHI HAUT KATANGA KCC SARL	Katanga Mining / KCC	2022
1/4/22	28092000	Phosphoric And Polyphosphoric Acids	26512.0	LTR	26512	37791.54	South Africa	KAMOTO COPPER COMPANY SA	protea mining chemicals ltd	USD	000250 - GENERAL SERVICE COMPANY "GSC	30462.28	No101, Route du golf, C/LUBUMBASHI HAUT KATANGA KCC SARL	Road		75283749	KAMOTO COPPER COMPANY SA No101, Route du golf, C/LUBUMBASHI HAUT KATANGA KCC SARL	Katanga Mining / KCC	2022
1/4/22	28092000	Phosphoric And Polyphosphoric Acids	29776.0	LTR	29776	43044.26	South Africa	KAMOTO COPPER COMPANY SA	unknown	USD	000250 - GENERAL SERVICE COMPANY "GSC	34212.62	No101, Route du golf, C/LUBUMBASHI HAUT KATANGA KCC SARL	Road		85747595	KAMOTO COPPER COMPANY SA No101, Route du golf, C/LUBUMBASHI HAUT KATANGA KCC SARL	Katanga Mining / KCC	2022
1/4/22	28092000	Phosphoric And Polyphosphoric Acids	26472.0	LTR	26472	37744.45	South Africa	KAMOTO COPPER COMPANY SA	protea mining chemicals ltd	USD	000250 - GENERAL SERVICE COMPANY "GSC	30416.32	No101, Route du golf, C/LUBUMBASHI HAUT KATANGA KCC SARL	Road		75189956	KAMOTO COPPER COMPANY SA No101, Route du golf, C/LUBUMBASHI HAUT KATANGA KCC SARL	Katanga Mining / KCC	2022
1/4/22	28092000	Phosphoric And Polyphosphoric Acids	27852.0	LTR	27852	39368.78	South Africa	KAMOTO COPPER COMPANY SA	protea mining chemicals ltd	USD	000250 - GENERAL SERVICE COMPANY "GSC	32001.94	No101, Route du golf, C/LUBUMBASHI HAUT KATANGA KCC SARL	Road		78425732	KAMOTO COPPER COMPANY SA No101, Route du golf, C/LUBUMBASHI HAUT KATANGA KCC SARL	Katanga Mining / KCC	2022
1/4/22	28092000	Phosphoric And Polyphosphoric Acids	29776.0	LTR	29776	43044.26	South Africa	KAMOTO COPPER COMPANY SA	protea mining chemicals ltd	USD	000250 - GENERAL SERVICE COMPANY "GSC	34212.62	No101, Route du golf, C/LUBUMBASHI HAUT KATANGA KCC SARL	Road		85747595	KAMOTO COPPER COMPANY SA No101, Route du golf, C/LUBUMBASHI HAUT KATANGA KCC SARL	Katanga Mining / KCC	2022
1/4/22	28092000	Phosphoric And Polyphosphoric Acids	29736.0	LTR	29736	42997.1	South Africa	KAMOTO COPPER COMPANY SA	protea mining chemicals ltd	USD	000250 - GENERAL SERVICE COMPANY "GSC	34166.66	No101, Route du golf, C/LUBUMBASHI HAUT KATANGA KCC SARL	Road		85653643	KAMOTO COPPER COMPANY SA No101, Route du golf, C/LUBUMBASHI HAUT KATANGA KCC SARL	Katanga Mining / KCC	2022
1/4/22	28092000	Phosphoric And Polyphosphoric Acids	29756.0	LTR	29756	43021.1	South Africa	KAMOTO COPPER COMPANY SA	protea mining chemicals ltd	USD	000250 - GENERAL SERVICE COMPANY "GSC	34189.64	No101, Route du golf, C/LUBUMBASHI HAUT KATANGA KCC SARL	Road		85701459	KAMOTO COPPER COMPANY SA No101, Route du golf, C/LUBUMBASHI HAUT KATANGA KCC SARL	Katanga Mining / KCC	2022
1/5/22	28092000	Phosphoric and polyphosphoric acids	26952.0	LTR	26952	40548.5	South Africa	KAMOTO COPPER COMPANY SA	protea mining chemicals ltd	USD	000250 - GENERAL SERVICE COMPANY "GSC	33393.52	No101, Route du golf, C/LUBUMBASHI HAUT KATANGA KCC SARL	Road		83999618	KAMOTO COPPER COMPANY SA No101, Route du golf, C/LUBUMBASHI HAUT KATANGA KCC SARL	Katanga Mining / KCC	2022
1/5/22	28092000	Phosphoric and polyphosphoric acids	26892.0	LTR	26892	40474.79	South Africa	KAMOTO COPPER COMPANY SA	protea mining chemicals ltd	USD	000250 - GENERAL SERVICE COMPANY "GSC	33319.18	No101, Route du golf, C/LUBUMBASHI HAUT KATANGA KCC SARL	Road		83846910	KAMOTO COPPER COMPANY SA No101, Route du golf, C/LUBUMBASHI HAUT KATANGA KCC SARL	Katanga Mining / KCC	2022
1/5/22	28092000	Phosphoric and polyphosphoric acids	30236.0	LTR	30236	45576.47	South Africa	KAMOTO COPPER COMPANY SA	protea mining chemicals ltd	USD	000250 - GENERAL SERVICE COMPANY "GSC	37462.4	No101, Route du golf, C/LUBUMBASHI HAUT KATANGA KCC SARL	Road		94415465	KAMOTO COPPER COMPANY SA No101, Route du golf, C/LUBUMBASHI HAUT KATANGA KCC SARL	Katanga Mining / KCC	2022
1/5/22	28092000	Phosphoric and polyphosphoric acids	30316.0	LTR	30316	45674.27	South Africa	KAMOTO COPPER COMPANY SA	protea mining chemicals ltd	USD	000250 - GENERAL SERVICE COMPANY "GSC	37561.52	No101, Route du golf, C/LUBUMBASHI HAUT KATANGA KCC SARL	Road		94618073	KAMOTO COPPER COMPANY SA No101, Route du golf, C/LUBUMBASHI HAUT KATANGA KCC SARL	Katanga Mining / KCC	2022
1/5/22	28092000	Phosphoric and polyphosphoric acids	30176.0	LTR	30176	45502.78	South Africa	KAMOTO COPPER COMPANY SA	protea mining chemicals ltd	USD	000250 - GENERAL SERVICE COMPANY "GSC	37388.0	No101, Route du golf, C/LUBUMBASHI HAUT KATANGA KCC SARL	Road		94262817	KAMOTO COPPER COMPANY SA No101, Route du golf, C/LUBUMBASHI HAUT KATANGA KCC SARL	Katanga Mining / KCC	2022
1/5/22	28092000	Phosphoric and polyphosphoric acids	26772.0	LTR	26772	40328.05	South Africa	KAMOTO COPPER COMPANY SA	protea mining chemicals ltd	USD	000250 - GENERAL SERVICE COMPANY "GSC	33170.5	No101, Route du golf, C/LUBUMBASHI HAUT KATANGA KCC SARL	Road		83542938	KAMOTO COPPER COMPANY SA No101, Route du golf, C/LUBUMBASHI HAUT KATANGA KCC SARL	Katanga Mining / KCC	2022
1/5/22	28092000	Phosphoric and polyphosphoric acids	30296.0	LTR	30296	45649.57	South Africa	KAMOTO COPPER COMPANY SA	protea mining chemicals ltd	USD	000250 - GENERAL SERVICE COMPANY "GSC	37536.74	No101, Route du golf, C/LUBUMBASHI HAUT KATANGA KCC SARL	Road		94566910	KAMOTO COPPER COMPANY SA No101, Route du golf, C/LUBUMBASHI HAUT KATANGA KCC SARL	Katanga Mining / KCC	2022
1/5/22	28092000	Phosphoric and polyphosphoric acids	26872.0	LTR	26872	40450.7	South Africa	KAMOTO COPPER COMPANY SA	protea mining chemicals ltd	USD	000250 - GENERAL SERVICE COMPANY "GSC	33294.4	No101, Route du golf, C/LUBUMBASHI HAUT KATANGA KCC SARL	Road		83797010	KAMOTO COPPER COMPANY SA No101, Route du golf, C/LUBUMBASHI HAUT KATANGA KCC SARL	Katanga Mining / KCC	2022
1/5/22	28092000	Phosphoric and polyphosphoric acids	30196.0	LTR	30196	45527.56	South Africa	KAMOTO COPPER COMPANY SA	protea mining chemicals ltd	USD	000250 - GENERAL SERVICE COMPANY "GSC	37412.84	No101, Route du golf, C/LUBUMBASHI HAUT KATANGA KCC SARL	Unknown		94314161	KAMOTO COPPER COMPANY SA No101, Route du golf, C/LUBUMBASHI HAUT KATANGA KCC SARL	Katanga Mining / KCC	2022
1/5/22	28092000	Phosphoric and polyphosphoric acids	30276.0	LTR	30276	45625.37	South Africa	KAMOTO COPPER COMPANY SA	protea mining chemicals ltd	USD	000250 - GENERAL SERVICE COMPANY "GSC	37511.96	No101, Route du golf, C/LUBUMBASHI HAUT KATANGA KCC SARL	Road		94516769	KAMOTO COPPER COMPANY SA No101, Route du golf, C/LUBUMBASHI HAUT KATANGA KCC SARL	Katanga Mining / KCC	2022
1/5/22	28092000	Phosphoric and polyphosphoric acids	30336.0	LTR	30336	45698.48	South Africa	KAMOTO COPPER COMPANY SA	protea mining chemicals ltd	USD	000250 - GENERAL SERVICE COMPANY "GSC	37586.3	No101, Route du golf, C/LUBUMBASHI HAUT KATANGA KCC SARL	Road		94668234	KAMOTO COPPER COMPANY SA No101, Route du golf, C/LUBUMBASHI HAUT KATANGA KCC SARL	Katanga Mining / KCC	2022
1/5/22	28092000	Phosphoric and polyphosphoric acids	26912.0	LTR	26912	40499.6	South Africa	KAMOTO COPPER COMPANY SA	protea mining chemicals ltd	USD	000250 - GENERAL SERVICE COMPANY "GSC	33343.96	No101, Route du golf, C/LUBUMBASHI HAUT KATANGA KCC SARL	Road		83898314	KAMOTO COPPER COMPANY SA No101, Route du golf, C/LUBUMBASHI HAUT KATANGA KCC SARL	Katanga Mining / KCC	2022
1/5/22	28092000	Phosphoric and polyphosphoric acids	26752.0	LTR	26752	40303.99	South Africa	KAMOTO COPPER COMPANY SA	protea mining chemicals ltd	USD	000250 - GENERAL SERVICE COMPANY "GSC	33145.72	No101, Route du golf, C/LUBUMBASHI HAUT KATANGA KCC SARL	Road		83493098	KAMOTO COPPER COMPANY SA No101, Route du golf, C/LUBUMBASHI HAUT KATANGA KCC SARL	Katanga Mining / KCC	2022
1/6/22	28092000	Phosphoric and polyphosphoric acids	29783.0	LTR	26832	46268.1	South Africa	KAMOTO COPPER COMPANY SA	protea mining chemicals	USD	000003 - CONNEXAFRICA RDC SARL	36437.856	No101, Route du golf, C/LUBUMBASHI HAUT KATANGA KCC SARL	Road		91202243	KAMOTO COPPER COMPANY SA No101, Route du golf, C/LUBUMBASHI HAUT KATANGA KCC SARL	Katanga Mining / KCC	2022
1/7/22	28092000	Phosphoric And Polyphosphoric Acids	33029.0	LTR	29756	50398.86	South Africa	KAMOTO COPPER COMPANY SA	protea mining chemicals	USD	000003 - CONNEXAFRICA RDC SARL	40408.648	No101, Route du golf, C/LUBUMBASHI HAUT KATANGA KCC SARL	Road		101569138	KAMOTO COPPER COMPANY SA No101, Route du golf, C/LUBUMBASHI HAUT KATANGA KCC SARL	Katanga Mining / KCC	2022
1/7/22	28092000	Phosphoric And Polyphosphoric Acids	33051.0	LTR	29776	50432.68	South Africa	KAMOTO COPPER COMPANY SA	protea mining chemicals	USD	000003 - CONNEXAFRICA RDC SARL	40435.808	No101, Route du golf, C/LUBUMBASHI HAUT KATANGA KCC SARL	Road		101637301	KAMOTO COPPER COMPANY SA No101, Route du golf, C/LUBUMBASHI HAUT KATANGA KCC SARL	Katanga Mining / KCC	2022
1/7/22	28092000	Phosphoric And Polyphosphoric Acids	33185.0	LTR	29896	50594.79	South Africa	KAMOTO COPPER COMPANY SA	protea mining chemicals	USD	000003 - CONNEXAFRICA RDC SARL	40598.768	No101, Route du golf, C/LUBUMBASHI HAUT KATANGA KCC SARL	Road		101964012	KAMOTO COPPER COMPANY SA No101, Route du golf, C/LUBUMBASHI HAUT KATANGA KCC SARL	Katanga Mining / KCC	2022
1/7/22	28092000	Phosphoric And Polyphosphoric Acids	29517.0	LTR	26592	44930.46	South Africa	KAMOTO COPPER COMPANY SA	protea mining chemicals	USD	000003 - CONNEXAFRICA RDC SARL	36111.936	No101, Route du golf, C/LUBUMBASHI HAUT KATANGA KCC SARL	Road		90548642	KAMOTO COPPER COMPANY SA No101, Route du golf, C/LUBUMBASHI HAUT KATANGA KCC SARL	Katanga Mining / KCC	2022
1/7/22	28092000	Phosphoric And Polyphosphoric Acids	33162.0	LTR	29876	50567.78	South Africa	KAMOTO COPPER COMPANY SA	protea mining chemicals	USD	000003 - CONNEXAFRICA RDC SARL	40571.608	No101, Route du golf, C/LUBUMBASHI HAUT KATANGA KCC SARL	Road		101909560	KAMOTO COPPER COMPANY SA No101, Route du golf, C/LUBUMBASHI HAUT KATANGA KCC SARL	Katanga Mining / KCC	2022
1/9/22	28092000	Phosphoric and polyphosphoric acids	33783.96	LTR	30436	52279.76	South Africa	KAMOTO COPPER COMPANY SA	protea mining chemicals	USD	000003 - CONNEXAFRICA RDC SARL	41453.83	No101, Route du golf, C/LUBUMBASHI HAUT KATANGA KCC SARL	Road		104028765	KAMOTO COPPER COMPANY SA No101, Route du golf, C/LUBUMBASHI HAUT KATANGA KCC SARL	Katanga Mining / KCC	2022
1/12/22	28092000	Phosphoric and polyphosphoric acids	32000.0	LTR	32000	31738.34	South Africa	KAMOTO COPPER COMPANY SA	pure trade africa pty ltd	USD	000210 - DOUANE EXPRESS CUSTOM	22128.0	No101, Route du golf, C/LUBUMBASHI HAUT KATANGA KCC SARL	Road		65317668	KAMOTO COPPER COMPANY SA No101, Route du golf, C/LUBUMBASHI HAUT KATANGA KCC SARL	Katanga Mining / KCC	2022
1/12/22	28092000	Phosphoric and polyphosphoric acids	28856.0	LTR	28856	48131.95	South Africa	KAMOTO COPPER COMPANY SA	protea mining chemicals	USD	000210 - DOUANE EXPRESS CUSTOM	40831.24	No101, Route du golf, C/LUBUMBASHI HAUT KATANGA KCC SARL	Road		99055800	KAMOTO COPPER COMPANY SA No101, Route du golf, C/LUBUMBASHI HAUT KATANGA KCC SARL	Katanga Mining / KCC	2022
1/12/22	28092000	Phosphoric and polyphosphoric acids	31920.0	LTR	31920	31659.0	South Africa	KAMOTO COPPER COMPANY SA	pure trade africa pty ltd	USD	000210 - DOUANE EXPRESS CUSTOM	22072.68	No101, Route du golf, C/LUBUMBASHI HAUT KATANGA KCC SARL	Road		65154374	KAMOTO COPPER COMPANY SA No101, Route du golf, C/LUBUMBASHI HAUT KATANGA KCC SARL	Katanga Mining / KCC	2022
1/12/22	28092000	Phosphoric and polyphosphoric acids	31720.0	LTR	31720	31460.63	South Africa	KAMOTO COPPER COMPANY SA	pure trade africa ltd	USD	000210 - DOUANE EXPRESS CUSTOM	21934.38	No101, Route du golf, C/LUBUMBASHI HAUT KATANGA KCC SARL	Road		64746139	KAMOTO COPPER COMPANY SA No101, Route du golf, C/LUBUMBASHI HAUT KATANGA KCC SARL	Katanga Mining / KCC	2022
1/12/22	28092000	Phosphoric and polyphosphoric acids	25392.0	LTR	25392	42353.98	South Africa	KAMOTO COPPER COMPANY SA	protea mining chemicals	USD	000210 - DOUANE EXPRESS CUSTOM	35929.68	No101, Route du golf, C/LUBUMBASHI HAUT KATANGA KCC SARL	Road		87164709	KAMOTO COPPER COMPANY SA No101, Route du golf, C/LUBUMBASHI HAUT KATANGA KCC SARL	Katanga Mining / KCC	2022
1/12/22	28092000	Phosphoric and polyphosphoric acids	28436.0	LTR	28436	47431.39	South Africa	KAMOTO COPPER COMPANY SA	protea mining chemicals	USD	000210 - DOUANE EXPRESS CUSTOM	40236.94	No101, Route du golf, C/LUBUMBASHI HAUT KATANGA KCC SARL	Road		97614025	KAMOTO COPPER COMPANY SA No101, Route du golf, C/LUBUMBASHI HAUT KATANGA KCC SARL	Katanga Mining / KCC	2022
1/12/22	28092000	Phosphoric and polyphosphoric acids	28696.0	LTR	28696	47865.07	South Africa	KAMOTO COPPER COMPANY SA	protea mining chemicals	USD	000210 - DOUANE EXPRESS CUSTOM	40604.84	No101, Route du golf, C/LUBUMBASHI HAUT KATANGA KCC SARL	Road		98506545	KAMOTO COPPER COMPANY SA No101, Route du golf, C/LUBUMBASHI HAUT KATANGA KCC SARL	Katanga Mining / KCC	2022
2/3/22	28092000	Phosphoric And Polyphosphoric Acids	29616.0	LTR	29616	42139.12	South Africa	KAMOTO COPPER COMPANY SA	unknown	USD	000250 - GENERAL SERVICE COMPANY "GSC	34028.78	No101, Route du golf, C/LUBUMBASHI HAUT KATANGA KCC SARL	Road		85385276	KAMOTO COPPER COMPANY SA No101, Route du golf, C/LUBUMBASHI HAUT KATANGA KCC SARL	Katanga Mining / KCC	2022
2/3/22	28092000	Phosphoric And Polyphosphoric Acids	29656.0	LTR	29656	42185.41	South Africa	KAMOTO COPPER COMPANY SA	protea mining chemicals ltd	USD	000250 - GENERAL SERVICE COMPANY "GSC	34074.74	No101, Route du golf, C/LUBUMBASHI HAUT KATANGA KCC SARL	Road		85479081	KAMOTO COPPER COMPANY SA No101, Route du golf, C/LUBUMBASHI HAUT KATANGA KCC SARL	Katanga Mining / KCC	2022
2/3/22	28092000	Phosphoric And Polyphosphoric Acids	29836.0	LTR	29836	42393.73	South Africa	KAMOTO COPPER COMPANY SA	protea mining chemicals ltd	USD	000250 - GENERAL SERVICE COMPANY "GSC	34281.56	No101, Route du golf, C/LUBUMBASHI HAUT KATANGA KCC SARL	Road		85901187	KAMOTO COPPER COMPANY SA No101, Route du golf, C/LUBUMBASHI HAUT KATANGA KCC SARL	Katanga Mining / KCC	2022
2/3/22	28092000	Phosphoric And Polyphosphoric Acids	29756.0	LTR	29756	42301.15	South Africa	KAMOTO COPPER COMPANY SA	protea mining chemicals ltd	USD	000250 - GENERAL SERVICE COMPANY "GSC	34189.64	No101, Route du golf, C/LUBUMBASHI HAUT KATANGA KCC SARL	Road		85713595	KAMOTO COPPER COMPANY SA No101, Route du golf, C/LUBUMBASHI HAUT KATANGA KCC SARL	Katanga Mining / KCC	2022
2/3/22	28092000	Phosphoric And Polyphosphoric Acids	29716.0	LTR	29716	42254.85	South Africa	KAMOTO COPPER COMPANY SA	protea mining chemicals ltd	USD	000250 - GENERAL SERVICE COMPANY "GSC	34143.68	No101, Route du golf, C/LUBUMBASHI HAUT KATANGA KCC SARL	Road		85619789	KAMOTO COPPER COMPANY SA No101, Route du golf, C/LUBUMBASHI HAUT KATANGA KCC SARL	Katanga Mining / KCC	2022
2/3/22	28092000	Phosphoric And Polyphosphoric Acids	29576.0	LTR	29576	42092.82	South Africa	KAMOTO COPPER COMPANY SA	protea mining chemicals ltd	USD	000250 - GENERAL SERVICE COMPANY "GSC	33982.82	No101, Route du golf, C/LUBUMBASHI HAUT KATANGA KCC SARL	Road		85291470	KAMOTO COPPER COMPANY SA No101, Route du golf, C/LUBUMBASHI HAUT KATANGA KCC SARL	Katanga Mining / KCC	2022
2/3/22	28092000	Phosphoric And Polyphosphoric Acids	29676.0	LTR	29676	42208.48	South Africa	KAMOTO COPPER COMPANY SA	protea mining chemicals ltd	USD	000250 - GENERAL SERVICE COMPANY "GSC	34097.72	No101, Route du golf, C/LUBUMBASHI HAUT KATANGA KCC SARL	Road		85525824	KAMOTO COPPER COMPANY SA No101, Route du golf, C/LUBUMBASHI HAUT KATANGA KCC SARL	Katanga Mining / KCC	2022
2/3/22	28092000	Phosphoric And Polyphosphoric Acids	29696.0	LTR	29696	42231.7	South Africa	KAMOTO COPPER COMPANY SA	protea mining chemicals ltd	USD	000250 - GENERAL SERVICE COMPANY "GSC	34120.7	No101, Route du golf, C/LUBUMBASHI HAUT KATANGA KCC SARL	Road		85572887	KAMOTO COPPER COMPANY SA No101, Route du golf, C/LUBUMBASHI HAUT KATANGA KCC SARL	Katanga Mining / KCC	2022
2/3/22	28092000	Phosphoric And Polyphosphoric Acids	29596.0	LTR	29596	42115.73	South Africa	KAMOTO COPPER COMPANY SA	protea mining chemicals ltd	USD	000250 - GENERAL SERVICE COMPANY "GSC	34005.8	No101, Route du golf, C/LUBUMBASHI HAUT KATANGA KCC SARL	Road		85337892	KAMOTO COPPER COMPANY SA No101, Route du golf, C/LUBUMBASHI HAUT KATANGA KCC SARL	Katanga Mining / KCC	2022
2/3/22	28092000	Phosphoric And Polyphosphoric Acids	29736.0	LTR	29736	42277.54	South Africa	KAMOTO COPPER COMPANY SA	protea mining chemicals ltd	USD	000250 - GENERAL SERVICE COMPANY "GSC	34166.66	No101, Route du golf, C/LUBUMBASHI HAUT KATANGA KCC SARL	Road		85665772	KAMOTO COPPER COMPANY SA No101, Route du golf, C/LUBUMBASHI HAUT KATANGA KCC SARL	Katanga Mining / KCC	2022
2/5/22	28092000	Phosphoric and polyphosphoric acids	29776.0	LTR	29776	45013.72	South Africa	KAMOTO COPPER COMPANY SA	protea mining chemicals ltd	USD	000250 - GENERAL SERVICE COMPANY "GSC	36892.46	No101, Route du golf, C/LUBUMBASHI HAUT KATANGA KCC SARL	Road		93249696	KAMOTO COPPER COMPANY SA No101, Route du golf, C/LUBUMBASHI HAUT KATANGA KCC SARL	Katanga Mining / KCC	2022
2/5/22	28092000	Phosphoric and polyphosphoric acids	30216.0	LTR	30216	45551.75	South Africa	KAMOTO COPPER COMPANY SA	protea mining chemicals ltd	USD	000250 - GENERAL SERVICE COMPANY "GSC	37437.62	No101, Route du golf, C/LUBUMBASHI HAUT KATANGA KCC SARL	Unknown		94364262	KAMOTO COPPER COMPANY SA No101, Route du golf, C/LUBUMBASHI HAUT KATANGA KCC SARL	Katanga Mining / KCC	2022
2/5/22	28092000	Phosphoric and polyphosphoric acids	26872.0	LTR	26872	40448.78	South Africa	KAMOTO COPPER COMPANY SA	protea mining chemicals ltd	USD	000250 - GENERAL SERVICE COMPANY "GSC	33294.4	No101, Route du golf, C/LUBUMBASHI HAUT KATANGA KCC SARL	Road		83793042	KAMOTO COPPER COMPANY SA No101, Route du golf, C/LUBUMBASHI HAUT KATANGA KCC SARL	Katanga Mining / KCC	2022
2/5/22	28092000	Phosphoric and polyphosphoric acids	26872.0	LTR	26872	40448.78	South Africa	KAMOTO COPPER COMPANY SA	protea mining chemicals ltd	USD	000250 - GENERAL SERVICE COMPANY "GSC	33294.4	No101, Route du golf, C/LUBUMBASHI HAUT KATANGA KCC SARL	Road		83793042	KAMOTO COPPER COMPANY SA No101, Route du golf, C/LUBUMBASHI HAUT KATANGA KCC SARL	Katanga Mining / KCC	2022
2/5/22	28092000	Phosphoric and polyphosphoric acids	30316.0	LTR	31340	45674.27	South Africa	KAMOTO COPPER COMPANY SA	protea mining chemicals ltd	USD	000250 - GENERAL SERVICE COMPANY "GSC	37561.52	No101, Route du golf, C/LUBUMBASHI HAUT KATANGA KCC SARL	Unknown		94618073	KAMOTO COPPER COMPANY SA No101, Route du golf, C/LUBUMBASHI HAUT KATANGA KCC SARL	Katanga Mining / KCC	2022
2/5/22	28092000	Phosphoric and polyphosphoric acids	30156.0	LTR	30156	45478.66	South Africa	KAMOTO COPPER COMPANY SA	protea mining chemicals ltd	USD	000250 - GENERAL SERVICE COMPANY "GSC	37363.28	No101, Route du golf, C/LUBUMBASHI HAUT KATANGA KCC SARL	Unknown		94212857	KAMOTO COPPER COMPANY SA No101, Route du golf, C/LUBUMBASHI HAUT KATANGA KCC SARL	Katanga Mining / KCC	2022
2/5/22	28092000	Phosphoric and polyphosphoric acids	30156.0	LTR	30156	45478.66	South Africa	KAMOTO COPPER COMPANY SA	protea mining chemicals ltd	USD	000250 - GENERAL SERVICE COMPANY "GSC	37363.28	No101, Route du golf, C/LUBUMBASHI HAUT KATANGA KCC SARL	Road		94212857	KAMOTO COPPER COMPANY SA No101, Route du golf, C/LUBUMBASHI HAUT KATANGA KCC SARL	Katanga Mining / KCC	2022
2/5/22	28092000	Phosphoric and polyphosphoric acids	26892.0	LTR	26892	40474.79	South Africa	KAMOTO COPPER COMPANY SA	protea mining chemicals ltd	USD	000250 - GENERAL SERVICE COMPANY "GSC	33319.18	No101, Route du golf, C/LUBUMBASHI HAUT KATANGA KCC SARL	Unknown		83846910	KAMOTO COPPER COMPANY SA No101, Route du golf, C/LUBUMBASHI HAUT KATANGA KCC SARL	Katanga Mining / KCC	2022
2/5/22	28092000	Phosphoric and polyphosphoric acids	30156.0	LTR	26792	40352.9	South Africa	KAMOTO COPPER COMPANY SA	protea mining chemicals ltd	USD	000250 - GENERAL SERVICE COMPANY "GSC	33195.28	No101, Route du golf, C/LUBUMBASHI HAUT KATANGA KCC SARL	Unknown		83594402	KAMOTO COPPER COMPANY SA No101, Route du golf, C/LUBUMBASHI HAUT KATANGA KCC SARL	Katanga Mining / KCC	2022
2/5/22	28092000	Phosphoric and polyphosphoric acids	30136.0	LTR	30136	45453.93	South Africa	KAMOTO COPPER COMPANY SA	protea mining chemicals ltd	USD	000250 - GENERAL SERVICE COMPANY "GSC	37338.5	No101, Route du golf, C/LUBUMBASHI HAUT KATANGA KCC SARL	Road		94161614	KAMOTO COPPER COMPANY SA No101, Route du golf, C/LUBUMBASHI HAUT KATANGA KCC SARL	Katanga Mining / KCC	2022
2/7/22	28092000	Phosphoric And Polyphosphoric Acids	33451.0	LTR	30136	50916.18	South Africa	KAMOTO COPPER COMPANY SA	protea mining chemicals	USD	000003 - CONNEXAFRICA RDC SARL	40924.688	No101, Route du golf, C/LUBUMBASHI HAUT KATANGA KCC SARL	Road		102611711	KAMOTO COPPER COMPANY SA No101, Route du golf, C/LUBUMBASHI HAUT KATANGA KCC SARL	Katanga Mining / KCC	2022
2/8/22	28092000	Phosphoric and polyphosphoric acids	33606.0	LTR	30276	50919.78	South Africa	KAMOTO COPPER COMPANY SA	protea mining chemicals	USD	000003 - CONNEXAFRICA RDC SARL	41235.91	No101, Route du golf, C/LUBUMBASHI HAUT KATANGA KCC SARL	Road		103260025	KAMOTO COPPER COMPANY SA No101, Route du golf, C/LUBUMBASHI HAUT KATANGA KCC SARL	Katanga Mining / KCC	2022
2/9/22	28092000	Phosphoric and polyphosphoric acids	29976.0	LTR	29976	50879.48	South Africa	KAMOTO COPPER COMPANY SA	protea mining chemicals	USD	000210 - DOUANE EXPRESS CUSTOM	41276.95	No101, Route du golf, C/LUBUMBASHI HAUT KATANGA KCC SARL	Road		101242428	KAMOTO COPPER COMPANY SA No101, Route du golf, C/LUBUMBASHI HAUT KATANGA KCC SARL	Katanga Mining / KCC	2022
2/9/22	28092000	Phosphoric and polyphosphoric acids	29456.0	LTR	29456	49996.86	South Africa	KAMOTO COPPER COMPANY SA	protea mining chemicals	USD	000210 - DOUANE EXPRESS CUSTOM	40560.91	No101, Route du golf, C/LUBUMBASHI HAUT KATANGA KCC SARL	Road		99486145	KAMOTO COPPER COMPANY SA No101, Route du golf, C/LUBUMBASHI HAUT KATANGA KCC SARL	Katanga Mining / KCC	2022
2/9/22	28092000	Phosphoric and polyphosphoric acids	30116.0	LTR	30116	51117.1	South Africa	KAMOTO COPPER COMPANY SA	protea mining chemicals	USD	000210 - DOUANE EXPRESS CUSTOM	41469.73	No101, Route du golf, C/LUBUMBASHI HAUT KATANGA KCC SARL	Road		101715259	KAMOTO COPPER COMPANY SA No101, Route du golf, C/LUBUMBASHI HAUT KATANGA KCC SARL	Katanga Mining / KCC	2022
2/9/22	28092000	Phosphoric and polyphosphoric acids	29736.0	LTR	29736	50472.12	South Africa	KAMOTO COPPER COMPANY SA	protea mining chemicals	USD	000210 - DOUANE EXPRESS CUSTOM	40946.47	No101, Route du golf, C/LUBUMBASHI HAUT KATANGA KCC SARL	Road		100431846	KAMOTO COPPER COMPANY SA No101, Route du golf, C/LUBUMBASHI HAUT KATANGA KCC SARL	Katanga Mining / KCC	2022
2/9/22	28092000	Phosphoric and polyphosphoric acids	26852.0	LTR	26852	45576.99	South Africa	KAMOTO COPPER COMPANY SA	protea mining chemicals	USD	000210 - DOUANE EXPRESS CUSTOM	36975.2	No101, Route du golf, C/LUBUMBASHI HAUT KATANGA KCC SARL	Road		90691269	KAMOTO COPPER COMPANY SA No101, Route du golf, C/LUBUMBASHI HAUT KATANGA KCC SARL	Katanga Mining / KCC	2022
2/9/22	28092000	Phosphoric and polyphosphoric acids	30036.0	LTR	30036	50981.32	South Africa	KAMOTO COPPER COMPANY SA	protea mining chemicals	USD	000210 - DOUANE EXPRESS CUSTOM	41359.57	No101, Route du golf, C/LUBUMBASHI HAUT KATANGA KCC SARL	Road		101445064	KAMOTO COPPER COMPANY SA No101, Route du golf, C/LUBUMBASHI HAUT KATANGA KCC SARL	Katanga Mining / KCC	2022
2/12/22	28092000	Phosphoric and polyphosphoric acids	28656.0	LTR	28656	47797.91	South Africa	KAMOTO COPPER COMPANY SA	protea mining chemicals	USD	000210 - DOUANE EXPRESS CUSTOM	40548.24	No101, Route du golf, C/LUBUMBASHI HAUT KATANGA KCC SARL	Road		98368338	KAMOTO COPPER COMPANY SA No101, Route du golf, C/LUBUMBASHI HAUT KATANGA KCC SARL	Katanga Mining / KCC	2022
3/6/22	28092000	Phosphoric and polyphosphoric acids	33318.0	LTR	30016	51894.0	South Africa	KAMOTO COPPER COMPANY SA	protea mining chemicals	USD	000003 - CONNEXAFRICA RDC SARL	40761.728	No101, Route du golf, C/LUBUMBASHI HAUT KATANGA KCC SARL	Road		102291845	KAMOTO COPPER COMPANY SA No101, Route du golf, C/LUBUMBASHI HAUT KATANGA KCC SARL	Katanga Mining / KCC	2022
3/6/22	28092000	Phosphoric and polyphosphoric acids	33407.0	LTR	30096	52004.5	South Africa	KAMOTO COPPER COMPANY SA	protea mining chemicals	USD	000003 - CONNEXAFRICA RDC SARL	40870.368	No101, Route du golf, C/LUBUMBASHI HAUT KATANGA KCC SARL	Road		102509655	KAMOTO COPPER COMPANY SA No101, Route du golf, C/LUBUMBASHI HAUT KATANGA KCC SARL	Katanga Mining / KCC	2022
3/6/22	28092000	Phosphoric and polyphosphoric acids	29676.96	LTR	26736	46130.39	South Africa	KAMOTO COPPER COMPANY SA	protea mining chemicals	USD	000003 - CONNEXAFRICA RDC SARL	36302.056	No101, Route du golf, C/LUBUMBASHI HAUT KATANGA KCC SARL	Road		90930802	KAMOTO COPPER COMPANY SA No101, Route du golf, C/LUBUMBASHI HAUT KATANGA KCC SARL	Katanga Mining / KCC	2022
3/6/22	28092000	Phosphoric and polyphosphoric acids	33296.0	LTR	29996	51865.68	South Africa	KAMOTO COPPER COMPANY SA	protea mining chemicals	USD	000003 - CONNEXAFRICA RDC SARL	40734.568	No101, Route du golf, C/LUBUMBASHI HAUT KATANGA KCC SARL	Road		102236029	KAMOTO COPPER COMPANY SA No101, Route du golf, C/LUBUMBASHI HAUT KATANGA KCC SARL	Katanga Mining / KCC	2022
3/6/22	28092000	Phosphoric and polyphosphoric acids	33251.16	LTR	29956	51811.13	South Africa	KAMOTO COPPER COMPANY SA	protea mining chemicals	USD	000003 - CONNEXAFRICA RDC SARL	40680.248	No101, Route du golf, C/LUBUMBASHI HAUT KATANGA KCC SARL	Road		102128488	KAMOTO COPPER COMPANY SA No101, Route du golf, C/LUBUMBASHI HAUT KATANGA KCC SARL	Katanga Mining / KCC	2022
3/6/22	28092000	Phosphoric and polyphosphoric acids	33384.36	LTR	30016	51894.0	South Africa	KAMOTO COPPER COMPANY SA	protea mining chemicals	USD	000003 - CONNEXAFRICA RDC SARL	40761.728	No101, Route du golf, C/LUBUMBASHI HAUT KATANGA KCC SARL	Road		102291845	KAMOTO COPPER COMPANY SA No101, Route du golf, C/LUBUMBASHI HAUT KATANGA KCC SARL	Katanga Mining / KCC	2022
3/6/22	28092000	Phosphoric and polyphosphoric acids	33429.0	LTR	30116	52032.12	South Africa	KAMOTO COPPER COMPANY SA	protea mining chemicals	USD	000003 - CONNEXAFRICA RDC SARL	40897.528	No101, Route du golf, C/LUBUMBASHI HAUT KATANGA KCC SARL	Road		102564107	KAMOTO COPPER COMPANY SA No101, Route du golf, C/LUBUMBASHI HAUT KATANGA KCC SARL	Katanga Mining / KCC	2022
3/6/22	28092000	Phosphoric and polyphosphoric acids	33384.0	LTR	30076	51976.87	South Africa	KAMOTO COPPER COMPANY SA	protea mining chemicals	USD	000003 - CONNEXAFRICA RDC SARL	40843.208	No101, Route du golf, C/LUBUMBASHI HAUT KATANGA KCC SARL	Road		102455202	KAMOTO COPPER COMPANY SA No101, Route du golf, C/LUBUMBASHI HAUT KATANGA KCC SARL	Katanga Mining / KCC	2022
3/6/22	28092000	Phosphoric and polyphosphoric acids	33295.56	LTR	29996	51866.38	South Africa	KAMOTO COPPER COMPANY SA	protea mining chemicals	USD	000003 - CONNEXAFRICA RDC SARL	40734.568	No101, Route du golf, C/LUBUMBASHI HAUT KATANGA KCC SARL	Road		102237393	KAMOTO COPPER COMPANY SA No101, Route du golf, C/LUBUMBASHI HAUT KATANGA KCC SARL	Katanga Mining / KCC	2022
3/6/22	28092000	Phosphoric and polyphosphoric acids	33428.76	LTR	30116	52032.12	South Africa	KAMOTO COPPER COMPANY SA	protea mining chemicals	USD	000003 - CONNEXAFRICA RDC SARL	40897.528	No101, Route du golf, C/LUBUMBASHI HAUT KATANGA KCC SARL	Road		102564107	KAMOTO COPPER COMPANY SA No101, Route du golf, C/LUBUMBASHI HAUT KATANGA KCC SARL	Katanga Mining / KCC	2022
3/8/22	28092000	Phosphoric and polyphosphoric acids	33629.0	LTR	30296	50951.67	South Africa	KAMOTO COPPER COMPANY SA	protea mining chemicals	USD	000003 - CONNEXAFRICA RDC SARL	41263.15	No101, Route du golf, C/LUBUMBASHI HAUT KATANGA KCC SARL	Road		103324709	KAMOTO COPPER COMPANY SA No101, Route du golf, C/LUBUMBASHI HAUT KATANGA KCC SARL	Katanga Mining / KCC	2022
3/8/22	28092000	Phosphoric and polyphosphoric acids	33806.0	LTR	30456	51167.18	South Africa	KAMOTO COPPER COMPANY SA	protea mining chemicals	USD	000003 - CONNEXAFRICA RDC SARL	41481.07	No101, Route du golf, C/LUBUMBASHI HAUT KATANGA KCC SARL	Road		103761728	KAMOTO COPPER COMPANY SA No101, Route du golf, C/LUBUMBASHI HAUT KATANGA KCC SARL	Katanga Mining / KCC	2022
3/8/22	28092000	Phosphoric and polyphosphoric acids	33695.0	LTR	30356	51032.49	South Africa	KAMOTO COPPER COMPANY SA	protea mining chemicals	USD	000003 - CONNEXAFRICA RDC SARL	41344.87	No101, Route du golf, C/LUBUMBASHI HAUT KATANGA KCC SARL	Road		103488591	KAMOTO COPPER COMPANY SA No101, Route du golf, C/LUBUMBASHI HAUT KATANGA KCC SARL	Katanga Mining / KCC	2022
3/8/22	28092000	Phosphoric and polyphosphoric acids	33584.0	LTR	30256	50897.8	South Africa	KAMOTO COPPER COMPANY SA	protea mining chemicals	USD	000003 - CONNEXAFRICA RDC SARL	41208.67	No101, Route du golf, C/LUBUMBASHI HAUT KATANGA KCC SARL	Road		103215455	KAMOTO COPPER COMPANY SA No101, Route du golf, C/LUBUMBASHI HAUT KATANGA KCC SARL	Katanga Mining / KCC	2022
3/8/22	28092000	Phosphoric and polyphosphoric acids	33651.0	LTR	30316	50978.61	South Africa	KAMOTO COPPER COMPANY SA	protea mining chemicals	USD	000003 - CONNEXAFRICA RDC SARL	41290.39	No101, Route du golf, C/LUBUMBASHI HAUT KATANGA KCC SARL	Road		103379337	KAMOTO COPPER COMPANY SA No101, Route du golf, C/LUBUMBASHI HAUT KATANGA KCC SARL	Katanga Mining / KCC	2022
3/8/22	28092000	Phosphoric and polyphosphoric acids	33762.0	LTR	30416	51113.3	South Africa	KAMOTO COPPER COMPANY SA	protea mining chemicals	USD	000003 - CONNEXAFRICA RDC SARL	41426.59	No101, Route du golf, C/LUBUMBASHI HAUT KATANGA KCC SARL	Road		103652474	KAMOTO COPPER COMPANY SA No101, Route du golf, C/LUBUMBASHI HAUT KATANGA KCC SARL	Katanga Mining / KCC	2022
3/8/22	28092000	Phosphoric and polyphosphoric acids	33740.0	LTR	30396	51086.36	South Africa	KAMOTO COPPER COMPANY SA	protea mining chemicals	USD	000003 - CONNEXAFRICA RDC SARL	41399.35	No101, Route du golf, C/LUBUMBASHI HAUT KATANGA KCC SARL	Road		103597846	KAMOTO COPPER COMPANY SA No101, Route du golf, C/LUBUMBASHI HAUT KATANGA KCC SARL	Katanga Mining / KCC	2022
3/8/22	28092000	Phosphoric and polyphosphoric acids	33717.0	LTR	30376	51059.43	South Africa	KAMOTO COPPER COMPANY SA	protea mining chemicals	USD	000003 - CONNEXAFRICA RDC SARL	41372.11	No101, Route du golf, C/LUBUMBASHI HAUT KATANGA KCC SARL	Road		103543219	KAMOTO COPPER COMPANY SA No101, Route du golf, C/LUBUMBASHI HAUT KATANGA KCC SARL	Katanga Mining / KCC	2022
3/8/22	28092000	Phosphoric and polyphosphoric acids	33673.0	LTR	30336	51005.55	South Africa	KAMOTO COPPER COMPANY SA	protea mining chemicals	USD	000003 - CONNEXAFRICA RDC SARL	41317.63	No101, Route du golf, C/LUBUMBASHI HAUT KATANGA KCC SARL	Road		103433964	KAMOTO COPPER COMPANY SA No101, Route du golf, C/LUBUMBASHI HAUT KATANGA KCC SARL	Katanga Mining / KCC	2022
3/8/22	28092000	Phosphoric and polyphosphoric acids	33740.0	LTR	30396	51086.36	South Africa	KAMOTO COPPER COMPANY SA	protea mining chemicals	USD	000003 - CONNEXAFRICA RDC SARL	41399.35	No101, Route du golf, C/LUBUMBASHI HAUT KATANGA KCC SARL	Road		103597846	KAMOTO COPPER COMPANY SA No101, Route du golf, C/LUBUMBASHI HAUT KATANGA KCC SARL	Katanga Mining / KCC	2022
3/8/22	28092000	Phosphoric and polyphosphoric acids	29917.0	LTR	26952	45253.99	South Africa	KAMOTO COPPER COMPANY SA	protea mining chemicals	USD	000003 - CONNEXAFRICA RDC SARL	36708.62	No101, Route du golf, C/LUBUMBASHI HAUT KATANGA KCC SARL	Road		91770400	KAMOTO COPPER COMPANY SA No101, Route du golf, C/LUBUMBASHI HAUT KATANGA KCC SARL	Katanga Mining / KCC	2022
3/8/22	28092000	Phosphoric and polyphosphoric acids	33695.0	LTR	30356	51032.49	South Africa	KAMOTO COPPER COMPANY SA	protea mining chemicals	USD	000003 - CONNEXAFRICA RDC SARL	41344.87	No101, Route du golf, C/LUBUMBASHI HAUT KATANGA KCC SARL	Road		103488591	KAMOTO COPPER COMPANY SA No101, Route du golf, C/LUBUMBASHI HAUT KATANGA KCC SARL	Katanga Mining / KCC	2022
3/8/22	28092000	Phosphoric and polyphosphoric acids	33673.0	LTR	30336	51005.55	South Africa	KAMOTO COPPER COMPANY SA	protea mining chemicals	USD	000003 - CONNEXAFRICA RDC SARL	41317.63	No101, Route du golf, C/LUBUMBASHI HAUT KATANGA KCC SARL	Road		103433964	KAMOTO COPPER COMPANY SA No101, Route du golf, C/LUBUMBASHI HAUT KATANGA KCC SARL	Katanga Mining / KCC	2022
3/9/22	28092000	Phosphoric and polyphosphoric acids	30296.0	LTR	30296	51221.45	South Africa	KAMOTO COPPER COMPANY SA	protea mining chemicals	USD	000210 - DOUANE EXPRESS CUSTOM	41717.59	No101, Route du golf, C/LUBUMBASHI HAUT KATANGA KCC SARL	Road		101922901	KAMOTO COPPER COMPANY SA No101, Route du golf, C/LUBUMBASHI HAUT KATANGA KCC SARL	Katanga Mining / KCC	2022
3/9/22	28092000	Phosphoric and polyphosphoric acids	29756.0	LTR	29756	50505.83	South Africa	KAMOTO COPPER COMPANY SA	protea mining chemicals	USD	000210 - DOUANE EXPRESS CUSTOM	40974.01	No101, Route du golf, C/LUBUMBASHI HAUT KATANGA KCC SARL	Road		100498925	KAMOTO COPPER COMPANY SA No101, Route du golf, C/LUBUMBASHI HAUT KATANGA KCC SARL	Katanga Mining / KCC	2022
3/9/22	28092000	Phosphoric and polyphosphoric acids	29916.72	LTR	26952	46267.7	South Africa	KAMOTO COPPER COMPANY SA	protea mining chemicals	USD	000003 - CONNEXAFRICA RDC SARL	36708.62	No101, Route du golf, C/LUBUMBASHI HAUT KATANGA KCC SARL	Road		92065680	KAMOTO COPPER COMPANY SA No101, Route du golf, C/LUBUMBASHI HAUT KATANGA KCC SARL	Katanga Mining / KCC	2022
3/9/22	28092000	Phosphoric and polyphosphoric acids	30436.0	LTR	30436	51458.15	South Africa	KAMOTO COPPER COMPANY SA	protea mining chemicals	USD	000210 - DOUANE EXPRESS CUSTOM	41910.37	No101, Route du golf, C/LUBUMBASHI HAUT KATANGA KCC SARL	Road		102393898	KAMOTO COPPER COMPANY SA No101, Route du golf, C/LUBUMBASHI HAUT KATANGA KCC SARL	Katanga Mining / KCC	2022
3/9/22	28092000	Phosphoric and polyphosphoric acids	30296.0	LTR	30296	51221.45	South Africa	KAMOTO COPPER COMPANY SA	protea mining chemicals	USD	000210 - DOUANE EXPRESS CUSTOM	41717.59	No101, Route du golf, C/LUBUMBASHI HAUT KATANGA KCC SARL	Road		101922901	KAMOTO COPPER COMPANY SA No101, Route du golf, C/LUBUMBASHI HAUT KATANGA KCC SARL	Katanga Mining / KCC	2022
3/9/22	28092000	Phosphoric and polyphosphoric acids	29996.0	LTR	29996	50714.24	South Africa	KAMOTO COPPER COMPANY SA	protea mining chemicals	USD	000210 - DOUANE EXPRESS CUSTOM	41304.49	No101, Route du golf, C/LUBUMBASHI HAUT KATANGA KCC SARL	Road		100913629	KAMOTO COPPER COMPANY SA No101, Route du golf, C/LUBUMBASHI HAUT KATANGA KCC SARL	Katanga Mining / KCC	2022
3/9/22	28092000	Phosphoric and polyphosphoric acids	30256.0	LTR	30256	51153.82	South Africa	KAMOTO COPPER COMPANY SA	protea mining chemicals	USD	000210 - DOUANE EXPRESS CUSTOM	41662.51	No101, Route du golf, C/LUBUMBASHI HAUT KATANGA KCC SARL	Road		101788327	KAMOTO COPPER COMPANY SA No101, Route du golf, C/LUBUMBASHI HAUT KATANGA KCC SARL	Katanga Mining / KCC	2022
3/9/22	28092000	Phosphoric and polyphosphoric acids	26972.0	LTR	26972	45601.56	South Africa	KAMOTO COPPER COMPANY SA	protea mining chemicals	USD	000210 - DOUANE EXPRESS CUSTOM	37140.44	No101, Route du golf, C/LUBUMBASHI HAUT KATANGA KCC SARL	Road		90740165	KAMOTO COPPER COMPANY SA No101, Route du golf, C/LUBUMBASHI HAUT KATANGA KCC SARL	Katanga Mining / KCC	2022
3/11/22	28092000	Phosphoric and polyphosphoric acids	31420.0	LTR	31420	45580.83	South Africa	KAMOTO COPPER COMPANY SA	pure trade africa ltd	USD	000210 - DOUANE EXPRESS CUSTOM	34124.32	No101, Route du golf, C/LUBUMBASHI HAUT KATANGA KCC SARL	Road		91458194	KAMOTO COPPER COMPANY SA No101, Route du golf, C/LUBUMBASHI HAUT KATANGA KCC SARL	Katanga Mining / KCC	2022
3/11/22	28092000	Phosphoric and polyphosphoric acids	31440.0	LTR	31440	45609.84	South Africa	KAMOTO COPPER COMPANY SA	pure trade africa ltd	USD	000210 - DOUANE EXPRESS CUSTOM	34146.04	No101, Route du golf, C/LUBUMBASHI HAUT KATANGA KCC SARL	Road		91516407	KAMOTO COPPER COMPANY SA No101, Route du golf, C/LUBUMBASHI HAUT KATANGA KCC SARL	Katanga Mining / KCC	2022
3/11/22	28092000	Phosphoric and polyphosphoric acids	30056.0	LTR	30056	51393.08	South Africa	KAMOTO COPPER COMPANY SA	protea mining chemicals	USD	000210 - DOUANE EXPRESS CUSTOM	42529.24	No101, Route du golf, C/LUBUMBASHI HAUT KATANGA KCC SARL	Road		103120505	KAMOTO COPPER COMPANY SA No101, Route du golf, C/LUBUMBASHI HAUT KATANGA KCC SARL	Katanga Mining / KCC	2022
4/2/22	28092000	Phosphoric And Polyphosphoric Acids	27472.0	LTR	27472	30690.26	South Africa	KAMOTO COPPER COMPANY SA	protea mining chemicals ltd	USD	000250 - GENERAL SERVICE COMPANY "GSC	24807.21	No101, Route du golf, C/LUBUMBASHI HAUT KATANGA KCC SARL	Road		62329935	KAMOTO COPPER COMPANY SA No101, Route du golf, C/LUBUMBASHI HAUT KATANGA KCC SARL	Katanga Mining / KCC	2022
4/2/22	28092000	Phosphoric And Polyphosphoric Acids	26776.0	LTR	26776	30054.9	South Africa	KAMOTO COPPER COMPANY SA	protea mining chemicals ltd	USD	000250 - GENERAL SERVICE COMPANY "GSC	24175.11	No101, Route du golf, C/LUBUMBASHI HAUT KATANGA KCC SARL	Road		61039573	KAMOTO COPPER COMPANY SA No101, Route du golf, C/LUBUMBASHI HAUT KATANGA KCC SARL	Katanga Mining / KCC	2022
4/2/22	28092000	Phosphoric And Polyphosphoric Acids	30216.0	LTR	30216	34415.32	South Africa	KAMOTO COPPER COMPANY SA	protea mining chemicals ltd	USD	000250 - GENERAL SERVICE COMPANY "GSC	27285.0	No101, Route du golf, C/LUBUMBASHI HAUT KATANGA KCC SARL	Road		69895290	KAMOTO COPPER COMPANY SA No101, Route du golf, C/LUBUMBASHI HAUT KATANGA KCC SARL	Katanga Mining / KCC	2022
4/2/22	28092000	Phosphoric And Polyphosphoric Acids	30156.0	LTR	30156	34361.0	South Africa	KAMOTO COPPER COMPANY SA	protea mining chemicals ltd	USD	000250 - GENERAL SERVICE COMPANY "GSC	27230.86	No101, Route du golf, C/LUBUMBASHI HAUT KATANGA KCC SARL	Road		69784985	KAMOTO COPPER COMPANY SA No101, Route du golf, C/LUBUMBASHI HAUT KATANGA KCC SARL	Katanga Mining / KCC	2022
4/2/22	28092000	Phosphoric And Polyphosphoric Acids	29616.0	LTR	29616	33870.86	South Africa	KAMOTO COPPER COMPANY SA	protea mining chemicals ltd	USD	000250 - GENERAL SERVICE COMPANY "GSC	26743.24	No101, Route du golf, C/LUBUMBASHI HAUT KATANGA KCC SARL	Road		68789528	KAMOTO COPPER COMPANY SA No101, Route du golf, C/LUBUMBASHI HAUT KATANGA KCC SARL	Katanga Mining / KCC	2022
4/2/22	28092000	Phosphoric And Polyphosphoric Acids	30056.0	LTR	30056	34270.09	South Africa	KAMOTO COPPER COMPANY SA	protea mining chemicals ltd	USD	000250 - GENERAL SERVICE COMPANY "GSC	27140.56	No101, Route du golf, C/LUBUMBASHI HAUT KATANGA KCC SARL	Road		69600345	KAMOTO COPPER COMPANY SA No101, Route du golf, C/LUBUMBASHI HAUT KATANGA KCC SARL	Katanga Mining / KCC	2022
4/2/22	28092000	Phosphoric And Polyphosphoric Acids	30096.0	LTR	30096	34306.58	South Africa	KAMOTO COPPER COMPANY SA	protea mining chemicals ltd	USD	000250 - GENERAL SERVICE COMPANY "GSC	27176.68	No101, Route du golf, C/LUBUMBASHI HAUT KATANGA KCC SARL	Road		69674462	KAMOTO COPPER COMPANY SA No101, Route du golf, C/LUBUMBASHI HAUT KATANGA KCC SARL	Katanga Mining / KCC	2022
4/2/22	28092000	Phosphoric And Polyphosphoric Acids	31496.0	LTR	31496	35576.49	South Africa	KAMOTO COPPER COMPANY SA	protea mining chemicals ltd	USD	000250 - GENERAL SERVICE COMPANY "GSC	28440.88	No101, Route du golf, C/LUBUMBASHI HAUT KATANGA KCC SARL	Road		72253566	KAMOTO COPPER COMPANY SA No101, Route du golf, C/LUBUMBASHI HAUT KATANGA KCC SARL	Katanga Mining / KCC	2022
4/6/22	28092000	Phosphoric and polyphosphoric acids	29583.72	LTR	26652	46021.9	South Africa	KAMOTO COPPER COMPANY SA	protea mining chemicals	USD	000003 - CONNEXAFRICA RDC SARL	36193.416	No101, Route du golf, C/LUBUMBASHI HAUT KATANGA KCC SARL	Road		90716938	KAMOTO COPPER COMPANY SA No101, Route du golf, C/LUBUMBASHI HAUT KATANGA KCC SARL	Katanga Mining / KCC	2022
4/6/22	28092000	Phosphoric and polyphosphoric acids	29605.92	LTR	26672	46049.52	South Africa	KAMOTO COPPER COMPANY SA	protea mining chemicals	USD	000003 - CONNEXAFRICA RDC SARL	36220.576	No101, Route du golf, C/LUBUMBASHI HAUT KATANGA KCC SARL	Road		90771393	KAMOTO COPPER COMPANY SA No101, Route du golf, C/LUBUMBASHI HAUT KATANGA KCC SARL	Katanga Mining / KCC	2022
4/6/22	28092000	Phosphoric and polyphosphoric acids	33406.56	LTR	30096	52006.76	South Africa	KAMOTO COPPER COMPANY SA	protea mining chemicals	USD	000003 - CONNEXAFRICA RDC SARL	40870.368	No101, Route du golf, C/LUBUMBASHI HAUT KATANGA KCC SARL	Road		102514113	KAMOTO COPPER COMPANY SA No101, Route du golf, C/LUBUMBASHI HAUT KATANGA KCC SARL	Katanga Mining / KCC	2022
4/6/22	28092000	Phosphoric and polyphosphoric acids	33428.76	LTR	30116	52034.39	South Africa	KAMOTO COPPER COMPANY SA	protea mining chemicals	USD	000003 - CONNEXAFRICA RDC SARL	40897.528	No101, Route du golf, C/LUBUMBASHI HAUT KATANGA KCC SARL	Road		102568567	KAMOTO COPPER COMPANY SA No101, Route du golf, C/LUBUMBASHI HAUT KATANGA KCC SARL	Katanga Mining / KCC	2022
4/8/22	28092000	Phosphoric and polyphosphoric acids	33340.0	LTR	30036	50601.54	South Africa	KAMOTO COPPER COMPANY SA	protea mining chemicals	USD	000003 - CONNEXAFRICA RDC SARL	40909.03	No101, Route du golf, C/LUBUMBASHI HAUT KATANGA KCC SARL	Road		102614671	KAMOTO COPPER COMPANY SA No101, Route du golf, C/LUBUMBASHI HAUT KATANGA KCC SARL	Katanga Mining / KCC	2022
4/8/22	28092000	Phosphoric and polyphosphoric acids	33651.0	LTR	30316	50978.67	South Africa	KAMOTO COPPER COMPANY SA	protea mining chemicals	USD	000003 - CONNEXAFRICA RDC SARL	41290.39	No101, Route du golf, C/LUBUMBASHI HAUT KATANGA KCC SARL	Road		103379455	KAMOTO COPPER COMPANY SA No101, Route du golf, C/LUBUMBASHI HAUT KATANGA KCC SARL	Katanga Mining / KCC	2022
4/11/22	28092000	Phosphoric and polyphosphoric acids	29596.0	LTR	29596	50608.04	South Africa	KAMOTO COPPER COMPANY SA	protea mining chemicals	USD	000210 - DOUANE EXPRESS CUSTOM	41878.34	No101, Route du golf, C/LUBUMBASHI HAUT KATANGA KCC SARL	Road		101545330	KAMOTO COPPER COMPANY SA No101, Route du golf, C/LUBUMBASHI HAUT KATANGA KCC SARL	Katanga Mining / KCC	2022
4/11/22	28092000	Phosphoric and polyphosphoric acids	29836.0	LTR	29836	51155.23	South Africa	KAMOTO COPPER COMPANY SA	protea mining chemicals	USD	000210 - DOUANE EXPRESS CUSTOM	42331.14	No101, Route du golf, C/LUBUMBASHI HAUT KATANGA KCC SARL	Road		102643271	KAMOTO COPPER COMPANY SA No101, Route du golf, C/LUBUMBASHI HAUT KATANGA KCC SARL	Katanga Mining / KCC	2022
4/11/22	28092000	Phosphoric and polyphosphoric acids	29756.0	LTR	29756	50881.63	South Africa	KAMOTO COPPER COMPANY SA	protea mining chemicals	USD	000210 - DOUANE EXPRESS CUSTOM	42104.74	No101, Route du golf, C/LUBUMBASHI HAUT KATANGA KCC SARL	Road		102094291	KAMOTO COPPER COMPANY SA No101, Route du golf, C/LUBUMBASHI HAUT KATANGA KCC SARL	Katanga Mining / KCC	2022
4/11/22	28092000	Phosphoric and polyphosphoric acids	29816.0	LTR	29816	50984.23	South Africa	KAMOTO COPPER COMPANY SA	protea mining chemicals	USD	000210 - DOUANE EXPRESS CUSTOM	42189.64	No101, Route du golf, C/LUBUMBASHI HAUT KATANGA KCC SARL	Road		102300158	KAMOTO COPPER COMPANY SA No101, Route du golf, C/LUBUMBASHI HAUT KATANGA KCC SARL	Katanga Mining / KCC	2022
4/11/22	28092000	Phosphoric and polyphosphoric acids	30516.0	LTR	30516	52181.2	South Africa	KAMOTO COPPER COMPANY SA	protea mining chemicals	USD	000210 - DOUANE EXPRESS CUSTOM	43180.14	No101, Route du golf, C/LUBUMBASHI HAUT KATANGA KCC SARL	Road		104701889	KAMOTO COPPER COMPANY SA No101, Route du golf, C/LUBUMBASHI HAUT KATANGA KCC SARL	Katanga Mining / KCC	2022
4/11/22	28092000	Phosphoric and polyphosphoric acids	27112.0	LTR	27112	46224.5	South Africa	KAMOTO COPPER COMPANY SA	protea mining chemicals	USD	000210 - DOUANE EXPRESS CUSTOM	38227.92	No101, Route du golf, C/LUBUMBASHI HAUT KATANGA KCC SARL	Road		92749722	KAMOTO COPPER COMPANY SA No101, Route du golf, C/LUBUMBASHI HAUT KATANGA KCC SARL	Katanga Mining / KCC	2022
4/11/22	28092000	Phosphoric and polyphosphoric acids	29936.0	LTR	29936	51189.42	South Africa	KAMOTO COPPER COMPANY SA	protea mining chemicals	USD	000210 - DOUANE EXPRESS CUSTOM	42359.44	No101, Route du golf, C/LUBUMBASHI HAUT KATANGA KCC SARL	Road		102711874	KAMOTO COPPER COMPANY SA No101, Route du golf, C/LUBUMBASHI HAUT KATANGA KCC SARL	Katanga Mining / KCC	2022
4/11/22	28092000	Phosphoric and polyphosphoric acids	31380.0	LTR	31380	45524.16	South Africa	KAMOTO COPPER COMPANY SA	pure trade africa pty ltd	USD	000210 - DOUANE EXPRESS CUSTOM	34080.88	No101, Route du golf, C/LUBUMBASHI HAUT KATANGA KCC SARL	Road		91344498	KAMOTO COPPER COMPANY SA No101, Route du golf, C/LUBUMBASHI HAUT KATANGA KCC SARL	Katanga Mining / KCC	2022
4/11/22	28092000	Phosphoric and polyphosphoric acids	26152.0	LTR	26152	44718.93	South Africa	KAMOTO COPPER COMPANY SA	protea mining chemicals	USD	000210 - DOUANE EXPRESS CUSTOM	37005.08	No101, Route du golf, C/LUBUMBASHI HAUT KATANGA KCC SARL	Road		89728798	KAMOTO COPPER COMPANY SA No101, Route du golf, C/LUBUMBASHI HAUT KATANGA KCC SARL	Katanga Mining / KCC	2022
4/11/22	28092000	Phosphoric and polyphosphoric acids	29836.0	LTR	29836	51018.43	South Africa	KAMOTO COPPER COMPANY SA	protea mining chemicals	USD	000210 - DOUANE EXPRESS CUSTOM	42217.94	No101, Route du golf, C/LUBUMBASHI HAUT KATANGA KCC SARL	Road		102368781	KAMOTO COPPER COMPANY SA No101, Route du golf, C/LUBUMBASHI HAUT KATANGA KCC SARL	Katanga Mining / KCC	2022
4/11/22	28092000	Phosphoric and polyphosphoric acids	29956.0	LTR	29956	51223.62	South Africa	KAMOTO COPPER COMPANY SA	protea mining chemicals	USD	000210 - DOUANE EXPRESS CUSTOM	42387.74	No101, Route du golf, C/LUBUMBASHI HAUT KATANGA KCC SARL	Road		102780496	KAMOTO COPPER COMPANY SA No101, Route du golf, C/LUBUMBASHI HAUT KATANGA KCC SARL	Katanga Mining / KCC	2022
4/11/22	28092000	Phosphoric and polyphosphoric acids	31460.0	LTR	31460	45640.22	South Africa	KAMOTO COPPER COMPANY SA	pure trade africa pty ltd	USD	000210 - DOUANE EXPRESS CUSTOM	34167.76	No101, Route du golf, C/LUBUMBASHI HAUT KATANGA KCC SARL	Road		91577360	KAMOTO COPPER COMPANY SA No101, Route du golf, C/LUBUMBASHI HAUT KATANGA KCC SARL	Katanga Mining / KCC	2022
4/11/22	28092000	Phosphoric and polyphosphoric acids	30416.0	LTR	30416	52010.21	South Africa	KAMOTO COPPER COMPANY SA	protea mining chemicals	USD	000210 - DOUANE EXPRESS CUSTOM	43038.64	No101, Route du golf, C/LUBUMBASHI HAUT KATANGA KCC SARL	Road		104358796	KAMOTO COPPER COMPANY SA No101, Route du golf, C/LUBUMBASHI HAUT KATANGA KCC SARL	Katanga Mining / KCC	2022
5/3/22	28092000	Phosphoric And Polyphosphoric Acids	29676.0	LTR	29676	42185.84	South Africa	KAMOTO COPPER COMPANY SA	protea mining chemicals ltd	USD	000250 - GENERAL SERVICE COMPANY "GSC	34097.72	No101, Route du golf, C/LUBUMBASHI HAUT KATANGA KCC SARL	Road		85479953	KAMOTO COPPER COMPANY SA No101, Route du golf, C/LUBUMBASHI HAUT KATANGA KCC SARL	Katanga Mining / KCC	2022
5/4/22	28092000	Phosphoric And Polyphosphoric Acids	29976.0	LTR	29976	43285.28	South Africa	KAMOTO COPPER COMPANY SA	protea mining chemicals ltd	USD	000250 - GENERAL SERVICE COMPANY "GSC	34442.42	No101, Route du golf, C/LUBUMBASHI HAUT KATANGA KCC SARL	Road		86227730	KAMOTO COPPER COMPANY SA No101, Route du golf, C/LUBUMBASHI HAUT KATANGA KCC SARL	Katanga Mining / KCC	2022
5/8/22	28092000	Phosphoric and polyphosphoric acids	33784.0	LTR	30436	51144.5	South Africa	KAMOTO COPPER COMPANY SA	protea mining chemicals	USD	000003 - CONNEXAFRICA RDC SARL	41453.83	No101, Route du golf, C/LUBUMBASHI HAUT KATANGA KCC SARL	Road		103715732	KAMOTO COPPER COMPANY SA No101, Route du golf, C/LUBUMBASHI HAUT KATANGA KCC SARL	Katanga Mining / KCC	2022
5/9/22	28092000	Phosphoric and polyphosphoric acids	26912.0	LTR	26912	45500.12	South Africa	KAMOTO COPPER COMPANY SA	protea mining chemicals	USD	000210 - DOUANE EXPRESS CUSTOM	37057.82	No101, Route du golf, C/LUBUMBASHI HAUT KATANGA KCC SARL	Road		90538315	KAMOTO COPPER COMPANY SA No101, Route du golf, C/LUBUMBASHI HAUT KATANGA KCC SARL	Katanga Mining / KCC	2022
5/9/22	28092000	Phosphoric and polyphosphoric acids	30560.0	LTR	30516	51593.4	South Africa	KAMOTO COPPER COMPANY SA	protea mining chemicals	USD	000210 - DOUANE EXPRESS CUSTOM	42020.53	No101, Route du golf, C/LUBUMBASHI HAUT KATANGA KCC SARL	Road		102663024	KAMOTO COPPER COMPANY SA No101, Route du golf, C/LUBUMBASHI HAUT KATANGA KCC SARL	Katanga Mining / KCC	2022
5/12/22	28092000	Phosphoric and polyphosphoric acids	25332.0	LTR	25332	42253.39	South Africa	KAMOTO COPPER COMPANY SA	protea mining chemicals	USD	000210 - DOUANE EXPRESS CUSTOM	35844.78	No101, Route du golf, C/LUBUMBASHI HAUT KATANGA KCC SARL	Road		86957680	KAMOTO COPPER COMPANY SA No101, Route du golf, C/LUBUMBASHI HAUT KATANGA KCC SARL	Katanga Mining / KCC	2022
5/12/22	28092000	Phosphoric and polyphosphoric acids	24972.0	LTR	24972	41652.92	South Africa	KAMOTO COPPER COMPANY SA	protea mining chemicals	USD	000210 - DOUANE EXPRESS CUSTOM	35335.38	No101, Route du golf, C/LUBUMBASHI HAUT KATANGA KCC SARL	Road		85721912	KAMOTO COPPER COMPANY SA No101, Route du golf, C/LUBUMBASHI HAUT KATANGA KCC SARL	Katanga Mining / KCC	2022
6/4/22	28092000	Phosphoric And Polyphosphoric Acids	29996.0	LTR	29996	43310.08	South Africa	KAMOTO COPPER COMPANY SA	protea mining chemicals ltd	USD	000250 - GENERAL SERVICE COMPANY "GSC	34465.4	No101, Route du golf, C/LUBUMBASHI HAUT KATANGA KCC SARL	Road		86277127	KAMOTO COPPER COMPANY SA No101, Route du golf, C/LUBUMBASHI HAUT KATANGA KCC SARL	Katanga Mining / KCC	2022
6/4/22	28092000	Phosphoric And Polyphosphoric Acids	30116.0	LTR	30116	43451.59	South Africa	KAMOTO COPPER COMPANY SA	protea mining chemicals ltd	USD	000250 - GENERAL SERVICE COMPANY "GSC	34603.28	No101, Route du golf, C/LUBUMBASHI HAUT KATANGA KCC SARL	Road		86559029	KAMOTO COPPER COMPANY SA No101, Route du golf, C/LUBUMBASHI HAUT KATANGA KCC SARL	Katanga Mining / KCC	2022
6/4/22	28092000	Phosphoric And Polyphosphoric Acids	30156.0	LTR	30156	43498.76	South Africa	KAMOTO COPPER COMPANY SA	protea mining chemicals ltd	USD	000250 - GENERAL SERVICE COMPANY "GSC	34649.24	No101, Route du golf, C/LUBUMBASHI HAUT KATANGA KCC SARL	Road		86652996	KAMOTO COPPER COMPANY SA No101, Route du golf, C/LUBUMBASHI HAUT KATANGA KCC SARL	Katanga Mining / KCC	2022
6/4/22	28092000	Phosphoric And Polyphosphoric Acids	28016.0	LTR	28016	40979.59	South Africa	KAMOTO COPPER COMPANY SA	protea mining chemicals ltd	USD	000250 - GENERAL SERVICE COMPANY "GSC	32190.38	No101, Route du golf, C/LUBUMBASHI HAUT KATANGA KCC SARL	Road		81634605	KAMOTO COPPER COMPANY SA No101, Route du golf, C/LUBUMBASHI HAUT KATANGA KCC SARL	Katanga Mining / KCC	2022
6/4/22	28092000	Phosphoric And Polyphosphoric Acids	29716.0	LTR	29716	42980.89	South Africa	KAMOTO COPPER COMPANY SA	protea mining chemicals ltd	USD	000250 - GENERAL SERVICE COMPANY "GSC	34143.68	No101, Route du golf, C/LUBUMBASHI HAUT KATANGA KCC SARL	Road		85621356	KAMOTO COPPER COMPANY SA No101, Route du golf, C/LUBUMBASHI HAUT KATANGA KCC SARL	Katanga Mining / KCC	2022
6/4/22	28092000	Phosphoric And Polyphosphoric Acids	29056.0	LTR	29056	42203.92	South Africa	KAMOTO COPPER COMPANY SA	protea mining chemicals ltd	USD	000250 - GENERAL SERVICE COMPANY "GSC	33385.34	No101, Route du golf, C/LUBUMBASHI HAUT KATANGA KCC SARL	Road		84073556	KAMOTO COPPER COMPANY SA No101, Route du golf, C/LUBUMBASHI HAUT KATANGA KCC SARL	Katanga Mining / KCC	2022
6/4/22	28092000	Phosphoric And Polyphosphoric Acids	26872.0	LTR	26872	38221.29	South Africa	KAMOTO COPPER COMPANY SA	protea mining chemicals ltd	USD	000250 - GENERAL SERVICE COMPANY "GSC	30875.92	No101, Route du golf, C/LUBUMBASHI HAUT KATANGA KCC SARL	Road		76139852	KAMOTO COPPER COMPANY SA No101, Route du golf, C/LUBUMBASHI HAUT KATANGA KCC SARL	Katanga Mining / KCC	2022
6/4/22	28092000	Phosphoric And Polyphosphoric Acids	26912.0	LTR	26912	38268.46	South Africa	KAMOTO COPPER COMPANY SA	protea mining chemicals ltd	USD	000250 - GENERAL SERVICE COMPANY "GSC	30921.88	No101, Route du golf, C/LUBUMBASHI HAUT KATANGA KCC SARL	Road		76233820	KAMOTO COPPER COMPANY SA No101, Route du golf, C/LUBUMBASHI HAUT KATANGA KCC SARL	Katanga Mining / KCC	2022
6/5/22	28092000	Phosphoric and polyphosphoric acids	33406.56	LTR	30096	49470.58	South Africa	KAMOTO COPPER COMPANY SA	protea mining chemicals	USD	000003 - CONNEXAFRICA RDC SARL	40870.368	No101, Route du golf, C/LUBUMBASHI HAUT KATANGA KCC SARL	Road		102482437	KAMOTO COPPER COMPANY SA No101, Route du golf, C/LUBUMBASHI HAUT KATANGA KCC SARL	Katanga Mining / KCC	2022
6/5/22	28092000	Phosphoric and polyphosphoric acids	33273.36	LTR	29976	49312.91	South Africa	KAMOTO COPPER COMPANY SA	protea mining chemicals	USD	000003 - CONNEXAFRICA RDC SARL	40707.408	No101, Route du golf, C/LUBUMBASHI HAUT KATANGA KCC SARL	Unknown		102155810	KAMOTO COPPER COMPANY SA No101, Route du golf, C/LUBUMBASHI HAUT KATANGA KCC SARL	Katanga Mining / KCC	2022
6/5/22	28092000	Phosphoric and polyphosphoric acids	33317.76	LTR	30016	49365.46	South Africa	KAMOTO COPPER COMPANY SA	protea mining chemicals	USD	000003 - CONNEXAFRICA RDC SARL	40761.728	No101, Route du golf, C/LUBUMBASHI HAUT KATANGA KCC SARL	Unknown		102264686	KAMOTO COPPER COMPANY SA No101, Route du golf, C/LUBUMBASHI HAUT KATANGA KCC SARL	Katanga Mining / KCC	2022
6/5/22	28092000	Phosphoric and polyphosphoric acids	33317.76	LTR	30036	49391.74	South Africa	KAMOTO COPPER COMPANY SA	protea mining chemicals	USD	000003 - CONNEXAFRICA RDC SARL	40788.888	No101, Route du golf, C/LUBUMBASHI HAUT KATANGA KCC SARL	Road		102319124	KAMOTO COPPER COMPANY SA No101, Route du golf, C/LUBUMBASHI HAUT KATANGA KCC SARL	Katanga Mining / KCC	2022
6/5/22	28092000	Phosphoric and polyphosphoric acids	33384.36	LTR	30076	49444.3	South Africa	KAMOTO COPPER COMPANY SA	protea mining chemicals	USD	000003 - CONNEXAFRICA RDC SARL	40843.208	No101, Route du golf, C/LUBUMBASHI HAUT KATANGA KCC SARL	Unknown		102427999	KAMOTO COPPER COMPANY SA No101, Route du golf, C/LUBUMBASHI HAUT KATANGA KCC SARL	Katanga Mining / KCC	2022
6/5/22	28092000	Phosphoric and polyphosphoric acids	33295.56	LTR	29996	49339.18	South Africa	KAMOTO COPPER COMPANY SA	protea mining chemicals	USD	000003 - CONNEXAFRICA RDC SARL	40734.568	No101, Route du golf, C/LUBUMBASHI HAUT KATANGA KCC SARL	Unknown		102210248	KAMOTO COPPER COMPANY SA No101, Route du golf, C/LUBUMBASHI HAUT KATANGA KCC SARL	Katanga Mining / KCC	2022
6/6/22	28092000	Phosphoric and polyphosphoric acids	33251.16	LTR	29956	51813.38	South Africa	KAMOTO COPPER COMPANY SA	protea mining chemicals	USD	000003 - CONNEXAFRICA RDC SARL	40680.248	No101, Route du golf, C/LUBUMBASHI HAUT KATANGA KCC SARL	Road		102132929	KAMOTO COPPER COMPANY SA No101, Route du golf, C/LUBUMBASHI HAUT KATANGA KCC SARL	Katanga Mining / KCC	2022
6/6/22	28092000	Phosphoric and polyphosphoric acids	33495.4	LTR	30176	52117.26	South Africa	KAMOTO COPPER COMPANY SA	protea mining chemicals	USD	000003 - CONNEXAFRICA RDC SARL	40979.008	No101, Route du golf, C/LUBUMBASHI HAUT KATANGA KCC SARL	Road		102731932	KAMOTO COPPER COMPANY SA No101, Route du golf, C/LUBUMBASHI HAUT KATANGA KCC SARL	Katanga Mining / KCC	2022
6/6/22	28092000	Phosphoric and polyphosphoric acids	33407.0	LTR	30096	52006.76	South Africa	KAMOTO COPPER COMPANY SA	protea mining chemicals	USD	000003 - CONNEXAFRICA RDC SARL	40870.368	No101, Route du golf, C/LUBUMBASHI HAUT KATANGA KCC SARL	Road		102514113	KAMOTO COPPER COMPANY SA No101, Route du golf, C/LUBUMBASHI HAUT KATANGA KCC SARL	Katanga Mining / KCC	2022
6/12/22	28092000	Phosphoric and polyphosphoric acids	25272.0	LTR	25272	42154.06	South Africa	KAMOTO COPPER COMPANY SA	protea mining chemicals	USD	000210 - DOUANE EXPRESS CUSTOM	35759.88	No101, Route du golf, C/LUBUMBASHI HAUT KATANGA KCC SARL	Road		86753267	KAMOTO COPPER COMPANY SA No101, Route du golf, C/LUBUMBASHI HAUT KATANGA KCC SARL	Katanga Mining / KCC	2022
7/6/22	28092000	Phosphoric and polyphosphoric acids	33384.36	LTR	30076	51968.48	South Africa	KAMOTO COPPER COMPANY SA	protea mining chemicals	USD	000003 - CONNEXAFRICA RDC SARL	40843.208	No101, Route du golf, C/LUBUMBASHI HAUT KATANGA KCC SARL	Road		102438665	KAMOTO COPPER COMPANY SA No101, Route du golf, C/LUBUMBASHI HAUT KATANGA KCC SARL	Katanga Mining / KCC	2022
7/6/22	28092000	Phosphoric and polyphosphoric acids	33296.0	LTR	29996	51858.0	South Africa	KAMOTO COPPER COMPANY SA	protea mining chemicals	USD	000003 - CONNEXAFRICA RDC SARL	40734.568	No101, Route du golf, C/LUBUMBASHI HAUT KATANGA KCC SARL	Road		102220891	KAMOTO COPPER COMPANY SA No101, Route du golf, C/LUBUMBASHI HAUT KATANGA KCC SARL	Katanga Mining / KCC	2022
7/11/22	28092000	Phosphoric and polyphosphoric acids	29816.0	LTR	29860	50981.4	South Africa	KAMOTO COPPER COMPANY SA	protea mining chemicals	USD	000210 - DOUANE EXPRESS CUSTOM	42189.64	No101, Route du golf, C/LUBUMBASHI HAUT KATANGA KCC SARL	Road		102294482	KAMOTO COPPER COMPANY SA No101, Route du golf, C/LUBUMBASHI HAUT KATANGA KCC SARL	Katanga Mining / KCC	2022
7/12/22	28092000	Phosphoric and polyphosphoric acids	25592.0	LTR	25592	42687.83	South Africa	KAMOTO COPPER COMPANY SA	protea mining chemicals	USD	000210 - DOUANE EXPRESS CUSTOM	36212.68	No101, Route du golf, C/LUBUMBASHI HAUT KATANGA KCC SARL	Road		87851755	KAMOTO COPPER COMPANY SA No101, Route du golf, C/LUBUMBASHI HAUT KATANGA KCC SARL	Katanga Mining / KCC	2022
8/3/22	28092000	Phosphoric And Polyphosphoric Acids	29836.0	LTR	29836	42369.72	South Africa	KAMOTO COPPER COMPANY SA	protea mining chemicals ltd	USD	000250 - GENERAL SERVICE COMPANY "GSC	34281.56	No101, Route du golf, C/LUBUMBASHI HAUT KATANGA KCC SARL	Road		85852542	KAMOTO COPPER COMPANY SA No101, Route du golf, C/LUBUMBASHI HAUT KATANGA KCC SARL	Katanga Mining / KCC	2022
8/3/22	28092000	Phosphoric And Polyphosphoric Acids	29916.0	LTR	29916	42462.26	South Africa	KAMOTO COPPER COMPANY SA	protea mining chemicals ltd	USD	000250 - GENERAL SERVICE COMPANY "GSC	34373.48	No101, Route du golf, C/LUBUMBASHI HAUT KATANGA KCC SARL	Road		86040047	KAMOTO COPPER COMPANY SA No101, Route du golf, C/LUBUMBASHI HAUT KATANGA KCC SARL	Katanga Mining / KCC	2022
8/3/22	28092000	Phosphoric And Polyphosphoric Acids	29696.0	LTR	29696	42207.79	South Africa	KAMOTO COPPER COMPANY SA	protea mining chemicals ltd	USD	000250 - GENERAL SERVICE COMPANY "GSC	34120.7	No101, Route du golf, C/LUBUMBASHI HAUT KATANGA KCC SARL	Road		85524429	KAMOTO COPPER COMPANY SA No101, Route du golf, C/LUBUMBASHI HAUT KATANGA KCC SARL	Katanga Mining / KCC	2022
8/3/22	28092000	Phosphoric And Polyphosphoric Acids	29616.0	LTR	29616	42115.25	South Africa	KAMOTO COPPER COMPANY SA	protea mining chemicals ltd	USD	000250 - GENERAL SERVICE COMPANY "GSC	34028.78	No101, Route du golf, C/LUBUMBASHI HAUT KATANGA KCC SARL	Road		85336924	KAMOTO COPPER COMPANY SA No101, Route du golf, C/LUBUMBASHI HAUT KATANGA KCC SARL	Katanga Mining / KCC	2022
8/3/22	28092000	Phosphoric And Polyphosphoric Acids	29816.0	LTR	29816	42346.3	South Africa	KAMOTO COPPER COMPANY SA	protea mining chemicals ltd	USD	000250 - GENERAL SERVICE COMPANY "GSC	34258.58	No101, Route du golf, C/LUBUMBASHI HAUT KATANGA KCC SARL	Road		85805086	KAMOTO COPPER COMPANY SA No101, Route du golf, C/LUBUMBASHI HAUT KATANGA KCC SARL	Katanga Mining / KCC	2022
8/3/22	28092000	Phosphoric And Polyphosphoric Acids	29736.0	LTR	29736	42253.6	South Africa	KAMOTO COPPER COMPANY SA	protea mining chemicals ltd	USD	000250 - GENERAL SERVICE COMPANY "GSC	34166.66	No101, Route du golf, C/LUBUMBASHI HAUT KATANGA KCC SARL	Road		85617262	KAMOTO COPPER COMPANY SA No101, Route du golf, C/LUBUMBASHI HAUT KATANGA KCC SARL	Katanga Mining / KCC	2022
8/3/22	28092000	Phosphoric And Polyphosphoric Acids	29636.0	LTR	29636	42138.23	South Africa	KAMOTO COPPER COMPANY SA	protea mining chemicals ltd	USD	000250 - GENERAL SERVICE COMPANY "GSC	34051.76	No101, Route du golf, C/LUBUMBASHI HAUT KATANGA KCC SARL	Road		85383480	KAMOTO COPPER COMPANY SA No101, Route du golf, C/LUBUMBASHI HAUT KATANGA KCC SARL	Katanga Mining / KCC	2022
8/3/22	28092000	Phosphoric And Polyphosphoric Acids	29836.0	LTR	29836	42369.72	South Africa	KAMOTO COPPER COMPANY SA	protea mining chemicals ltd	USD	000250 - GENERAL SERVICE COMPANY "GSC	34281.56	No101, Route du golf, C/LUBUMBASHI HAUT KATANGA KCC SARL	Road		85852542	KAMOTO COPPER COMPANY SA No101, Route du golf, C/LUBUMBASHI HAUT KATANGA KCC SARL	Katanga Mining / KCC	2022
8/3/22	28092000	Phosphoric And Polyphosphoric Acids	29676.0	LTR	29676	42184.58	South Africa	KAMOTO COPPER COMPANY SA	protea mining chemicals ltd	USD	000250 - GENERAL SERVICE COMPANY "GSC	34097.72	No101, Route du golf, C/LUBUMBASHI HAUT KATANGA KCC SARL	Road		85477393	KAMOTO COPPER COMPANY SA No101, Route du golf, C/LUBUMBASHI HAUT KATANGA KCC SARL	Katanga Mining / KCC	2022
8/3/22	28092000	Phosphoric And Polyphosphoric Acids	26632.0	LTR	26632	38663.55	South Africa	KAMOTO COPPER COMPANY SA	protea mining chemicals ltd	USD	000250 - GENERAL SERVICE COMPANY "GSC	30600.16	No101, Route du golf, C/LUBUMBASHI HAUT KATANGA KCC SARL	Road		78342844	KAMOTO COPPER COMPANY SA No101, Route du golf, C/LUBUMBASHI HAUT KATANGA KCC SARL	Katanga Mining / KCC	2022
8/9/22	28092000	Phosphoric and polyphosphoric acids	30036.0	LTR	30036	50787.39	South Africa	KAMOTO COPPER COMPANY SA	protea mining chemicals	USD	000210 - DOUANE EXPRESS CUSTOM	41359.57	No101, Route du golf, C/LUBUMBASHI HAUT KATANGA KCC SARL	Road		101059183	KAMOTO COPPER COMPANY SA No101, Route du golf, C/LUBUMBASHI HAUT KATANGA KCC SARL	Katanga Mining / KCC	2022
9/3/22	28092000	Phosphoric And Polyphosphoric Acids	29736.0	LTR	29736	42252.4	South Africa	KAMOTO COPPER COMPANY SA	protea mining chemicals ltd	USD	000250 - GENERAL SERVICE COMPANY "GSC	34166.66	No101, Route du golf, C/LUBUMBASHI HAUT KATANGA KCC SARL	Road		85614825	KAMOTO COPPER COMPANY SA No101, Route du golf, C/LUBUMBASHI HAUT KATANGA KCC SARL	Katanga Mining / KCC	2022
9/7/22	28092000	Phosphoric And Polyphosphoric Acids	33118.0	LTR	29836	50514.92	South Africa	KAMOTO COPPER COMPANY SA	protea mining chemicals	USD	000003 - CONNEXAFRICA RDC SARL	40517.29	No101, Route du golf, C/LUBUMBASHI HAUT KATANGA KCC SARL	Road		101803048	KAMOTO COPPER COMPANY SA No101, Route du golf, C/LUBUMBASHI HAUT KATANGA KCC SARL	Katanga Mining / KCC	2022
9/7/22	28092000	Phosphoric And Polyphosphoric Acids	33296.0	LTR	29996	50731.08	South Africa	KAMOTO COPPER COMPANY SA	protea mining chemicals	USD	000003 - CONNEXAFRICA RDC SARL	40734.568	No101, Route du golf, C/LUBUMBASHI HAUT KATANGA KCC SARL	Road		102238672	KAMOTO COPPER COMPANY SA No101, Route du golf, C/LUBUMBASHI HAUT KATANGA KCC SARL	Katanga Mining / KCC	2022
9/8/22	28092000	Phosphoric and polyphosphoric acids	33707.0	LTR	30376	51068.22	South Africa	KAMOTO COPPER COMPANY SA	protea mining chemicals	USD	000003 - CONNEXAFRICA RDC SARL	41372.11	No101, Route du golf, C/LUBUMBASHI HAUT KATANGA KCC SARL	Road		103561057	KAMOTO COPPER COMPANY SA No101, Route du golf, C/LUBUMBASHI HAUT KATANGA KCC SARL	Katanga Mining / KCC	2022
9/8/22	28092000	Phosphoric and polyphosphoric acids	33673.0	LTR	30336	51014.34	South Africa	KAMOTO COPPER COMPANY SA	protea mining chemicals	USD	000003 - CONNEXAFRICA RDC SARL	41317.63	No101, Route du golf, C/LUBUMBASHI HAUT KATANGA KCC SARL	Road		103451783	KAMOTO COPPER COMPANY SA No101, Route du golf, C/LUBUMBASHI HAUT KATANGA KCC SARL	Katanga Mining / KCC	2022
9/9/22	28092000	Phosphoric and polyphosphoric acids	30056.0	LTR	30056	50820.78	South Africa	KAMOTO COPPER COMPANY SA	protea mining chemicals	USD	000210 - DOUANE EXPRESS CUSTOM	41387.11	No101, Route du golf, C/LUBUMBASHI HAUT KATANGA KCC SARL	Road		101125628	KAMOTO COPPER COMPANY SA No101, Route du golf, C/LUBUMBASHI HAUT KATANGA KCC SARL	Katanga Mining / KCC	2022
9/9/22	28092000	Phosphoric and polyphosphoric acids	30296.0	LTR	30296	51226.59	South Africa	KAMOTO COPPER COMPANY SA	protea mining chemicals	USD	000210 - DOUANE EXPRESS CUSTOM	41717.59	No101, Route du golf, C/LUBUMBASHI HAUT KATANGA KCC SARL	Road		101933130	KAMOTO COPPER COMPANY SA No101, Route du golf, C/LUBUMBASHI HAUT KATANGA KCC SARL	Katanga Mining / KCC	2022
9/9/22	28092000	Phosphoric and polyphosphoric acids	30156.0	LTR	30156	50989.87	South Africa	KAMOTO COPPER COMPANY SA	protea mining chemicals	USD	000210 - DOUANE EXPRESS CUSTOM	41524.81	No101, Route du golf, C/LUBUMBASHI HAUT KATANGA KCC SARL	Road		101462085	KAMOTO COPPER COMPANY SA No101, Route du golf, C/LUBUMBASHI HAUT KATANGA KCC SARL	Katanga Mining / KCC	2022
9/9/22	28092000	Phosphoric and polyphosphoric acids	30076.0	LTR	30076	50854.61	South Africa	KAMOTO COPPER COMPANY SA	protea mining chemicals	USD	000210 - DOUANE EXPRESS CUSTOM	41414.65	No101, Route du golf, C/LUBUMBASHI HAUT KATANGA KCC SARL	Road		101192931	KAMOTO COPPER COMPANY SA No101, Route du golf, C/LUBUMBASHI HAUT KATANGA KCC SARL	Katanga Mining / KCC	2022
9/9/22	28092000	Phosphoric and polyphosphoric acids	30216.0	LTR	30216	51091.32	South Africa	KAMOTO COPPER COMPANY SA	protea mining chemicals	USD	000210 - DOUANE EXPRESS CUSTOM	41607.43	No101, Route du golf, C/LUBUMBASHI HAUT KATANGA KCC SARL	Road		101663956	KAMOTO COPPER COMPANY SA No101, Route du golf, C/LUBUMBASHI HAUT KATANGA KCC SARL	Katanga Mining / KCC	2022
9/9/22	28092000	Phosphoric and polyphosphoric acids	30116.0	LTR	30116	50922.23	South Africa	KAMOTO COPPER COMPANY SA	protea mining chemicals	USD	000210 - DOUANE EXPRESS CUSTOM	41469.73	No101, Route du golf, C/LUBUMBASHI HAUT KATANGA KCC SARL	Road		101327498	KAMOTO COPPER COMPANY SA No101, Route du golf, C/LUBUMBASHI HAUT KATANGA KCC SARL	Katanga Mining / KCC	2022
9/9/22	28092000	Phosphoric and polyphosphoric acids	30096.0	LTR	30096	50888.42	South Africa	KAMOTO COPPER COMPANY SA	protea mining chemicals	USD	000210 - DOUANE EXPRESS CUSTOM	41442.19	No101, Route du golf, C/LUBUMBASHI HAUT KATANGA KCC SARL	Road		101260214	KAMOTO COPPER COMPANY SA No101, Route du golf, C/LUBUMBASHI HAUT KATANGA KCC SARL	Katanga Mining / KCC	2022
9/12/22	28092000	Phosphoric and polyphosphoric acids	28156.0	LTR	28156	46964.56	South Africa	KAMOTO COPPER COMPANY SA	protea mining chemicals	USD	000210 - DOUANE EXPRESS CUSTOM	39840.74	No101, Route du golf, C/LUBUMBASHI HAUT KATANGA KCC SARL	Road		96653292	KAMOTO COPPER COMPANY SA No101, Route du golf, C/LUBUMBASHI HAUT KATANGA KCC SARL	Katanga Mining / KCC	2022
9/12/22	28092000	Phosphoric and polyphosphoric acids	28416.0	LTR	28416	47398.24	South Africa	KAMOTO COPPER COMPANY SA	protea mining chemicals	USD	000210 - DOUANE EXPRESS CUSTOM	40208.64	No101, Route du golf, C/LUBUMBASHI HAUT KATANGA KCC SARL	Road		97545814	KAMOTO COPPER COMPANY SA No101, Route du golf, C/LUBUMBASHI HAUT KATANGA KCC SARL	Katanga Mining / KCC	2022
9/12/22	28092000	Phosphoric and polyphosphoric acids	25452.0	LTR	25452	42454.25	South Africa	KAMOTO COPPER COMPANY SA	protea mining chemicals	USD	000210 - DOUANE EXPRESS CUSTOM	36014.58	No101, Route du golf, C/LUBUMBASHI HAUT KATANGA KCC SARL	Road		87371061	KAMOTO COPPER COMPANY SA No101, Route du golf, C/LUBUMBASHI HAUT KATANGA KCC SARL	Katanga Mining / KCC	2022
10/9/22	28092000	Phosphoric and polyphosphoric acids	30376.0	LTR	30376	51361.29	South Africa	KAMOTO COPPER COMPANY SA	protea mining chemicals	USD	000210 - DOUANE EXPRESS CUSTOM	41827.75	No101, Route du golf, C/LUBUMBASHI HAUT KATANGA KCC SARL	Road		102201155	KAMOTO COPPER COMPANY SA No101, Route du golf, C/LUBUMBASHI HAUT KATANGA KCC SARL	Katanga Mining / KCC	2022
10/9/22	28092000	Phosphoric and polyphosphoric acids	30460.0	LTR	30460	51428.92	South Africa	KAMOTO COPPER COMPANY SA	protea mining chemicals	USD	000210 - DOUANE EXPRESS CUSTOM	41882.83	No101, Route du golf, C/LUBUMBASHI HAUT KATANGA KCC SARL	Road		102335720	KAMOTO COPPER COMPANY SA No101, Route du golf, C/LUBUMBASHI HAUT KATANGA KCC SARL	Katanga Mining / KCC	2022
10/9/22	28092000	Phosphoric and polyphosphoric acids	27032.0	LTR	27032	45707.08	South Africa	KAMOTO COPPER COMPANY SA	protea mining chemicals	USD	000210 - DOUANE EXPRESS CUSTOM	37223.06	No101, Route du golf, C/LUBUMBASHI HAUT KATANGA KCC SARL	Road		90950140	KAMOTO COPPER COMPANY SA No101, Route du golf, C/LUBUMBASHI HAUT KATANGA KCC SARL	Katanga Mining / KCC	2022
10/9/22	28092000	Phosphoric and polyphosphoric acids	27052.0	LTR	27052	45740.89	South Africa	KAMOTO COPPER COMPANY SA	protea mining chemicals	USD	000210 - DOUANE EXPRESS CUSTOM	37250.6	No101, Route du golf, C/LUBUMBASHI HAUT KATANGA KCC SARL	Road		91017423	KAMOTO COPPER COMPANY SA No101, Route du golf, C/LUBUMBASHI HAUT KATANGA KCC SARL	Katanga Mining / KCC	2022
11/3/22	28092000	Phosphoric And Polyphosphoric Acids	29776.0	LTR	29776	42296.19	South Africa	KAMOTO COPPER COMPANY SA	protea mining chemicals ltd	USD	000250 - GENERAL SERVICE COMPANY "GSC	34212.62	No101, Route du golf, C/LUBUMBASHI HAUT KATANGA KCC SARL	Road		85703550	KAMOTO COPPER COMPANY SA No101, Route du golf, C/LUBUMBASHI HAUT KATANGA KCC SARL	Katanga Mining / KCC	2022
11/3/22	28092000	Phosphoric And Polyphosphoric Acids	26232.0	LTR	26232	38197.6	South Africa	KAMOTO COPPER COMPANY SA	protea mining chemicals ltd	USD	000250 - GENERAL SERVICE COMPANY "GSC	30140.56	No101, Route du golf, C/LUBUMBASHI HAUT KATANGA KCC SARL	Road		77398693	KAMOTO COPPER COMPANY SA No101, Route du golf, C/LUBUMBASHI HAUT KATANGA KCC SARL	Katanga Mining / KCC	2022
11/3/22	28092000	Phosphoric And Polyphosphoric Acids	29656.0	LTR	29656	42157.77	South Africa	KAMOTO COPPER COMPANY SA	protea mining chemicals ltd	USD	000250 - GENERAL SERVICE COMPANY "GSC	34074.74	No101, Route du golf, C/LUBUMBASHI HAUT KATANGA KCC SARL	Road		85423077	KAMOTO COPPER COMPANY SA No101, Route du golf, C/LUBUMBASHI HAUT KATANGA KCC SARL	Katanga Mining / KCC	2022
11/3/22	28092000	Phosphoric And Polyphosphoric Acids	29816.0	LTR	29816	42342.53	South Africa	KAMOTO COPPER COMPANY SA	protea mining chemicals ltd	USD	000250 - GENERAL SERVICE COMPANY "GSC	34258.58	No101, Route du golf, C/LUBUMBASHI HAUT KATANGA KCC SARL	Road		85797454	KAMOTO COPPER COMPANY SA No101, Route du golf, C/LUBUMBASHI HAUT KATANGA KCC SARL	Katanga Mining / KCC	2022
11/3/22	28092000	Phosphoric And Polyphosphoric Acids	29556.0	LTR	29556	42041.79	South Africa	KAMOTO COPPER COMPANY SA	protea mining chemicals ltd	USD	000250 - GENERAL SERVICE COMPANY "GSC	33959.84	No101, Route du golf, C/LUBUMBASHI HAUT KATANGA KCC SARL	Road		85188077	KAMOTO COPPER COMPANY SA No101, Route du golf, C/LUBUMBASHI HAUT KATANGA KCC SARL	Katanga Mining / KCC	2022
11/3/22	28092000	Phosphoric And Polyphosphoric Acids	29576.0	LTR	29576	42065.24	South Africa	KAMOTO COPPER COMPANY SA	protea mining chemicals ltd	USD	000250 - GENERAL SERVICE COMPANY "GSC	33982.82	No101, Route du golf, C/LUBUMBASHI HAUT KATANGA KCC SARL	Road		85235588	KAMOTO COPPER COMPANY SA No101, Route du golf, C/LUBUMBASHI HAUT KATANGA KCC SARL	Katanga Mining / KCC	2022
11/3/22	28092000	Phosphoric And Polyphosphoric Acids	29746.0	LTR	29746	42261.87	South Africa	KAMOTO COPPER COMPANY SA	protea mining chemicals ltd	USD	000250 - GENERAL SERVICE COMPANY "GSC	34178.15	No101, Route du golf, C/LUBUMBASHI HAUT KATANGA KCC SARL	Road		85634001	KAMOTO COPPER COMPANY SA No101, Route du golf, C/LUBUMBASHI HAUT KATANGA KCC SARL	Katanga Mining / KCC	2022
11/5/22	28092000	Phosphoric and polyphosphoric acids	30296.0	LTR	30360	45664.26	South Africa	KAMOTO COPPER COMPANY SA	protea mining chemicals ltd	USD	000250 - GENERAL SERVICE COMPANY "GSC	37536.74	No101, Route du golf, C/LUBUMBASHI HAUT KATANGA KCC SARL	Unknown		94597338	KAMOTO COPPER COMPANY SA No101, Route du golf, C/LUBUMBASHI HAUT KATANGA KCC SARL	Katanga Mining / KCC	2022
11/7/22	28092000	Phosphoric And Polyphosphoric Acids	33362.0	LTR	30056	50811.46	South Africa	KAMOTO COPPER COMPANY SA	protea mining chemicals	USD	000003 - CONNEXAFRICA RDC SARL	40816.048	No101, Route du golf, C/LUBUMBASHI HAUT KATANGA KCC SARL	Road		102400668	KAMOTO COPPER COMPANY SA No101, Route du golf, C/LUBUMBASHI HAUT KATANGA KCC SARL	Katanga Mining / KCC	2022
11/8/22	28092000	Phosphoric and polyphosphoric acids	33606.36	LTR	30276	50963.21	South Africa	KAMOTO COPPER COMPANY SA	protea mining chemicals	USD	000003 - CONNEXAFRICA RDC SARL	41235.91	No101, Route du golf, C/LUBUMBASHI HAUT KATANGA KCC SARL	Road		103348097	KAMOTO COPPER COMPANY SA No101, Route du golf, C/LUBUMBASHI HAUT KATANGA KCC SARL	Katanga Mining / KCC	2022
11/8/22	28092000	Phosphoric and polyphosphoric acids	33606.36	LTR	26852	46347.94	South Africa	KAMOTO COPPER COMPANY SA	protea mining chemicals	USD	000003 - CONNEXAFRICA RDC SARL	36572.42	No101, Route du golf, C/LUBUMBASHI HAUT KATANGA KCC SARL	Road		93988824	KAMOTO COPPER COMPANY SA No101, Route du golf, C/LUBUMBASHI HAUT KATANGA KCC SARL	Katanga Mining / KCC	2022
12/4/22	28092000	Phosphoric And Polyphosphoric Acids	26912.0	LTR	26912	42092.33	South Africa	KAMOTO COPPER COMPANY SA	protea mining chemicals ltd	USD	000250 - GENERAL SERVICE COMPANY "GSC	33343.96	No101, Route du golf, C/LUBUMBASHI HAUT KATANGA KCC SARL	Road		83851262	KAMOTO COPPER COMPANY SA No101, Route du golf, C/LUBUMBASHI HAUT KATANGA KCC SARL	Katanga Mining / KCC	2022
12/4/22	28092000	Phosphoric And Polyphosphoric Acids	26812.0	LTR	26812	41964.81	South Africa	KAMOTO COPPER COMPANY SA	protea mining chemicals ltd	USD	000250 - GENERAL SERVICE COMPANY "GSC	33220.0	No101, Route du golf, C/LUBUMBASHI HAUT KATANGA KCC SARL	Road		83597233	KAMOTO COPPER COMPANY SA No101, Route du golf, C/LUBUMBASHI HAUT KATANGA KCC SARL	Katanga Mining / KCC	2022
12/4/22	28092000	Phosphoric And Polyphosphoric Acids	26592.0	LTR	26592	41685.72	South Africa	KAMOTO COPPER COMPANY SA	protea mining chemicals ltd	USD	000250 - GENERAL SERVICE COMPANY "GSC	32947.48	No101, Route du golf, C/LUBUMBASHI HAUT KATANGA KCC SARL	Road		83041264	KAMOTO COPPER COMPANY SA No101, Route du golf, C/LUBUMBASHI HAUT KATANGA KCC SARL	Katanga Mining / KCC	2022
12/4/22	28092000	Phosphoric And Polyphosphoric Acids	30276.0	LTR	30276	47419.67	South Africa	KAMOTO COPPER COMPANY SA	protea mining chemicals ltd	USD	000250 - GENERAL SERVICE COMPANY "GSC	37511.96	No101, Route du golf, C/LUBUMBASHI HAUT KATANGA KCC SARL	Road		94463763	KAMOTO COPPER COMPANY SA No101, Route du golf, C/LUBUMBASHI HAUT KATANGA KCC SARL	Katanga Mining / KCC	2022
12/4/22	28092000	Phosphoric And Polyphosphoric Acids	30136.0	LTR	30136	47241.49	South Africa	KAMOTO COPPER COMPANY SA	protea mining chemicals ltd	USD	000250 - GENERAL SERVICE COMPANY "GSC	37338.5	No101, Route du golf, C/LUBUMBASHI HAUT KATANGA KCC SARL	Road		94108807	KAMOTO COPPER COMPANY SA No101, Route du golf, C/LUBUMBASHI HAUT KATANGA KCC SARL	Katanga Mining / KCC	2022
12/4/22	28092000	Phosphoric And Polyphosphoric Acids	26792.0	LTR	26792	41939.85	South Africa	KAMOTO COPPER COMPANY SA	protea mining chemicals ltd	USD	000250 - GENERAL SERVICE COMPANY "GSC	33195.28	No101, Route du golf, C/LUBUMBASHI HAUT KATANGA KCC SARL	Road		83547521	KAMOTO COPPER COMPANY SA No101, Route du golf, C/LUBUMBASHI HAUT KATANGA KCC SARL	Katanga Mining / KCC	2022
12/4/22	28092000	Phosphoric And Polyphosphoric Acids	26832.0	LTR	26832	41990.68	South Africa	KAMOTO COPPER COMPANY SA	protea mining chemicals ltd	USD	000250 - GENERAL SERVICE COMPANY "GSC	33244.84	No101, Route du golf, C/LUBUMBASHI HAUT KATANGA KCC SARL	Road		83648767	KAMOTO COPPER COMPANY SA No101, Route du golf, C/LUBUMBASHI HAUT KATANGA KCC SARL	Katanga Mining / KCC	2022
12/4/22	28092000	Phosphoric And Polyphosphoric Acids	30176.0	LTR	30176	47292.27	South Africa	KAMOTO COPPER COMPANY SA	protea mining chemicals ltd	USD	000250 - GENERAL SERVICE COMPANY "GSC	37388.0	No101, Route du golf, C/LUBUMBASHI HAUT KATANGA KCC SARL	Road		94209954	KAMOTO COPPER COMPANY SA No101, Route du golf, C/LUBUMBASHI HAUT KATANGA KCC SARL	Katanga Mining / KCC	2022
12/4/22	28092000	Phosphoric And Polyphosphoric Acids	26692.0	LTR	26692	41812.36	South Africa	KAMOTO COPPER COMPANY SA	protea mining chemicals ltd	USD	000250 - GENERAL SERVICE COMPANY "GSC	33071.38	No101, Route du golf, C/LUBUMBASHI HAUT KATANGA KCC SARL	Road		83293551	KAMOTO COPPER COMPANY SA No101, Route du golf, C/LUBUMBASHI HAUT KATANGA KCC SARL	Katanga Mining / KCC	2022
12/4/22	28092000	Phosphoric And Polyphosphoric Acids	30256.0	LTR	30256	47394.0	South Africa	KAMOTO COPPER COMPANY SA	protea mining chemicals ltd	USD	000250 - GENERAL SERVICE COMPANY "GSC	37487.18	No101, Route du golf, C/LUBUMBASHI HAUT KATANGA KCC SARL	Road		94412609	KAMOTO COPPER COMPANY SA No101, Route du golf, C/LUBUMBASHI HAUT KATANGA KCC SARL	Katanga Mining / KCC	2022
12/4/22	28092000	Phosphoric And Polyphosphoric Acids	30216.0	LTR	30216	47343.16	South Africa	KAMOTO COPPER COMPANY SA	protea mining chemicals ltd	USD	000250 - GENERAL SERVICE COMPANY "GSC	37437.62	No101, Route du golf, C/LUBUMBASHI HAUT KATANGA KCC SARL	Road		94311342	KAMOTO COPPER COMPANY SA No101, Route du golf, C/LUBUMBASHI HAUT KATANGA KCC SARL	Katanga Mining / KCC	2022
12/4/22	28092000	Phosphoric And Polyphosphoric Acids	26752.0	LTR	26752	41889.03	South Africa	KAMOTO COPPER COMPANY SA	protea mining chemicals ltd	USD	000250 - GENERAL SERVICE COMPANY "GSC	33145.72	No101, Route du golf, C/LUBUMBASHI HAUT KATANGA KCC SARL	Road		83446273	KAMOTO COPPER COMPANY SA No101, Route du golf, C/LUBUMBASHI HAUT KATANGA KCC SARL	Katanga Mining / KCC	2022
12/4/22	28092000	Phosphoric And Polyphosphoric Acids	30156.0	LTR	30156	47267.2	South Africa	KAMOTO COPPER COMPANY SA	protea mining chemicals ltd	USD	000250 - GENERAL SERVICE COMPANY "GSC	37363.28	No101, Route du golf, C/LUBUMBASHI HAUT KATANGA KCC SARL	Road		94160021	KAMOTO COPPER COMPANY SA No101, Route du golf, C/LUBUMBASHI HAUT KATANGA KCC SARL	Katanga Mining / KCC	2022
12/4/22	28092000	Phosphoric And Polyphosphoric Acids	26672.0	LTR	26672	41787.37	South Africa	KAMOTO COPPER COMPANY SA	protea mining chemicals ltd	USD	000250 - GENERAL SERVICE COMPANY "GSC	33046.6	No101, Route du golf, C/LUBUMBASHI HAUT KATANGA KCC SARL	Road		83243758	KAMOTO COPPER COMPANY SA No101, Route du golf, C/LUBUMBASHI HAUT KATANGA KCC SARL	Katanga Mining / KCC	2022
12/7/22	28092000	Phosphoric And Polyphosphoric Acids	33473.0	LTR	30156	50945.1	South Africa	KAMOTO COPPER COMPANY SA	protea mining chemicals	USD	000003 - CONNEXAFRICA RDC SARL	40951.848	No101, Route du golf, C/LUBUMBASHI HAUT KATANGA KCC SARL	Road		102669979	KAMOTO COPPER COMPANY SA No101, Route du golf, C/LUBUMBASHI HAUT KATANGA KCC SARL	Katanga Mining / KCC	2022
12/8/22	28092000	Phosphoric and polyphosphoric acids	2660896.0	LTR	27152	45562.91	South Africa	KAMOTO COPPER COMPANY SA	protea mining chemicals	USD	000003 - CONNEXAFRICA RDC SARL	36981.02	No101, Route du golf, C/LUBUMBASHI HAUT KATANGA KCC SARL	Road		92396846	KAMOTO COPPER COMPANY SA No101, Route du golf, C/LUBUMBASHI HAUT KATANGA KCC SARL	Katanga Mining / KCC	2022
12/8/22	28092000	Phosphoric and polyphosphoric acids	33606.36	LTR	30336	51049.85	South Africa	KAMOTO COPPER COMPANY SA	protea mining chemicals	USD	000003 - CONNEXAFRICA RDC SARL	41317.63	No101, Route du golf, C/LUBUMBASHI HAUT KATANGA KCC SARL	Road		103523791	KAMOTO COPPER COMPANY SA No101, Route du golf, C/LUBUMBASHI HAUT KATANGA KCC SARL	Katanga Mining / KCC	2022
12/8/22	28092000	Phosphoric and polyphosphoric acids	33761.7	LTR	30416	51157.69	South Africa	KAMOTO COPPER COMPANY SA	protea mining chemicals	USD	000003 - CONNEXAFRICA RDC SARL	41426.59	No101, Route du golf, C/LUBUMBASHI HAUT KATANGA KCC SARL	Road		103742490	KAMOTO COPPER COMPANY SA No101, Route du golf, C/LUBUMBASHI HAUT KATANGA KCC SARL	Katanga Mining / KCC	2022
12/8/22	28092000	Phosphoric and polyphosphoric acids	2655016.0	LTR	27092	45482.02	South Africa	KAMOTO COPPER COMPANY SA	protea mining chemicals	USD	000003 - CONNEXAFRICA RDC SARL	36899.3	No101, Route du golf, C/LUBUMBASHI HAUT KATANGA KCC SARL	Road		92232822	KAMOTO COPPER COMPANY SA No101, Route du golf, C/LUBUMBASHI HAUT KATANGA KCC SARL	Katanga Mining / KCC	2022
12/9/22	28092000	Phosphoric and polyphosphoric acids	26832.0	LTR	26832	45368.91	South Africa	KAMOTO COPPER COMPANY SA	protea mining chemicals	USD	000210 - DOUANE EXPRESS CUSTOM	36947.66	No101, Route du golf, C/LUBUMBASHI HAUT KATANGA KCC SARL	Road		90277233	KAMOTO COPPER COMPANY SA No101, Route du golf, C/LUBUMBASHI HAUT KATANGA KCC SARL	Katanga Mining / KCC	2022
12/9/22	28092000	Phosphoric and polyphosphoric acids	30156.0	LTR	30156	50989.3	South Africa	KAMOTO COPPER COMPANY SA	protea mining chemicals	USD	000210 - DOUANE EXPRESS CUSTOM	41524.81	No101, Route du golf, C/LUBUMBASHI HAUT KATANGA KCC SARL	Road		101460945	KAMOTO COPPER COMPANY SA No101, Route du golf, C/LUBUMBASHI HAUT KATANGA KCC SARL	Katanga Mining / KCC	2022
12/9/22	28092000	Phosphoric and polyphosphoric acids	30436.0	LTR	30436	51462.74	South Africa	KAMOTO COPPER COMPANY SA	protea mining chemicals	USD	000210 - DOUANE EXPRESS CUSTOM	41910.37	No101, Route du golf, C/LUBUMBASHI HAUT KATANGA KCC SARL	Road		102403023	KAMOTO COPPER COMPANY SA No101, Route du golf, C/LUBUMBASHI HAUT KATANGA KCC SARL	Katanga Mining / KCC	2022
12/9/22	28092000	Phosphoric and polyphosphoric acids	30496.0	LTR	30496	51564.19	South Africa	KAMOTO COPPER COMPANY SA	protea mining chemicals	USD	000210 - DOUANE EXPRESS CUSTOM	41992.99	No101, Route du golf, C/LUBUMBASHI HAUT KATANGA KCC SARL	Road		102604891	KAMOTO COPPER COMPANY SA No101, Route du golf, C/LUBUMBASHI HAUT KATANGA KCC SARL	Katanga Mining / KCC	2022
12/9/22	28092000	Phosphoric and polyphosphoric acids	30316.0	LTR	30316	51259.83	South Africa	KAMOTO COPPER COMPANY SA	protea mining chemicals	USD	000210 - DOUANE EXPRESS CUSTOM	41745.13	No101, Route du golf, C/LUBUMBASHI HAUT KATANGA KCC SARL	Road		101999267	KAMOTO COPPER COMPANY SA No101, Route du golf, C/LUBUMBASHI HAUT KATANGA KCC SARL	Katanga Mining / KCC	2022
12/9/22	28092000	Phosphoric and polyphosphoric acids	30216.0	LTR	30216	51090.75	South Africa	KAMOTO COPPER COMPANY SA	protea mining chemicals	USD	000210 - DOUANE EXPRESS CUSTOM	41607.43	No101, Route du golf, C/LUBUMBASHI HAUT KATANGA KCC SARL	Road		101662813	KAMOTO COPPER COMPANY SA No101, Route du golf, C/LUBUMBASHI HAUT KATANGA KCC SARL	Katanga Mining / KCC	2022
12/9/22	28092000	Phosphoric and polyphosphoric acids	26952.0	LTR	26952	45571.81	South Africa	KAMOTO COPPER COMPANY SA	protea mining chemicals	USD	000210 - DOUANE EXPRESS CUSTOM	37112.9	No101, Route du golf, C/LUBUMBASHI HAUT KATANGA KCC SARL	Road		90680969	KAMOTO COPPER COMPANY SA No101, Route du golf, C/LUBUMBASHI HAUT KATANGA KCC SARL	Katanga Mining / KCC	2022
12/12/22	28092000	Phosphoric and polyphosphoric acids	25412.0	LTR	25412	42387.33	South Africa	KAMOTO COPPER COMPANY SA	protea mining chemicals	USD	000210 - DOUANE EXPRESS CUSTOM	35957.98	No101, Route du golf, C/LUBUMBASHI HAUT KATANGA KCC SARL	Road		87233331	KAMOTO COPPER COMPANY SA No101, Route du golf, C/LUBUMBASHI HAUT KATANGA KCC SARL	Katanga Mining / KCC	2022
12/12/22	28092000	Phosphoric and polyphosphoric acids	29176.0	LTR	29176	48665.69	South Africa	KAMOTO COPPER COMPANY SA	protea mining chemicals	USD	000210 - DOUANE EXPRESS CUSTOM	41284.04	No101, Route du golf, C/LUBUMBASHI HAUT KATANGA KCC SARL	Road		100154229	KAMOTO COPPER COMPANY SA No101, Route du golf, C/LUBUMBASHI HAUT KATANGA KCC SARL	Katanga Mining / KCC	2022
12/12/22	28092000	Phosphoric and polyphosphoric acids	25912.0	LTR	25912	43221.33	South Africa	KAMOTO COPPER COMPANY SA	protea mining chemicals	USD	000210 - DOUANE EXPRESS CUSTOM	36665.48	No101, Route du golf, C/LUBUMBASHI HAUT KATANGA KCC SARL	Road		88949711	KAMOTO COPPER COMPANY SA No101, Route du golf, C/LUBUMBASHI HAUT KATANGA KCC SARL	Katanga Mining / KCC	2022
12/12/22	28092000	Phosphoric and polyphosphoric acids	28956.0	LTR	28956	48298.73	South Africa	KAMOTO COPPER COMPANY SA	protea mining chemicals	USD	000210 - DOUANE EXPRESS CUSTOM	40972.74	No101, Route du golf, C/LUBUMBASHI HAUT KATANGA KCC SARL	Road		99399024	KAMOTO COPPER COMPANY SA No101, Route du golf, C/LUBUMBASHI HAUT KATANGA KCC SARL	Katanga Mining / KCC	2022
1/2/23	28092000	Phosphoric acid and polyphosphoric acids	25572.0	LTR	25572	43009.52	South Africa	KAMOTO COPPER COMPANY SA	protea mining chemicals	USD	000210 - DOUANE EXPRESS CUSTOM	36158.81	No101, Route du golf, C/LUBUMBASHI HAUT KATANGA KCC SARL	Road		88921185	KAMOTO COPPER COMPANY SA No101, Route du golf, C/LUBUMBASHI HAUT KATANGA KCC SARL	Katanga Mining / KCC	2023
1/2/23	28092000	Phosphoric acid and polyphosphoric acids	25292.0	LTR	25292	48817.34	South Africa	KAMOTO COPPER COMPANY SA	protea mining chemicals	USD	000210 - DOUANE EXPRESS CUSTOM	35762.89	No101, Route du golf, C/LUBUMBASHI HAUT KATANGA KCC SARL	Road		100928726	KAMOTO COPPER COMPANY SA No101, Route du golf, C/LUBUMBASHI HAUT KATANGA KCC SARL	Katanga Mining / KCC	2023
1/2/23	28092000	Phosphoric acid and polyphosphoric acids	27716.0	LTR	27716	53496.02	South Africa	KAMOTO COPPER COMPANY SA	protea mining chemicals	USD	000210 - DOUANE EXPRESS CUSTOM	39190.42	No101, Route du golf, C/LUBUMBASHI HAUT KATANGA KCC SARL	Road		110601778	KAMOTO COPPER COMPANY SA No101, Route du golf, C/LUBUMBASHI HAUT KATANGA KCC SARL	Katanga Mining / KCC	2023
1/3/23	28092000	Phosphoric acid and polyphosphoric acids	29136.0	LTR	29136	49133.66	South Africa	KAMOTO COPPER COMPANY SA	protea mining chemicals	USD	000210 - DOUANE EXPRESS CUSTOM	41518.8	No101, Route du golf, C/LUBUMBASHI HAUT KATANGA KCC SARL	Road		102140183	KAMOTO COPPER COMPANY SA No101, Route du golf, C/LUBUMBASHI HAUT KATANGA KCC SARL	Katanga Mining / KCC	2023
1/3/23	28092000	Phosphoric acid and polyphosphoric acids	28856.0	LTR	28856	48661.48	South Africa	KAMOTO COPPER COMPANY SA	protea mining chemicals	USD	000210 - DOUANE EXPRESS CUSTOM	41119.8	No101, Route du golf, C/LUBUMBASHI HAUT KATANGA KCC SARL	Road		101158616	KAMOTO COPPER COMPANY SA No101, Route du golf, C/LUBUMBASHI HAUT KATANGA KCC SARL	Katanga Mining / KCC	2023
1/3/23	28092000	Phosphoric acid and polyphosphoric acids	29276.0	LTR	29276	49369.75	South Africa	KAMOTO COPPER COMPANY SA	protea mining chemicals	USD	000210 - DOUANE EXPRESS CUSTOM	41718.3	No101, Route du golf, C/LUBUMBASHI HAUT KATANGA KCC SARL	Road		102630977	KAMOTO COPPER COMPANY SA No101, Route du golf, C/LUBUMBASHI HAUT KATANGA KCC SARL	Katanga Mining / KCC	2023
1/4/23	28092000	Phosphoric acid and polyphosphoric acids	25852.0	LTR	25852	43359.32	South Africa	KAMOTO COPPER COMPANY SA	protea mining chemicals	USD	000210 - DOUANE EXPRESS CUSTOM	36554.73	No101, Route du golf, C/LUBUMBASHI HAUT KATANGA KCC SARL	Road		90063801	KAMOTO COPPER COMPANY SA No101, Route du golf, C/LUBUMBASHI HAUT KATANGA KCC SARL	Katanga Mining / KCC	2023
2/1/23	28092000	Phosphoric acid and polyphosphoric acids	28836.0	LTR	28836	50021.72	South Africa	KAMOTO COPPER COMPANY SA	protea mining chemicals	USD	000210 - DOUANE EXPRESS CUSTOM	40774.1	No101, Route du golf, C/LUBUMBASHI HAUT KATANGA KCC SARL	Road		100534230	KAMOTO COPPER COMPANY SA No101, Route du golf, C/LUBUMBASHI HAUT KATANGA KCC SARL	Katanga Mining / KCC	2023
2/1/23	28092000	Phosphoric acid and polyphosphoric acids	25292.0	LTR	25292	43873.95	South Africa	KAMOTO COPPER COMPANY SA	protea mining chemicals	USD	000210 - DOUANE EXPRESS CUSTOM	35762.89	No101, Route du golf, C/LUBUMBASHI HAUT KATANGA KCC SARL	Road		88178380	KAMOTO COPPER COMPANY SA No101, Route du golf, C/LUBUMBASHI HAUT KATANGA KCC SARL	Katanga Mining / KCC	2023
2/1/23	28092000	Phosphoric acid and polyphosphoric acids	25832.0	LTR	25832	44810.69	South Africa	KAMOTO COPPER COMPANY SA	protea mining chemicals	USD	000210 - DOUANE EXPRESS CUSTOM	36526.45	No101, Route du golf, C/LUBUMBASHI HAUT KATANGA KCC SARL	Road		90061053	KAMOTO COPPER COMPANY SA No101, Route du golf, C/LUBUMBASHI HAUT KATANGA KCC SARL	Katanga Mining / KCC	2023
2/1/23	28092000	Phosphoric acid and polyphosphoric acids	26092.0	LTR	26092	45261.72	South Africa	KAMOTO COPPER COMPANY SA	protea mining chemicals	USD	000210 - DOUANE EXPRESS CUSTOM	36894.09	No101, Route du golf, C/LUBUMBASHI HAUT KATANGA KCC SARL	Road		90967523	KAMOTO COPPER COMPANY SA No101, Route du golf, C/LUBUMBASHI HAUT KATANGA KCC SARL	Katanga Mining / KCC	2023
2/6/23	28092000	Phosphoric acid and polyphosphoric acids	31120.0	LTR	31120	29104.06	South Africa	KAMOTO COPPER COMPANY SA	pure trade africa pty ltd	USD	000210 - DOUANE EXPRESS CUSTOM	19512.24	No101, Route du golf, C/LUBUMBASHI HAUT KATANGA KCC SARL	Road		67506578	KAMOTO COPPER COMPANY SA No101, Route du golf, C/LUBUMBASHI HAUT KATANGA KCC SARL	Katanga Mining / KCC	2023
2/6/23	28092000	Phosphoric acid and polyphosphoric acids	31200.0	LTR	31200	29178.88	South Africa	KAMOTO COPPER COMPANY SA	pure trade africa pty ltd	USD	000210 - DOUANE EXPRESS CUSTOM	19562.4	No101, Route du golf, C/LUBUMBASHI HAUT KATANGA KCC SARL	Road		67680117	KAMOTO COPPER COMPANY SA No101, Route du golf, C/LUBUMBASHI HAUT KATANGA KCC SARL	Katanga Mining / KCC	2023
2/6/23	28092000	Phosphoric acid and polyphosphoric acids	31240.0	LTR	31240	29216.29	South Africa	KAMOTO COPPER COMPANY SA	pure trade africa pty ltd	USD	000210 - DOUANE EXPRESS CUSTOM	19587.48	No101, Route du golf, C/LUBUMBASHI HAUT KATANGA KCC SARL	Road		67766886	KAMOTO COPPER COMPANY SA No101, Route du golf, C/LUBUMBASHI HAUT KATANGA KCC SARL	Katanga Mining / KCC	2023
3/1/23	28092000	Phosphoric acid and polyphosphoric acids	32320.0	LTR	32320	32872.08	South Africa	KAMOTO COPPER COMPANY SA	pure trade africa pty ltd	USD	000210 - DOUANE EXPRESS CUSTOM	22349.28	No101, Route du golf, C/LUBUMBASHI HAUT KATANGA KCC SARL	Road		66066687	KAMOTO COPPER COMPANY SA No101, Route du golf, C/LUBUMBASHI HAUT KATANGA KCC SARL	Katanga Mining / KCC	2023
3/1/23	28092000	Phosphoric acid and polyphosphoric acids	31660.0	LTR	31660	32200.81	South Africa	KAMOTO COPPER COMPANY SA	pure trade africa pty ltd	USD	000210 - DOUANE EXPRESS CUSTOM	21892.89	No101, Route du golf, C/LUBUMBASHI HAUT KATANGA KCC SARL	Road		64717553	KAMOTO COPPER COMPANY SA No101, Route du golf, C/LUBUMBASHI HAUT KATANGA KCC SARL	Katanga Mining / KCC	2023
3/1/23	28092000	Phosphoric acid and polyphosphoric acids	25372.0	LTR	25372	44020.17	South Africa	KAMOTO COPPER COMPANY SA	protea mining chemicals	USD	000210 - DOUANE EXPRESS CUSTOM	35876.01	No101, Route du golf, C/LUBUMBASHI HAUT KATANGA KCC SARL	Road		88472244	KAMOTO COPPER COMPANY SA No101, Route du golf, C/LUBUMBASHI HAUT KATANGA KCC SARL	Katanga Mining / KCC	2023
3/1/23	28092000	Phosphoric acid and polyphosphoric acids	31940.0	LTR	31940	32485.59	South Africa	KAMOTO COPPER COMPANY SA	pure trade africa pty ltd	USD	000210 - DOUANE EXPRESS CUSTOM	22086.51	No101, Route du golf, C/LUBUMBASHI HAUT KATANGA KCC SARL	Road		65289913	KAMOTO COPPER COMPANY SA No101, Route du golf, C/LUBUMBASHI HAUT KATANGA KCC SARL	Katanga Mining / KCC	2023
3/1/23	28092000	Phosphoric acid and polyphosphoric acids	32640.0	LTR	32640	33197.55	South Africa	KAMOTO COPPER COMPANY SA	pure trade africa pty ltd	USD	000210 - DOUANE EXPRESS CUSTOM	22570.56	No101, Route du golf, C/LUBUMBASHI HAUT KATANGA KCC SARL	Road		66720813	KAMOTO COPPER COMPANY SA No101, Route du golf, C/LUBUMBASHI HAUT KATANGA KCC SARL	Katanga Mining / KCC	2023
3/11/23	28092000	Phosphoric acid and polyphosphoric acids	30616.0	LTR	30616	44203.77	South Africa	KAMOTO COPPER COMPANY SA	protea mining chemicals	USD	000210 - DOUANE EXPRESS CUSTOM	32789.74	No101, Route du golf, C/LUBUMBASHI HAUT KATANGA KCC SARL	Road		109261262	KAMOTO COPPER COMPANY SA No101, Route du golf, C/LUBUMBASHI HAUT KATANGA KCC SARL	Katanga Mining / KCC	2023
3/11/23	28092000	Phosphoric acid and polyphosphoric acids	30356.0	LTR	30356	43828.66	South Africa	KAMOTO COPPER COMPANY SA	protea mining chemicals	USD	000210 - DOUANE EXPRESS CUSTOM	32511.28	No101, Route du golf, C/LUBUMBASHI HAUT KATANGA KCC SARL	Road		108334082	KAMOTO COPPER COMPANY SA No101, Route du golf, C/LUBUMBASHI HAUT KATANGA KCC SARL	Katanga Mining / KCC	2023
5/5/23	28092000	Phosphoric acid and polyphosphoric acids	18.0	LTR	29796	45329.25	South Africa	KAMOTO COPPER COMPANY SA	protea mining chemicals	USD	000003 - CONNEXAFRICA RDC SARL	35218.87	No101, Route du golf, C/LUBUMBASHI HAUT KATANGA KCC SARL	Road		100448082	KAMOTO COPPER COMPANY SA No101, Route du golf, C/LUBUMBASHI HAUT KATANGA KCC SARL	Katanga Mining / KCC	2023
5/5/23	28092000	Phosphoric acid and polyphosphoric acids	18.0	LTR	29656	45116.26	South Africa	KAMOTO COPPER COMPANY SA	protea mining chemicals	USD	000003 - CONNEXAFRICA RDC SARL	35053.39	No101, Route du golf, C/LUBUMBASHI HAUT KATANGA KCC SARL	Road		99976113	KAMOTO COPPER COMPANY SA No101, Route du golf, C/LUBUMBASHI HAUT KATANGA KCC SARL	Katanga Mining / KCC	2023
5/7/23	28092000	Phosphoric acid and polyphosphoric acids	31240.0	LTR	31240	29851.68	South Africa	KAMOTO COPPER COMPANY SA	pure trade africa ltd	USD	000210 - DOUANE EXPRESS CUSTOM	19587.48	No101, Route du golf, C/LUBUMBASHI HAUT KATANGA KCC SARL	Road		70363510	KAMOTO COPPER COMPANY SA No101, Route du golf, C/LUBUMBASHI HAUT KATANGA KCC SARL	Katanga Mining / KCC	2023
6/2/23	28092000	Phosphoric acid and polyphosphoric acids	28176.0	LTR	28176	47395.41	South Africa	KAMOTO COPPER COMPANY SA	protea mining chemicals	USD	000210 - DOUANE EXPRESS CUSTOM	39840.86	No101, Route du golf, C/LUBUMBASHI HAUT KATANGA KCC SARL	Road		97988920	KAMOTO COPPER COMPANY SA No101, Route du golf, C/LUBUMBASHI HAUT KATANGA KCC SARL	Katanga Mining / KCC	2023
6/2/23	28092000	Phosphoric acid and polyphosphoric acids	25472.0	LTR	25472	42846.97	South Africa	KAMOTO COPPER COMPANY SA	protea mining chemicals	USD	000210 - DOUANE EXPRESS CUSTOM	36017.41	No101, Route du golf, C/LUBUMBASHI HAUT KATANGA KCC SARL	Road		88585121	KAMOTO COPPER COMPANY SA No101, Route du golf, C/LUBUMBASHI HAUT KATANGA KCC SARL	Katanga Mining / KCC	2023
7/1/23	28092000	Phosphoric acid and polyphosphoric acids	29576.0	LTR	29576	51384.58	South Africa	KAMOTO COPPER COMPANY SA	protea mining chemicals	USD	000210 - DOUANE EXPRESS CUSTOM	41820.46	No101, Route du golf, C/LUBUMBASHI HAUT KATANGA KCC SARL	Road		103273336	KAMOTO COPPER COMPANY SA No101, Route du golf, C/LUBUMBASHI HAUT KATANGA KCC SARL	Katanga Mining / KCC	2023
8/2/23	28092000	Phosphoric acid and polyphosphoric acids	1.0	LTR	29600	51191.47	South Africa	KAMOTO COPPER COMPANY SA	aeci mining ltd	ZAR	000250 - GENERAL SERVICE COMPANY "GSC	901024.0	No101, Route du golf, C/LUBUMBASHI HAUT KATANGA KCC SARL	Multimode	RSA	105837187	KAMOTO COPPER COMPANY SA No101, Route du golf, C/LUBUMBASHI HAUT KATANGA KCC SARL	Katanga Mining / KCC	2023
8/6/23	28092000	Phosphoric acid and polyphosphoric acids	34521.0	LTR	31100	29666.47	South Africa	KAMOTO COPPER COMPANY SA	pure trade africa pty ltd	USD	000003 - CONNEXAFRICA RDC SARL	19499.7	No101, Route du golf, C/LUBUMBASHI HAUT KATANGA KCC SARL	Road		68811074	KAMOTO COPPER COMPANY SA No101, Route du golf, C/LUBUMBASHI HAUT KATANGA KCC SARL	Katanga Mining / KCC	2023
8/6/23	28092000	Phosphoric acid and polyphosphoric acids	30796.0	LTR	30796	46347.34	South Africa	KAMOTO COPPER COMPANY SA	protea mining chemicals	USD	000210 - DOUANE EXPRESS CUSTOM	36277.69	No101, Route du golf, C/LUBUMBASHI HAUT KATANGA KCC SARL	Road		107502180	KAMOTO COPPER COMPANY SA No101, Route du golf, C/LUBUMBASHI HAUT KATANGA KCC SARL	Katanga Mining / KCC	2023
8/6/23	28092000	Phosphoric acid and polyphosphoric acids	30476.0	LTR	30476	45865.75	South Africa	KAMOTO COPPER COMPANY SA	protea mining chemicals	USD	000210 - DOUANE EXPRESS CUSTOM	35900.73	No101, Route du golf, C/LUBUMBASHI HAUT KATANGA KCC SARL	Road		106385135	KAMOTO COPPER COMPANY SA No101, Route du golf, C/LUBUMBASHI HAUT KATANGA KCC SARL	Katanga Mining / KCC	2023
8/6/23	28092000	Phosphoric acid and polyphosphoric acids	32940.0	LTR	29676	46120.72	South Africa	KAMOTO COPPER COMPANY SA	protea mining chemicals	USD	000003 - CONNEXAFRICA RDC SARL	35077.03	No101, Route du golf, C/LUBUMBASHI HAUT KATANGA KCC SARL	Road		106976552	KAMOTO COPPER COMPANY SA No101, Route du golf, C/LUBUMBASHI HAUT KATANGA KCC SARL	Katanga Mining / KCC	2023
8/6/23	28092000	Phosphoric acid and polyphosphoric acids	32630.0	LTR	29396	45784.87	South Africa	KAMOTO COPPER COMPANY SA	protea mining chemicals	USD	000003 - CONNEXAFRICA RDC SARL	34746.07	No101, Route du golf, C/LUBUMBASHI HAUT KATANGA KCC SARL	Road		106197537	KAMOTO COPPER COMPANY SA No101, Route du golf, C/LUBUMBASHI HAUT KATANGA KCC SARL	Katanga Mining / KCC	2023
8/6/23	28092000	Phosphoric acid and polyphosphoric acids	31919.0	LTR	28756	45017.2	South Africa	KAMOTO COPPER COMPANY SA	protea mining chemicals	USD	000003 - CONNEXAFRICA RDC SARL	33989.592	No101, Route du golf, C/LUBUMBASHI HAUT KATANGA KCC SARL	Road		104416933	KAMOTO COPPER COMPANY SA No101, Route du golf, C/LUBUMBASHI HAUT KATANGA KCC SARL	Katanga Mining / KCC	2023
8/9/23	28092000	Phosphoric acid and polyphosphoric acids	30716.0	LTR	30716	42577.56	South Africa	KAMOTO COPPER COMPANY SA	protea mining chemicals	USD	000210 - DOUANE EXPRESS CUSTOM	33204.0	No101, Route du golf, C/LUBUMBASHI HAUT KATANGA KCC SARL	Road		105576793	KAMOTO COPPER COMPANY SA No101, Route du golf, C/LUBUMBASHI HAUT KATANGA KCC SARL	Katanga Mining / KCC	2023
8/9/23	28092000	Phosphoric acid and polyphosphoric acids	30656.0	LTR	30656	42494.45	South Africa	KAMOTO COPPER COMPANY SA	protea mining chemicals	USD	000210 - DOUANE EXPRESS CUSTOM	33139.14	No101, Route du golf, C/LUBUMBASHI HAUT KATANGA KCC SARL	Road		105370707	KAMOTO COPPER COMPANY SA No101, Route du golf, C/LUBUMBASHI HAUT KATANGA KCC SARL	Katanga Mining / KCC	2023
8/9/23	28092000	Phosphoric acid and polyphosphoric acids	30556.0	LTR	30556	42355.95	South Africa	KAMOTO COPPER COMPANY SA	protea mining chemicals	USD	000210 - DOUANE EXPRESS CUSTOM	33031.04	No101, Route du golf, C/LUBUMBASHI HAUT KATANGA KCC SARL	Road		105027264	KAMOTO COPPER COMPANY SA No101, Route du golf, C/LUBUMBASHI HAUT KATANGA KCC SARL	Katanga Mining / KCC	2023
8/9/23	28092000	Phosphoric acid and polyphosphoric acids	30636.0	LTR	30636	42466.76	South Africa	KAMOTO COPPER COMPANY SA	protea mining chemicals	USD	000210 - DOUANE EXPRESS CUSTOM	33117.52	No101, Route du golf, C/LUBUMBASHI HAUT KATANGA KCC SARL	Road		105302028	KAMOTO COPPER COMPANY SA No101, Route du golf, C/LUBUMBASHI HAUT KATANGA KCC SARL	Katanga Mining / KCC	2023
9/1/23	28092000	Phosphoric acid and polyphosphoric acids	28796.0	LTR	28796	50029.43	South Africa	KAMOTO COPPER COMPANY SA	protea mining chemicals	USD	000210 - DOUANE EXPRESS CUSTOM	40717.54	No101, Route du golf, C/LUBUMBASHI HAUT KATANGA KCC SARL	Road		100549729	KAMOTO COPPER COMPANY SA No101, Route du golf, C/LUBUMBASHI HAUT KATANGA KCC SARL	Katanga Mining / KCC	2023
9/1/23	28092000	Phosphoric acid and polyphosphoric acids	28716.0	LTR	28716	49890.44	South Africa	KAMOTO COPPER COMPANY SA	protea mining chemicals	USD	000210 - DOUANE EXPRESS CUSTOM	40604.42	No101, Route du golf, C/LUBUMBASHI HAUT KATANGA KCC SARL	Road		100270386	KAMOTO COPPER COMPANY SA No101, Route du golf, C/LUBUMBASHI HAUT KATANGA KCC SARL	Katanga Mining / KCC	2023
9/1/23	28092000	Phosphoric acid and polyphosphoric acids	26152.0	LTR	26152	45435.82	South Africa	KAMOTO COPPER COMPANY SA	protea mining chemicals	USD	000210 - DOUANE EXPRESS CUSTOM	36978.93	No101, Route du golf, C/LUBUMBASHI HAUT KATANGA KCC SARL	Road		91317439	KAMOTO COPPER COMPANY SA No101, Route du golf, C/LUBUMBASHI HAUT KATANGA KCC SARL	Katanga Mining / KCC	2023
9/1/23	28092000	Phosphoric acid and polyphosphoric acids	29596.0	LTR	29596	51419.33	South Africa	KAMOTO COPPER COMPANY SA	protea mining chemicals	USD	000210 - DOUANE EXPRESS CUSTOM	41848.74	No101, Route du golf, C/LUBUMBASHI HAUT KATANGA KCC SARL	Road		103343177	KAMOTO COPPER COMPANY SA No101, Route du golf, C/LUBUMBASHI HAUT KATANGA KCC SARL	Katanga Mining / KCC	2023
9/1/23	28092000	Phosphoric acid and polyphosphoric acids	29276.0	LTR	29276	50863.38	South Africa	KAMOTO COPPER COMPANY SA	protea mining chemicals	USD	000210 - DOUANE EXPRESS CUSTOM	41396.26	No101, Route du golf, C/LUBUMBASHI HAUT KATANGA KCC SARL	Road		102225806	KAMOTO COPPER COMPANY SA No101, Route du golf, C/LUBUMBASHI HAUT KATANGA KCC SARL	Katanga Mining / KCC	2023
9/2/23	28092000	Phosphoric acid and polyphosphoric acids	29516.0	LTR	29516	49641.81	South Africa	KAMOTO COPPER COMPANY SA	protea mining chemicals	USD	000210 - DOUANE EXPRESS CUSTOM	41735.62	No101, Route du golf, C/LUBUMBASHI HAUT KATANGA KCC SARL	Road		102633291	KAMOTO COPPER COMPANY SA No101, Route du golf, C/LUBUMBASHI HAUT KATANGA KCC SARL	Katanga Mining / KCC	2023
9/2/23	28092000	Phosphoric acid and polyphosphoric acids	25652.0	LTR	25652	43143.1	South Africa	KAMOTO COPPER COMPANY SA	protea mining chemicals	USD	000210 - DOUANE EXPRESS CUSTOM	36271.93	No101, Route du golf, C/LUBUMBASHI HAUT KATANGA KCC SARL	Road		89197368	KAMOTO COPPER COMPANY SA No101, Route du golf, C/LUBUMBASHI HAUT KATANGA KCC SARL	Katanga Mining / KCC	2023
9/2/23	28092000	Phosphoric acid and polyphosphoric acids	29436.0	LTR	29436	49507.26	South Africa	KAMOTO COPPER COMPANY SA	protea mining chemicals	USD	000210 - DOUANE EXPRESS CUSTOM	41622.5	No101, Route du golf, C/LUBUMBASHI HAUT KATANGA KCC SARL	Road		102355109	KAMOTO COPPER COMPANY SA No101, Route du golf, C/LUBUMBASHI HAUT KATANGA KCC SARL	Katanga Mining / KCC	2023
9/5/23	28092000	Phosphoric acid and polyphosphoric acids	34299.0	LTR	30900	29805.76	South Africa	KAMOTO COPPER COMPANY SA	pure trade africa pty ltd	USD	000003 - CONNEXAFRICA RDC SARL	19374.3	No101, Route du golf, C/LUBUMBASHI HAUT KATANGA KCC SARL	Road		66048550	KAMOTO COPPER COMPANY SA No101, Route du golf, C/LUBUMBASHI HAUT KATANGA KCC SARL	Katanga Mining / KCC	2023
9/5/23	28092000	Phosphoric acid and polyphosphoric acids	38752.32	LTR	29536	45244.03	South Africa	KAMOTO COPPER COMPANY SA	protea mining chemicals	USD	000003 - CONNEXAFRICA RDC SARL	34911.552	No101, Route du golf, C/LUBUMBASHI HAUT KATANGA KCC SARL	Road		100259248	KAMOTO COPPER COMPANY SA No101, Route du golf, C/LUBUMBASHI HAUT KATANGA KCC SARL	Katanga Mining / KCC	2023
9/6/23	28092000	Phosphoric acid and polyphosphoric acids	30836.0	LTR	30836	45740.39	South Africa	KAMOTO COPPER COMPANY SA	protea mining chemicals	USD	000210 - DOUANE EXPRESS CUSTOM	36324.81	No101, Route du golf, C/LUBUMBASHI HAUT KATANGA KCC SARL	Road		106094375	KAMOTO COPPER COMPANY SA No101, Route du golf, C/LUBUMBASHI HAUT KATANGA KCC SARL	Katanga Mining / KCC	2023
9/6/23	28092000	Phosphoric acid and polyphosphoric acids	31986.0	LTR	28816	44440.97	South Africa	KAMOTO COPPER COMPANY SA	protea mining chemicals	USD	000003 - CONNEXAFRICA RDC SARL	34060.512	No101, Route du golf, C/LUBUMBASHI HAUT KATANGA KCC SARL	Road		103080392	KAMOTO COPPER COMPANY SA No101, Route du golf, C/LUBUMBASHI HAUT KATANGA KCC SARL	Katanga Mining / KCC	2023
9/6/23	28092000	Phosphoric acid and polyphosphoric acids	31036.0	LTR	31036	46037.06	South Africa	KAMOTO COPPER COMPANY SA	protea mining chemicals	USD	000210 - DOUANE EXPRESS CUSTOM	36560.41	No101, Route du golf, C/LUBUMBASHI HAUT KATANGA KCC SARL	Road		106782500	KAMOTO COPPER COMPANY SA No101, Route du golf, C/LUBUMBASHI HAUT KATANGA KCC SARL	Katanga Mining / KCC	2023
9/9/23	28092000	Phosphoric acid and polyphosphoric acids	30396.0	LTR	30396	42133.72	South Africa	KAMOTO COPPER COMPANY SA	protea mining chemicals	USD	000210 - DOUANE EXPRESS CUSTOM	32858.08	No101, Route du golf, C/LUBUMBASHI HAUT KATANGA KCC SARL	Road		104476222	KAMOTO COPPER COMPANY SA No101, Route du golf, C/LUBUMBASHI HAUT KATANGA KCC SARL	Katanga Mining / KCC	2023
9/10/23	28092000	Phosphoric acid and polyphosphoric acids	30336.0	LTR	30336	42353.63	South Africa	KAMOTO COPPER COMPANY SA	protea mining chemicals	USD	000210 - DOUANE EXPRESS CUSTOM	32489.86	No101, Route du golf, C/LUBUMBASHI HAUT KATANGA KCC SARL	Road		104710386	KAMOTO COPPER COMPANY SA No101, Route du golf, C/LUBUMBASHI HAUT KATANGA KCC SARL	Katanga Mining / KCC	2023
9/10/23	28092000	Phosphoric acid and polyphosphoric acids	29956.0	LTR	29956	41823.49	South Africa	KAMOTO COPPER COMPANY SA	protea mining chemicals	USD	000210 - DOUANE EXPRESS CUSTOM	32082.88	No101, Route du golf, C/LUBUMBASHI HAUT KATANGA KCC SARL	Road		103399733	KAMOTO COPPER COMPANY SA No101, Route du golf, C/LUBUMBASHI HAUT KATANGA KCC SARL	Katanga Mining / KCC	2023
9/10/23	28092000	Phosphoric acid and polyphosphoric acids	30716.0	LTR	30716	42883.75	South Africa	KAMOTO COPPER COMPANY SA	protea mining chemicals	USD	000210 - DOUANE EXPRESS CUSTOM	32896.84	No101, Route du golf, C/LUBUMBASHI HAUT KATANGA KCC SARL	Road		106021016	KAMOTO COPPER COMPANY SA No101, Route du golf, C/LUBUMBASHI HAUT KATANGA KCC SARL	Katanga Mining / KCC	2023
9/10/23	28092000	Phosphoric acid and polyphosphoric acids	30136.0	LTR	30136	42077.64	South Africa	KAMOTO COPPER COMPANY SA	pure trade africa ltd	USD	000210 - DOUANE EXPRESS CUSTOM	32275.66	No101, Route du golf, C/LUBUMBASHI HAUT KATANGA KCC SARL	Road		104028076	KAMOTO COPPER COMPANY SA No101, Route du golf, C/LUBUMBASHI HAUT KATANGA KCC SARL	Katanga Mining / KCC	2023
9/10/23	28092000	Phosphoric acid and polyphosphoric acids	30216.0	LTR	30216	42186.21	South Africa	KAMOTO COPPER COMPANY SA	protea mining chemicals	USD	000210 - DOUANE EXPRESS CUSTOM	32361.34	No101, Route du golf, C/LUBUMBASHI HAUT KATANGA KCC SARL	Road		104296489	KAMOTO COPPER COMPANY SA No101, Route du golf, C/LUBUMBASHI HAUT KATANGA KCC SARL	Katanga Mining / KCC	2023
9/10/23	28092000	Phosphoric acid and polyphosphoric acids	30176.0	LTR	30176	42130.41	South Africa	KAMOTO COPPER COMPANY SA	protea mining chemicals	USD	000210 - DOUANE EXPRESS CUSTOM	32318.5	No101, Route du golf, C/LUBUMBASHI HAUT KATANGA KCC SARL	Road		104158541	KAMOTO COPPER COMPANY SA No101, Route du golf, C/LUBUMBASHI HAUT KATANGA KCC SARL	Katanga Mining / KCC	2023
9/10/23	28092000	Phosphoric acid and polyphosphoric acids	30156.0	LTR	30156	42102.51	South Africa	KAMOTO COPPER COMPANY SA	protea mining chemicals	USD	000210 - DOUANE EXPRESS CUSTOM	32297.08	No101, Route du golf, C/LUBUMBASHI HAUT KATANGA KCC SARL	Road		104089552	KAMOTO COPPER COMPANY SA No101, Route du golf, C/LUBUMBASHI HAUT KATANGA KCC SARL	Katanga Mining / KCC	2023
9/10/23	28092000	Phosphoric acid and polyphosphoric acids	29976.0	LTR	29976	41851.39	South Africa	KAMOTO COPPER COMPANY SA	protea mining chemicals	USD	000210 - DOUANE EXPRESS CUSTOM	32104.3	No101, Route du golf, C/LUBUMBASHI HAUT KATANGA KCC SARL	Road		103468719	KAMOTO COPPER COMPANY SA No101, Route du golf, C/LUBUMBASHI HAUT KATANGA KCC SARL	Katanga Mining / KCC	2023
9/10/23	28092000	Phosphoric acid and polyphosphoric acids	30296.0	LTR	30296	42297.83	South Africa	KAMOTO COPPER COMPANY SA	protea mining chemicals	USD	000210 - DOUANE EXPRESS CUSTOM	32447.02	No101, Route du golf, C/LUBUMBASHI HAUT KATANGA KCC SARL	Road		104572438	KAMOTO COPPER COMPANY SA No101, Route du golf, C/LUBUMBASHI HAUT KATANGA KCC SARL	Katanga Mining / KCC	2023
9/10/23	28092000	Phosphoric acid and polyphosphoric acids	30496.0	LTR	30496	42576.83	South Africa	KAMOTO COPPER COMPANY SA	protea mining chemicals	USD	000210 - DOUANE EXPRESS CUSTOM	32661.21	No101, Route du golf, C/LUBUMBASHI HAUT KATANGA KCC SARL	Road		105262208	KAMOTO COPPER COMPANY SA No101, Route du golf, C/LUBUMBASHI HAUT KATANGA KCC SARL	Katanga Mining / KCC	2023
9/10/23	28092000	Phosphoric acid and polyphosphoric acids	30056.0	LTR	30056	41963.0	South Africa	KAMOTO COPPER COMPANY SA	protea mining chemicals	USD	000210 - DOUANE EXPRESS CUSTOM	32189.98	No101, Route du golf, C/LUBUMBASHI HAUT KATANGA KCC SARL	Road		103744643	KAMOTO COPPER COMPANY SA No101, Route du golf, C/LUBUMBASHI HAUT KATANGA KCC SARL	Katanga Mining / KCC	2023
10/1/23	28092000	Phosphoric acid and polyphosphoric acids	29296.0	LTR	29296	50929.3	South Africa	KAMOTO COPPER COMPANY SA	protea mining chemicals	USD	000210 - DOUANE EXPRESS CUSTOM	41424.54	No101, Route du golf, C/LUBUMBASHI HAUT KATANGA KCC SARL	Road		102358303	KAMOTO COPPER COMPANY SA No101, Route du golf, C/LUBUMBASHI HAUT KATANGA KCC SARL	Katanga Mining / KCC	2023
10/1/23	28092000	Phosphoric acid and polyphosphoric acids	26072.0	LTR	26072	45324.99	South Africa	KAMOTO COPPER COMPANY SA	protea mining chemicals	USD	000210 - DOUANE EXPRESS CUSTOM	36865.81	No101, Route du golf, C/LUBUMBASHI HAUT KATANGA KCC SARL	Road		91094684	KAMOTO COPPER COMPANY SA No101, Route du golf, C/LUBUMBASHI HAUT KATANGA KCC SARL	Katanga Mining / KCC	2023
[truncated: 976 more rows]
