# Supplementary material for: Uranium in cobalt-hydroxide exports from the Democratic Republic of the Congo
Source: Nat Commun. 2026 Jul 30;17:7415. doi: 10.1038/s41467-026-75910-z (PMC13424566; doi:10.1038/s41467-026-75910-z)
Supplement: Supplementary file 6 — Supplementary Data 4 [file 41467_2026_75910_MOESM6_ESM.csv]

Date	HS Code	HS Code Description	Quantity	Unit	Total Value USD	Origin Country	Importer	Supplier
18/08/2020	39140000	Ion exchangers (polymers of headings 39.01 to 39.13), in primary forms			2055.62	South Africa	ALFRED M KNIGHT DRC SPRL	polimatrix
25/06/2019	39140000	Ion exchangers (polymers of headings 39.01 to 39.13), in primary forms	0		831.88	United States of America	ALFRED M KNIGHT DRC SPRL	mineral innovative technologies pty
12/11/20	39140000	Ion exchangers (polymers of headings 39.01 to 39.13), in primary forms			4612.39	Germany	AMBASSADE PAKISTAN	hexagon im und export gmbh co kg
16/05/2024	39140000	Ion exchangers based on polymers of headings 39.01 to 39.13, in primary forms.	0		7017.69	China	BRASSERIES DU CONGO	sacofrina sa
29/04/2019	39140000	Ion exchangers (polymers of headings 39.01 to 39.13), in primary forms	0		8121.47	Germany	BRASSERIES DU CONGO	globe export ltd
21/02/2019	39140000	Ion exchangers (polymers of headings 39.01 to 39.13), in primary forms	0		7635.5	Italy	BRASSERIES DU CONGO	sacofrina
8/11/22	39140000	Ion exchangers (polymers of headings 39.01 to 39.13), in primary forms	0		64151.36	Germany	BRASSERIES LIMONADERIES ET MALTERIE	ibecor n v
16/12/2024	39140000	Ion Exchangers Based On Polymers Of Headings 39.01 To 39.13, In Primary Forms.	0		6130.02	China	BROTHER MINING SASU	hong kong kelixin metal materials c
19/09/2024	39140000	Ion exchangers based on polymers of headings 39.01 to 39.13, in primary forms.	0		1534.34	China	CAISSE NATIONALE DE SECURITE SOCIAL	sichuan pure scienc
4/10/22	39140000	Ion exchangers (polymers of headings 39.01 to 39.13), in primary forms	0		12892.23	China	CARRIERE DE LUALABA SPRL	zijin mining logistics co ltd
21/12/2022	39140000	Ion exchangers (polymers of headings 39.01 to 39.13), in primary forms	0		22400.57	India	CHEMICAL OF AFRICA SPRL	shalina laboratories ltd
21/10/2022	39140000	Ion exchangers (polymers of headings 39.01 to 39.13), in primary forms	0		16291.28	India	CHEMICAL OF AFRICA SPRL	shalina laboratories ltd
8/4/20	39140000	Ion exchangers (polymers of headings 39.01 to 39.13), in primary forms			3162.83	India	CHEMICAL OF AFRICA SPRL	shalina laboratoriesprivate
6/4/20	39140000	Ion exchangers (polymers of headings 39.01 to 39.13), in primary forms			850.81	South Africa	CHEMICAL OF AFRICA SPRL	boltandeng howder
27/11/2019	39140000	Ion exchangers (polymers of headings 39.01 to 39.13), in primary forms	0		6016.2	India	CHEMICAL OF AFRICA SPRL	shalina laboratories ltd
27/07/2024	39140000	Ion exchangers based on polymers of headings 39.01 to 39.13, in primary forms.	0		2122.84	China	CHENGTUN CONGO RESSOURCES SARL	chengtun global resources investmen
5/7/24	39140000	Ion exchangers based on polymers of headings 39.01 to 39.13, in primary forms.	0		2139.04	China	CHENGTUN CONGO RESSOURCES SARL	chengtun global resources investmen
25/04/2024	39140000	Ion exchangers based on polymers of headings 39.01 to 39.13, in primary forms.			10549.63	South Africa	CHENGTUN CONGO RESSOURCES SARL	axis house group pty ltd
10/9/20	39140000	Ion exchangers (polymers of headings 39.01 to 39.13), in primary forms			1002.56	China	CHINA RAILWAY 9 ENGINEERING CO LIMITED	china railway no 9 group co ltd
19/06/2023	39140000	Ion exchangers based on polymers of headings 39.01 to 39.13, in primary forms.			213.89	Germany	CIMENTERIE DE LUKA LA	bruker axs gmbh
15/06/2020	39140000	Ion exchangers (polymers of headings 39.01 to 39.13), in primary forms			65.71	Germany	CIMENTERIE DE LUKA LA	bruker axs gmbh
11/4/23	39140000	Ion exchangers based on polymers of headings 39.01 to 39.13, in primary forms.			1574.99	South Africa	COMPAGNIE DE TRAITEMENT DES REJETS	erg africa
8/1/19	39140000	Ion exchangers (polymers of headings 39.01 to 39.13), in primary forms	0		141560.36	China	COMPAGNIE DE TRAITEMENT DES REJETS	multotec process equipment pty ltd
8/1/19	39140000	Ion exchangers (polymers of headings 39.01 to 39.13), in primary forms	0		18003.7	China	COMPAGNIE DE TRAITEMENT DES REJETS	multotec process equipment pty ltd
26/09/2019	39140000	Ion exchangers (polymers of headings 39.01 to 39.13), in primary forms	0		3406.74	India	COMPAGNIE DES MARGARINES SAVONS &	one infinity general trading fze
9/6/23	39140000	Ion exchangers based on polymers of headings 39.01 to 39.13, in primary forms.			30122.76	China	COMPAGNIE MINIERE DE KAMBOVE SPRL	norinco new energy co ltd
6/2/23	39140000	Ion exchangers based on polymers of headings 39.01 to 39.13, in primary forms.			37399.76	China	COMPAGNIE MINIERE DE KAMBOVE SPRL	norinco international cooperation l
16/08/2022	39140000	Ion exchangers (polymers of headings 39.01 to 39.13), in primary forms	0		1707.34	China	COMPAGNIE MINIERE DE KAMBOVE SPRL	norin development co ltd
23/06/2022	39140000	Ion exchangers (polymers of headings 39.01 to 39.13), in primary forms	0		72.7	China	COMPAGNIE MINIERE DE KAMBOVE SPRL	norinco imc logistics co ltd
23/08/2023	39140000	Ion exchangers based on polymers of headings 39.01 to 39.13, in primary forms.			5818.84	China	COMPAGNIE MINIERE DE LUISHA	beijing sun rising trade economic
23/08/2023	39140000	Ion exchangers based on polymers of headings 39.01 to 39.13, in primary forms.			1808.02	China	COMPAGNIE MINIERE DE LUISHA	beijing sun rising trade economic
9/2/23	39140000	Ion exchangers based on polymers of headings 39.01 to 39.13, in primary forms.			9047.76	China	COMPAGNIE MINIERE DE LUISHA	beijing sun rising trade economic
21/10/2022	39140000	Ion exchangers (polymers of headings 39.01 to 39.13), in primary forms	0		4922.58	China	COMPAGNIE MINIERE DE LUISHA	beijing sun rising trade economic
1/3/22	39140000	Ion Exchangers (Polymers Of Headings 39.01 To 39.13), In Primary Forms	0		10538.61	China	COMPAGNIE MINIERE DE LUISHA	beijing sun rising trade and
4/2/22	39140000	Ion Exchangers (Polymers Of Headings 39.01 To 39.13), In Primary Forms	0		3625.24	China	COMPAGNIE MINIERE DE LUISHA	beijing sun rising trade
1/9/21	39140000	Ion Exchangers (Polymers Of Headings 39.01 To 39.13), In Primary Forms			5978.07	China	COMPAGNIE MINIERE DE LUISHA	beijing sun rising trade and
17/04/2021	39140000	Ion exchangers (polymers of headings 39.01 to 39.13), in primary forms			10679.97	China	COMPAGNIE MINIERE DE LUISHA	beijing
11/2/21	39140000	Ion exchangers (polymers of headings 39.01 to 39.13), in primary forms			5697.53	China	COMPAGNIE MINIERE DE LUISHA	beijing sun rising trade economic co ltd
1/5/22	39140000	Ion exchangers (polymers of headings 39.01 to 39.13), in primary forms			22545.94	China	CONGO DONGFANG INTERNATIONAL MINING	zhejiang huayou import export
10/6/21	39140000	Ion exchangers (polymers of headings 39.01 to 39.13), in primary forms			3894.7	China	CONGO DONGFANG INTERNATIONAL MINING	zhejiang huayou import export co ltd
15/03/2021	39140000	Ion exchangers (polymers of headings 39.01 to 39.13), in primary forms			2763.95	China	CONGO DONGFANG INTERNATIONAL MINING	zhejiang huayounimport export
27/02/2021	39140000	Ion exchangers (polymers of headings 39.01 to 39.13), in primary forms			300748.79	China	CONGO DONGFANG INTERNATIONAL MINING	singapore jayson pte ltd
11/3/20	39140000	Ion exchangers (polymers of headings 39.01 to 39.13), in primary forms			990.93	China	CONGO DONGFANG INTERNATIONAL MINING	zhenjiang huayou
1/11/19	39140000	Ion exchangers (polymers of headings 39.01 to 39.13), in primary forms	0		88.57	South Africa	CONGO EQUIPMENT	akhane construction pty ltd
21/05/2020	39140000	Ion exchangers (polymers of headings 39.01 to 39.13), in primary forms			293.82	China	CONGO PAN CHINA INTERNATIONAL ENGIN	pan china conistruction grotip
25/10/2019	39140000	Ion exchangers (polymers of headings 39.01 to 39.13), in primary forms	0		730.48	China	CONGO SOUTH AFRICA COMPANY	siddhi general
3/9/24	39140000	Ion exchangers based on polymers of headings 39.01 to 39.13, in primary forms.	0		32.26	India	GOLDEN AFRICAN RESOURCES SPRL	afro gulf commodites trading fzco
1/3/22	39140000	Ion Exchangers (Polymers Of Headings 39.01 To 39.13), In Primary Forms	0		14.57	China	GREAT LAKES CEMENT	west international materials ltd
26/07/2023	39140000	Ion exchangers based on polymers of headings 39.01 to 39.13, in primary forms.			5944.68	South Africa	KALONGWE MINING SA	axis house
20/05/2023	39140000	Ion exchangers based on polymers of headings 39.01 to 39.13, in primary forms.			30317.04	South Africa	KALONGWE MINING SA	axis house pty ltd
26/05/2023	39140000	Ion exchangers based on polymers of headings 39.01 to 39.13, in primary forms.			6914.06	South Africa	KAMOTO COPPER COMPANY SA	ballestra s p a african horiso
13/01/2023	39140000	Ion exchangers based on polymers of headings 39.01 to 39.13, in primary forms.			2642.08	South Africa	KAMOTO COPPER COMPANY SA	mineral innovative technologies pt
11/6/21	39140000	Ion exchangers (polymers of headings 39.01 to 39.13), in primary forms			1795.48	United States of America	KAMOTO COPPER COMPANY SA	desmet ballestra spa
3/7/24	39140000	Ion exchangers based on polymers of headings 39.01 to 39.13, in primary forms.	0		4684.95	South Africa	KIBALI GOLDMINES SA4	tradecorp logisticsd
21/05/2024	39140000	Ion exchangers based on polymers of headings 39.01 to 39.13, in primary forms.	0		11010.91	China	KISANFU MINING	shanghai donghe co ltd
13/02/2024	39140000	Ion exchangers based on polymers of headings 39.01 to 39.13, in primary forms.			678.85	China	KISANFU MINING	cochrane euro steel watericon
15/03/2023	39140000	Ion exchangers based on polymers of headings 39.01 to 39.13, in primary forms.			2936.33	China	KISANFU MINING	shanghai donghe co ltd
12/12/24	39140000	Ion Exchangers Based On Polymers Of Headings 39.01 To 39.13, In Primary Forms.	0		182.08	India	KISANFU MINING SPRL	excelsource international private limited
29/11/2024	39140000	Ion exchangers based on polymers of headings 39.01 to 39.13, in primary forms.			5319.78	India	KISANFU MINING SPRL	excelsource international ltd
25/06/2024	39140000	Ion exchangers based on polymers of headings 39.01 to 39.13, in primary forms.	0		2747.78	India	KISANFU MINING SPRL	excelsource international ltd
12/6/24	39140000	Ion exchangers based on polymers of headings 39.01 to 39.13, in primary forms.	0		4306.29	India	KISANFU MINING SPRL	excelsource international private limited
10/8/23	39140000	Ion exchangers based on polymers of headings 39.01 to 39.13, in primary forms.			5816.08	India	KISANFU MINING SPRL	excelsource international private limited
9/8/23	39140000	Ion exchangers based on polymers of headings 39.01 to 39.13, in primary forms.			5504.87	India	KISANFU MINING SPRL	excelsource international private limited
9/8/23	39140000	Ion exchangers based on polymers of headings 39.01 to 39.13, in primary forms.			6695.57	India	KISANFU MINING SPRL	excelsource international private limited
9/8/23	39140000	Ion exchangers based on polymers of headings 39.01 to 39.13, in primary forms.			5821.07	India	KISANFU MINING SPRL	excelsource international private limited
8/8/23	39140000	Ion exchangers based on polymers of headings 39.01 to 39.13, in primary forms.			5844.09	India	KISANFU MINING SPRL	excelsource international private limited
16/02/2023	39140000	Ion exchangers based on polymers of headings 39.01 to 39.13, in primary forms.			1181.27	India	KISANFU MINING SPRL	excel source international private limited
8/12/22	39140000	Ion exchangers (polymers of headings 39.01 to 39.13), in primary forms	0		772.31	Zambia	KISANFU MINING SPRL	apanda z ltd
27/10/2022	39140000	Ion exchangers (polymers of headings 39.01 to 39.13), in primary forms	0		1185.72	India	KISANFU MINING SPRL	excelsource international private limited
1/2/22	39140000	Ion Exchangers (Polymers Of Headings 39.01 To 39.13), In Primary Forms	0		11768.75	Zambia	KISANFU MINING SPRL	scraw ltd
6/8/23	39140000	Ion exchangers based on polymers of headings 39.01 to 39.13, in primary forms.			4009.85	China	LA COMPAGNIE MINIERE DE MUSONOIE GL	xiangyu singapore
6/6/22	39140000	Ion exchangers (polymers of headings 39.01 to 39.13), in primary forms	0		2300.25	China	LA COMPAGNIE MINIERE DE MUSONOIE GL	zijin mining logistics co ltd
3/5/22	39140000	Ion exchangers (polymers of headings 39.01 to 39.13), in primary forms			7797.04	China	LA COMPAGNIE MINIERE DE MUSONOIE GL	zijin mining logistics co ltd
1/1/22	39140000	Ion Exchangers (Polymers Of Headings 39.01 To 39.13), In Primary Forms	0		10360.24	China	LA COMPAGNIE MINIERE DE MUSONOIE GL	zijin mining logistics co ltd
23/03/2021	39140000	Ion exchangers (polymers of headings 39.01 to 39.13), in primary forms			1037.88	China	LA COMPAGNIE MINIERE DE MUSONOIE GL	zijin mining logistics xiamen co ltd
7/7/20	39140000	Ion exchangers (polymers of headings 39.01 to 39.13), in primary forms			773.42	China	LA COMPAGNIE MINIERE DE MUSONOIE GL	zijim mining logistics co ltd
27/12/2023	39140000	Ion exchangers based on polymers of headings 39.01 to 39.13, in primary forms.			242.1	China	LA MINIERE DE KALUNKUNDI	china north vehicle corporation ltd
21/09/2023	39140000	Ion exchangers based on polymers of headings 39.01 to 39.13, in primary forms.			57597.68	China	LA MINIERE DE KALUNKUNDI	richchem ltd
16/08/2023	39140000	Ion exchangers based on polymers of headings 39.01 to 39.13, in primary forms.			16686.53	China	LA MINIERE DE KALUNKUNDI	richchem ltd
16/08/2023	39140000	Ion exchangers based on polymers of headings 39.01 to 39.13, in primary forms.			16686.53	China	LA MINIERE DE KALUNKUNDI	richchem ltd
14/02/2023	39140000	Ion exchangers based on polymers of headings 39.01 to 39.13, in primary forms.			48150.88	China	LA MINIERE DE KALUNKUNDI	norin developemen co ltd
23/01/2023	39140000	Ion exchangers based on polymers of headings 39.01 to 39.13, in primary forms.			15738.22	China	LA MINIERE DE KALUNKUNDI	norin developement co ltd
20/10/2022	39140000	Ion exchangers (polymers of headings 39.01 to 39.13), in primary forms	0		14986.93	China	LA MINIERE DE KALUNKUNDI	china enfi engineering corporation
20/10/2022	39140000	Ion exchangers (polymers of headings 39.01 to 39.13), in primary forms	0		103334.43	China	LA MINIERE DE KALUNKUNDI	china enfi engineering corporation
23/02/2022	39140000	Ion Exchangers (Polymers Of Headings 39.01 To 39.13), In Primary Forms	0		11857.52	China	LA MINIERE DE KALUNKUNDI	norin development co ltd
22/02/2022	39140000	Ion Exchangers (Polymers Of Headings 39.01 To 39.13), In Primary Forms	0		3539.74	China	LA MINIERE DE KALUNKUNDI	norin development co ltd
22/02/2022	39140000	Ion Exchangers (Polymers Of Headings 39.01 To 39.13), In Primary Forms	0		12597.72	China	LA MINIERE DE KALUNKUNDI	norin development co ltd
1/10/21	39140000	Ion Exchangers (Polymers Of Headings 39.01 To 39.13), In Primary Forms			45852.47	China	LA MINIERE DE KALUNKUNDI	norin development co ltd
18/08/2021	39140000	Ion exchangers (polymers of headings 39.01 to 39.13), in primary forms			2916.39	China	LA MINIERE DE KALUNKUNDI	norin development co ltd
1/9/20	39140000	Ion exchangers (polymers of headings 39.01 to 39.13), in primary forms			61771.2	China	LA MINIERE DE KALUNKUNDI	norinco international cooperation c o ltd
1/9/20	39140000	Ion exchangers (polymers of headings 39.01 to 39.13), in primary forms			40169.82	China	LA MINIERE DE KALUNKUNDI	norinco international cooperation l
27/06/2024	39140000	Ion exchangers based on polymers of headings 39.01 to 39.13, in primary forms.	0		214.16	China	LA MINIERE DE KALUNKWE MYUNGA	beijing sun rising trade&economic d
29/09/2023	39140000	Ion exchangers based on polymers of headings 39.01 to 39.13, in primary forms.			3174.22	China	LA MINIERE DE KALUNKWE MYUNGA	beijing sun rising trade&economic d
10/10/19	39140000	Ion exchangers (polymers of headings 39.01 to 39.13), in primary forms	0		21020.15	China	LA MINIERE DE KALUNKWE MYUNGA	beijing sun rising trade economic co ltd
9/8/22	39140000	Ion exchangers (polymers of headings 39.01 to 39.13), in primary forms	0		556.94	China	LA MINIERE DE KASOMBO	zhejianghuyou import export co ltd
21/04/2021	39140000	Ion exchangers (polymers of headings 39.01 to 39.13), in primary forms			306341.4	United States of America	LA MINIERE DE KASOMBO	singapore jayson pte ltd
5/10/20	39140000	Ion exchangers (polymers of headings 39.01 to 39.13), in primary forms			10794.44	China	LA MINIERE DE KASOMBO	zhejiang huayou import export
19/09/2020	39140000	Ion exchangers (polymers of headings 39.01 to 39.13), in primary forms			1172.03	China	LA MINIERE DE KASOMBO	zhejiang huayou import export
9/5/23	39140000	Ion exchangers based on polymers of headings 39.01 to 39.13, in primary forms.			3282.07	China	LISHI SPRL	xing he company ltd
16/12/2022	39140000	Ion exchangers (polymers of headings 39.01 to 39.13), in primary forms	0		3339.79	China	LISHI SPRL	xing he company ltd
24/06/2020	39140000	Ion exchangers (polymers of headings 39.01 to 39.13), in primary forms			253.58	China	LISHI SPRL	xing he company ltd
7/5/24	39140000	Ion exchangers based on polymers of headings 39.01 to 39.13, in primary forms.	0		94010.16	China	LUALABA COPPER SMELTER SAS	unknown
5/3/24	39140000	Ion exchangers based on polymers of headings 39.01 to 39.13, in primary forms.			23946.77	Germany	LUALABA COPPER SMELTER SAS	cnmc international trade south afri
17/08/2023	39140000	Ion exchangers based on polymers of headings 39.01 to 39.13, in primary forms.			10148.16	China	LUALABA COPPER SMELTER SAS	cnmc international trading co ltd
5/6/23	39140000	Ion exchangers based on polymers of headings 39.01 to 39.13, in primary forms.			42747.49	China	LUALABA COPPER SMELTER SAS	cnmc international trading co lt
27/10/2022	39140000	Ion exchangers (polymers of headings 39.01 to 39.13), in primary forms	0		10781.68	China	LUALABA COPPER SMELTER SAS	cnmc building trading co
16/09/2022	39140000	Ion exchangers (polymers of headings 39.01 to 39.13), in primary forms	0		13633.35	China	LUALABA COPPER SMELTER SAS	cnmc international trading co ltd
20/04/2021	39140000	Ion exchangers (polymers of headings 39.01 to 39.13), in primary forms			24129.18	China	LUALABA COPPER SMELTER SAS	cnmc international trading co ltd
10/2/21	39140000	Ion exchangers (polymers of headings 39.01 to 39.13), in primary forms			49258.16	Germany	LUALABA COPPER SMELTER SAS	union world south africa pty ltd
20/05/2020	39140000	Ion exchangers (polymers of headings 39.01 to 39.13), in primary forms			55744.94	China	LUALABA COPPER SMELTER SAS	taf link pte ltd
4/10/19	39140000	Ion exchangers (polymers of headings 39.01 to 39.13), in primary forms	0		17346.92	Germany	LUALABA COPPER SMELTER SAS	union world south africa pty ltd
4/10/19	39140000	Ion exchangers (polymers of headings 39.01 to 39.13), in primary forms	0		12445.83	Germany	LUALABA COPPER SMELTER SAS	union world south africa pty ltd
20/06/2019	39140000	Ion exchangers (polymers of headings 39.01 to 39.13), in primary forms	0		334578.83	China	LUALABA COPPER SMELTER SAS	cnmc international
15/06/2019	39140000	Ion exchangers (polymers of headings 39.01 to 39.13), in primary forms	0		326006.19	China	LUALABA COPPER SMELTER SAS	cnmc international
14/06/2019	39140000	Ion exchangers (polymers of headings 39.01 to 39.13), in primary forms	0		347242.37	China	LUALABA COPPER SMELTER SAS	cnmc international
14/06/2019	39140000	Ion exchangers (polymers of headings 39.01 to 39.13), in primary forms	0		313323.09	China	LUALABA COPPER SMELTER SAS	cnmc international
14/06/2019	39140000	Ion exchangers (polymers of headings 39.01 to 39.13), in primary forms	0		315295.3	China	LUALABA COPPER SMELTER SAS	cnmc international
13/06/2019	39140000	Ion exchangers (polymers of headings 39.01 to 39.13), in primary forms	0		322398.97	China	LUALABA COPPER SMELTER SAS	cnmc international
13/06/2019	39140000	Ion exchangers (polymers of headings 39.01 to 39.13), in primary forms	0		329658.23	China	LUALABA COPPER SMELTER SAS	cnmc international
2/6/23	39140000	Ion exchangers based on polymers of headings 39.01 to 39.13, in primary forms.			582.94	China	M J M SPRL	guangzhou julibao cbec co ltd
24/05/2022	39140000	Ion exchangers (polymers of headings 39.01 to 39.13), in primary forms			1767.74	China	M J M SPRL	guangzhou juliduo cross border
29/03/2021	39140000	Ion exchangers (polymers of headings 39.01 to 39.13), in primary forms			548.73	China	M J M SPRL	guangzhou juliduo cross border electronic commerce co ltd
3/6/19	39140000	Ion exchangers (polymers of headings 39.01 to 39.13), in primary forms	0		729.15	China	M J M SPRL	uprise international trading compan
26/05/2021	39140000	Ion exchangers (polymers of headings 39.01 to 39.13), in primary forms			40230.64	United States of America	MANDLA SPRL	cytec industries bv
7/7/20	39140000	Ion exchangers (polymers of headings 39.01 to 39.13), in primary forms			1060.68	China	METAL MINES SPRL	nanjing qiao chemical co ltd
5/7/20	39140000	Ion exchangers (polymers of headings 39.01 to 39.13), in primary forms			1.26	China	MINING ENGINEERING SERVICES SARL	excelsource international pty ltd
16/05/2024	39140000	Ion exchangers based on polymers of headings 39.01 to 39.13, in primary forms.	0		3348.59	India	MODERN CONSTRUCTION	shiv vandana trading shed no 3 l 30
30/04/2019	39140000	Ion exchangers (polymers of headings 39.01 to 39.13), in primary forms	0		3089.47	United States of America	MUTANDA MINING	mineral innovative technologies pty
23/08/2019	39140000	Ion exchangers (polymers of headings 39.01 to 39.13), in primary forms	0		452.05	South Africa	NZENG A NZENG IDRIS	people s gas pty ltd
6/4/21	39140000	Ion exchangers (polymers of headings 39.01 to 39.13), in primary forms			124.43	Germany	PPC BARNET MANUFACTURING SA	bruker sa pty ltd
28/11/2024	39140000	Ion exchangers based on polymers of headings 39.01 to 39.13, in primary forms.			143.91	Germany	PROGRAMME DE NATIONS UNIES POUR LE	bollore logistics auetralie
11/2/22	39140000	Ion Exchangers (Polymers Of Headings 39.01 To 39.13), In Primary Forms	0		506.86	India	PROMED	gangotri organics
1/2/22	39140000	Ion Exchangers (Polymers Of Headings 39.01 To 39.13), In Primary Forms	0		1627.08	India	PROMED	gangotri organics
26/03/2021	39140000	Ion exchangers (polymers of headings 39.01 to 39.13), in primary forms			459.42	India	PROMED	stanmarc enterprise
18/03/2019	39140000	Ion exchangers (polymers of headings 39.01 to 39.13), in primary forms	0		2219.48	United States of America	RUASHI MINING SPRL	mineral innovative technologies pty
27/09/2023	39140000	Ion exchangers based on polymers of headings 39.01 to 39.13, in primary forms.			3797.74	South Africa	RUBATEK SARL	national dairy equipment pty ltd
20/03/2021	39140000	Ion exchangers (polymers of headings 39.01 to 39.13), in primary forms			1787.37	China	SABO MAKANDA JACQUES	siddhi general trading co ltd
20/10/2022	39140000	Ion exchangers (polymers of headings 39.01 to 39.13), in primary forms	0		4324.34	China	SABWE MINING SARL	hionest technology hainan ltd
19/11/2024	39140000	Ion exchangers based on polymers of headings 39.01 to 39.13, in primary forms.			66.06	Germany	SGS MINERALS SPRL	vwr international sas
10/8/23	39140000	Ion exchangers based on polymers of headings 39.01 to 39.13, in primary forms.			172.19	Spain	SGS MINERALS SPRL	sgs tecnos
28/12/2024	39140000	Ion Exchangers Based On Polymers Of Headings 39.01 To 39.13, In Primary Forms.	0		9146.97	China	SHITURU MINING CORPORATION SPRL	pengji international trade ltd
15/07/2023	39140000	Ion exchangers based on polymers of headings 39.01 to 39.13, in primary forms.			11017.98	China	SHITURU MINING CORPORATION SPRL	pengji international trade ltd
2/3/20	39140000	Ion exchangers (polymers of headings 39.01 to 39.13), in primary forms			23170.06	China	SHITURU MINING CORPORATION SPRL	novel soar international
14/02/2020	39140000	Ion exchangers (polymers of headings 39.01 to 39.13), in primary forms			1184.7	China	SHITURU MINING CORPORATION SPRL	novel soar international
15/02/2024	39140000	Ion exchangers based on polymers of headings 39.01 to 39.13, in primary forms.			2260.08	China	SINO CONGOLAISE D EXPLOITATION SA	beijing auxin chemical technology l
21/07/2023	39140000	Ion exchangers based on polymers of headings 39.01 to 39.13, in primary forms.			3432.48	China	SINO CONGOLAISE D EXPLOITATION SA	beijing auxin chemical technology
20/02/2021	39140000	Ion exchangers (polymers of headings 39.01 to 39.13), in primary forms			4189.18	China	SINO CONGOLAISE D EXPLOITATION SA	beijing auxin chemical technology
14/01/2020	39140000	Ion exchangers (polymers of headings 39.01 to 39.13), in primary forms			16062.14	China	SINO CONGOLAISE D EXPLOITATION SA	shenzen king explorer science and
4/9/24	39140000	Ion exchangers based on polymers of headings 39.01 to 39.13, in primary forms.	0		27427.24	China	SINO CONGOLAISE DES MINES SARL	beijing sun risingtrade & economic
23/06/2021	39140000	Ion exchangers (polymers of headings 39.01 to 39.13), in primary forms			9258.37	China	SINO CONGOLAISE DES MINES SARL	beijing sun rising trade&economic
27/01/2021	39140000	Ion exchangers (polymers of headings 39.01 to 39.13), in primary forms			7465.48	China	SINO CONGOLAISE DES MINES SARL	shuangdun environmental technology
27/01/2021	39140000	Ion exchangers (polymers of headings 39.01 to 39.13), in primary forms			4314.24	China	SINO CONGOLAISE DES MINES SARL	shuangdun environmental technology
8/3/22	39140000	Ion Exchangers (Polymers Of Headings 39.01 To 39.13), In Primary Forms	0		25264.83	China	SOCIETE KAI PENG MINING	mauritius lingnan international
3/6/24	39140000	Ion exchangers based on polymers of headings 39.01 to 39.13, in primary forms.	0		1719.57	Zambia	SOCIETE MINIERE DU KATANGA	metmin ltd
2/6/23	39140000	Ion exchangers based on polymers of headings 39.01 to 39.13, in primary forms.			2974.74	India	SOCIETE MINIERE DU KATANGA	excelsource international ltd
14/04/2023	39140000	Ion exchangers based on polymers of headings 39.01 to 39.13, in primary forms.			10998.76	Zambia	SOCIETE MINIERE DU KATANGA	metmin ltd
1/6/22	39140000	Ion exchangers (polymers of headings 39.01 to 39.13), in primary forms	0		2224.39	Zambia	SOCIETE MINIERE DU KATANGA	sonar internationam ltd
1/5/22	39140000	Ion exchangers (polymers of headings 39.01 to 39.13), in primary forms			252.64	India	SOCIETE MINIERE DU KATANGA	excelsource international private limited
1/5/22	39140000	Ion exchangers (polymers of headings 39.01 to 39.13), in primary forms			2716.26	Zambia	SOCIETE MINIERE DU KATANGA	national building supplies 1975 ltd
3/1/22	39140000	Ion Exchangers (Polymers Of Headings 39.01 To 39.13), In Primary Forms	0		1676.55	Zambia	SOCIETE MINIERE DU KATANGA	sonar international ltd
25/06/2021	39140000	Ion exchangers (polymers of headings 39.01 to 39.13), in primary forms			1414.91	India	SOCIETE MINIERE DU KATANGA	excel source international private limited
1/12/23	39140000	Ion exchangers based on polymers of headings 39.01 to 39.13, in primary forms.			168839.44	China	TENGYUAN COBALT & COPPER RESOURCES L	ganzhou modern trading co ltd
21/11/2023	39140000	Ion exchangers based on polymers of headings 39.01 to 39.13, in primary forms.			12490.04	China	TENGYUAN COBALT & COPPER RESOURCES L	ganzhou modern trading co ltd
20/12/2024	39140000	Ion Exchangers Based On Polymers Of Headings 39.01 To 39.13, In Primary Forms.	0		33182.84	China	TENKE FUNGURUME MINING	brilliant
20/12/2024	39140000	Ion Exchangers Based On Polymers Of Headings 39.01 To 39.13, In Primary Forms.	0		17867.68	China	TENKE FUNGURUME MINING	brilliant
8/8/24	39140000	Ion exchangers based on polymers of headings 39.01 to 39.13, in primary forms.	0		29791.04	China	TENKE FUNGURUME MINING	brilliant legend int il ltd
6/8/24	39140000	Ion exchangers based on polymers of headings 39.01 to 39.13, in primary forms.	0		10552.08	China	TENKE FUNGURUME MINING	brilliant legend
6/8/24	39140000	Ion exchangers based on polymers of headings 39.01 to 39.13, in primary forms.	0		19596.74	China	TENKE FUNGURUME MINING	brilliant legend
2/4/24	39140000	Ion exchangers based on polymers of headings 39.01 to 39.13, in primary forms.			7975.87	China	TENKE FUNGURUME MINING	brilliant legend int l ltd
2/4/24	39140000	Ion exchangers based on polymers of headings 39.01 to 39.13, in primary forms.			18996.2	China	TENKE FUNGURUME MINING	brilliant legend int l ltd
19/01/2024	39140000	Ion exchangers based on polymers of headings 39.01 to 39.13, in primary forms.			80763.32	China	TENKE FUNGURUME MINING	ncat trading cc cours de c
26/09/2023	39140000	Ion exchangers based on polymers of headings 39.01 to 39.13, in primary forms.			29216.18	China	TENKE FUNGURUME MINING	xizang junjie investment co ltd
1/9/23	39140000	Ion exchangers based on polymers of headings 39.01 to 39.13, in primary forms.			100041.37	China	TENKE FUNGURUME MINING	divers
31/07/2023	39140000	Ion exchangers based on polymers of headings 39.01 to 39.13, in primary forms.			22384.09	South Africa	TENKE FUNGURUME MINING	container world ncat trading cc
15/07/2023	39140000	Ion exchangers based on polymers of headings 39.01 to 39.13, in primary forms.			13634.4	China	TENKE FUNGURUME MINING	brilliant legend int l ltd
8/7/23	39140000	Ion exchangers based on polymers of headings 39.01 to 39.13, in primary forms.			51582.81	China	TENKE FUNGURUME MINING	ncat trading cc
23/06/2023	39140000	Ion exchangers based on polymers of headings 39.01 to 39.13, in primary forms.			22701.94	South Africa	TENKE FUNGURUME MINING	container world ncat trading cc
23/05/2023	39140000	Ion exchangers based on polymers of headings 39.01 to 39.13, in primary forms.			50899.82	South Africa	TENKE FUNGURUME MINING	improchem mega bags
6/8/19	39140000	Ion exchangers (polymers of headings 39.01 to 39.13), in primary forms	0		16617.21	United States of America	TENKE FUNGURUME MINING	ncat trading drigo
20/06/2019	39140000	Ion exchangers (polymers of headings 39.01 to 39.13), in primary forms	0		10282.3	United States of America	TENKE FUNGURUME MINING	bellings euro steel emerson
28/03/2019	39140000	Ion exchangers (polymers of headings 39.01 to 39.13), in primary forms	0		54547.77	United States of America	TENKE FUNGURUME MINING	container world craftcor goodyear
3/1/19	39140000	Ion exchangers (polymers of headings 39.01 to 39.13), in primary forms	0		127.9	China	TENKE FUNGURUME MINING	absolute africa consortium
5/8/24	39140000	Ion exchangers based on polymers of headings 39.01 to 39.13, in primary forms.	0		663.75	Germany	TRINITY MEDICAL EQUIPMENTS SARL	roche diagnostics gmbhs
7/1/23	39140000	Ion exchangers based on polymers of headings 39.01 to 39.13, in primary forms.			708.82	Germany	TRINITY MEDICAL EQUIPMENTS SARL	roche diagnostics gmbh
26/12/2021	39140000	Ion Exchangers (Polymers Of Headings 39.01 To 39.13), In Primary Forms			742.96	Germany	TRINITY MEDICAL EQUIPMENTS SARL	roche diagnostics gmgh
7/1/20	39140000	Ion exchangers (polymers of headings 39.01 to 39.13), in primary forms			3142.51	China	ZHU BO	yiwu sen ye import&export co ltd
